# Supplementary material for: Nuclear Proteome Map of Mouse Heart Chambers
Source: Mol Cell Proteomics. 2026 May 14;25(6):101585. doi: 10.1016/j.mcpro.2026.101585 (PMC13272532; doi:10.1016/j.mcpro.2026.101585)
Supplement: Sup_updated accordig to the new figure and updates [file mmc2.xlsx]

## Sheet: Info
Tab Number	Description
Supp Data	Log2-transformed protein group intensities for Global (G), Cytoplasmic (C), and Nuclear (N) fractions across four mouse heart chambers (LV, RV, LA, RA).
Supp Table 1	Protein identifications per region and fraction after 66.67% valid-value filtering.
Supp Table 2	Coefficient of variation (CV%) of samples across fractions and heart chambers.
Supp Table 3	Significant protein groups from pairwise fraction comparisons (Global vs Cytoplasmic, Global vs Nuclear, Cytoplasmic vs Nuclear; n = 4,323; FDR < 0.01).
Supp Table 4	Gene Ontology Cellular Component enrichment analysis for protein groups in each k-means cluster.
Supp Table 5	Overlap of gene symbols between this study and the regional mouse heart proteome reported by Linscheid et al. (2021).
Supp Table 6	Sample-to-sample Pearson correlation of protein intensities for nuclear fractions across all regions and replicates.
Supp Table 7	Region-dependent nuclear protein groups across LV, RV, LA, and RA with k-means cluster assignments (FDR < 0.05).
Supp Table 8	KEGG pathway enrichment analysis for k-means clusters of region-dependent nuclear protein groups (Benjamini–Hochberg FDR < 0.05).
Supp Table 9	Counts and gene lists for region-dominant nuclear biological programs across chamber-based region sets.
Supp Table 10	Cross-region detection frequency of nuclear-fraction proteins (6.25–100%), highlighting proteins detected in 15/16–16/16 nuclear samples.
Supp Table 11	Volcano-plot statistics for nuclear vs cytoplasmic comparison of nucleus-annotated proteins(15/16 and 16/16), including the 230 core nuclear proteins.
Supp Table 12	GO enrichment results for the conserved nuclear core (GO:MF, GO:CC, and GO:BP).
Supp Table 13	H2ac21 immunofluorescence quantification across heart chambers.
Supp Table 14	Ptbp2 immunofluorescence quantification across heart chambers.
Supp Table 15	Sun2 immunofluorescence quantification across heart chambers.
Supp Table 16	Comparative analysis of GO:CC nucleus-annotated proteomes from the current heart nuclear dataset and published brain, liver, and kidney nuclear proteomes (Huschet et al., 2025).
Supp Table 17	Comparative analysis of the heart nuclear proteome identified in the current study and the previously reported heart nuclear proteome from Fang et al. (2025).
Supp Table 18	Comparative analysis of the heart nuclear proteome and the Human Protein Atlas heart-upregulated gene set.
Supp Table 19	Comparative analysis of chamber-resolved heart nuclear proteomes and the published multichamber heart proteome dataset from Zhang et al. (2025).

## Sheet: Supp Data
Supp Data - Log2-transformed protein group intensities for Global (G), Cytoplasmic (C), and Nuclear (N) fractions across four mouse heart chambers (LV, RV, LA, RA).
Protein.Group	First.Protein.Group	Protein.Ids	Protein.Names	n_fragments	n_peptides	Genes	First.Genes	First.Protein.Description	LV_G_1	LV_G_2	LV_G_3	LV_G_4	RV_G_1	RV_G_2	RV_G_3	RV_G_4	LA_G_1	LA_G_2	LA_G_3	LA_G_4	RA_G_1	RA_G_2	RA_G_3	LV_C_1	LV_C_2	LV_C_3	LV_C_4	RV_C_1	RV_C_2	RV_C_3	RV_C_4	LA_C_1	LA_C_2	LA_C_3	LA_C_4	RA_C_1	RA_C_2	RA_C_3	RA_C_4	LV_N_1	LV_N_2	LV_N_3	LV_N_4	RV_N_1	RV_N_2	RV_N_3	RV_N_4	LA_N_1	LA_N_2
A0A075B5K3	A0A075B5K3	A0A075B5J9;A0A075B5K3;A0A0G2JDN5;A0A0G2JFA8	A0A075B5K3_MOUSE	1	1	Igkv17-121	Igkv17-121	Immunoglobulin kappa variable 17-121	NA	NA	NA	NA	NA	NA	NA	NA	NA	NA	NA	NA	NA	NA	NA	NA	NA	NA	16.4233	NA	NA	NA	16.9487	19.1367	NA	NA	NA	18.7265	NA	NA	NA	NA	NA	NA	NA	NA	NA	NA	NA	NA	NA
A0A075B5K8;A0A0B4J1I0;A0A140T8M0;A0A140T8N1;F6XWB2	A0A075B5K8	P01631;A0A075B5K8;A0A0B4J1I0;A0A140T8M0;A0A140T8N1;F6XWB2	A0A075B5K8_MOUSE;A0A0B4J1I0_MOUSE;A0A140T8M0_MOUSE;A0A140T8N1_MOUSE;F6XWB2_MOUSE	2	2	Igkv1-110;Igkv1-117;Igkv1-88;Igkv1-99	Igkv1-110	Immunoglobulin kappa variable 1-99	18.6538	16.8221	18.4559	NA	NA	NA	18.1492	NA	NA	18.2097	18.8461	18.4486	18.7253	18.9516	19.2934	18.2809	18.8247	19.5798	18.6438	17.7845	18.2955	19.3206	17.9536	NA	18.9123	20.0426	19.6859	18.3893	19.8912	20.5069	19.091	17.8075	NA	17.3596	NA	17.5699	NA	NA	NA	NA	NA
A0A075B5L0	A0A075B5L0	P01643;P01644;P01645;P01647;A0A075B5L0	A0A075B5L0_MOUSE	1	1	Igkv10-95	Igkv10-95	Immunoglobulin kappa variable 10-95	16.2273	15.8425	16.5786	16.3533	16.5332	15.1184	NA	15.35	16.7945	NA	16.1855	NA	17.2689	NA	16.5702	17.493	17.5341	18.0912	17.1777	16.9066	17.1453	17.7336	17.6602	18.1641	18.0895	18.3913	18.1277	18.1595	18.503	18.7698	17.6794	NA	NA	NA	NA	NA	NA	NA	NA	NA	NA
A0A075B5M7	A0A075B5M7	A0A075B5M7;A0A0B4J1J1;A0A0B4J1J2;A0A0G2JDV4	A0A075B5M7_MOUSE	4	3	Igkv5-39	Igkv5-39	Immunoglobulin kappa variable 5-39	NA	16.8867	NA	17.3789	17.0002	NA	NA	16.0329	18.3564	NA	NA	18.7365	18.7644	19.2899	NA	19.5072	19.1591	17.4836	19.5786	19.2057	19.0477	18.0057	19.6246	19.9742	19.6884	19.1517	20.2535	19.8309	20.0821	19.2678	19.629	19.0465	NA	NA	NA	NA	NA	NA	NA	NA	NA
A0A075B5N3;A0A075B5N4;A0A0G2JE47;A0A140T8M3	A0A075B5N3	A0A075B5N3;A0A075B5N4;A0A0G2JE47;A0A0G2JF28;A0A140T8M3;A0A140T8P5;A0A140T8P7	A0A075B5N3_MOUSE;A0A075B5N4_MOUSE;A0A0G2JE47_MOUSE;A0A140T8M3_MOUSE	1	1	Igkv8-27;Igkv8-28;Igkv8-30	Igkv8-27	Immunoglobulin kappa variable 8-28	NA	NA	NA	NA	NA	NA	NA	NA	NA	NA	NA	NA	NA	NA	NA	NA	NA	NA	17.9579	NA	18.7044	17.6411	18.4219	18.3789	18.4761	17.4156	18.6222	NA	19.2216	19.3429	18.9888	NA	18.0897	NA	NA	NA	NA	NA	NA	NA	NA
A0A075B5N4	A0A075B5N4	A0A075B5N4;A0A0G2JF28	A0A075B5N4_MOUSE	2	2	Igkv8-27	Igkv8-27	Immunoglobulin kappa chain variable 8-27	NA	NA	NA	NA	NA	NA	NA	NA	NA	NA	NA	NA	NA	NA	NA	NA	14.5419	15.5115	16.9007	NA	NA	16.5187	16.5498	NA	16.3879	17.8618	17.7363	NA	NA	17.5432	17.2913	NA	NA	NA	NA	NA	NA	NA	NA	NA	NA
A0A075B5N4;A0A140T8M3;A0A140T8N5	A0A075B5N4	A0A075B5N4;A0A0G2JF28;A0A0G2JFN8;A0A140T8M3;A0A140T8M4;A0A140T8N5;A0A140T8N7;A0A140T8P7	A0A075B5N4_MOUSE;A0A140T8M3_MOUSE;A0A140T8N5_MOUSE	1	1	Igkv6-23;Igkv8-27;Igkv8-30	Igkv6-23	Immunoglobulin kappa chain variable 8-27	NA	16.1054	18.0615	15.7444	NA	NA	NA	NA	NA	NA	16.6798	NA	NA	NA	18.9553	19.5396	19.7755	19.7105	19.5442	19.2168	19.4938	19.4775	19.6101	19.7363	20.1457	20.4676	20.4775	19.8861	20.343	20.9024	19.8151	NA	NA	NA	NA	NA	NA	NA	NA	NA	NA
A0A075B5N6;A0A0G2JDG9;A0A0G2JGT0	A0A075B5N6	A0A075B5N6;A0A0G2JDG9;A0A0G2JGT0	A0A075B5N6_MOUSE;A0A0G2JDG9_MOUSE;A0A0G2JGT0_MOUSE	1	1	Gm43218;Igkv8-16	Gm43218	Immunoglobulin kappa variable 8-16	NA	NA	NA	NA	NA	NA	NA	NA	NA	NA	NA	NA	NA	NA	NA	NA	NA	NA	NA	18.453	NA	NA	NA	19.3364	16.6888	NA	NA	19.623	18.2517	NA	NA	NA	NA	NA	NA	NA	NA	NA	NA	NA	NA
A0A075B5N7	A0A075B5N7	A0A075B5N7	A0A075B5N7_MOUSE	2	1	Igkv6-13	Igkv6-13	Immunoglobulin kappa variable 6-13	NA	NA	NA	NA	NA	NA	NA	NA	NA	NA	NA	NA	NA	NA	NA	NA	NA	NA	18.1032	NA	18.9132	NA	NA	NA	NA	NA	NA	17.6217	20.8576	18.1717	18.7537	NA	NA	NA	NA	NA	NA	NA	NA	NA	NA
A0A075B5N9	A0A075B5N9	P01654;P01655;P01656;P01657;P01659;P01660;P01664;P01665;P01666;P01667;P01668;P01669;P01670;P01671;P01672;P01673;P03977;A0A075B5N9	A0A075B5N9_MOUSE	2	1	Igkv3-7	Igkv3-7	Immunoglobulin kappa variable 3-7	NA	NA	NA	NA	NA	NA	NA	NA	NA	NA	NA	NA	NA	NA	NA	NA	16.3147	17.3788	18.5637	17.3727	NA	16.762	16.8828	16.0928	NA	17.7967	18.6365	17.2692	16.9574	18.0191	15.6305	NA	NA	NA	NA	NA	NA	NA	NA	NA	NA
A0A075B5P3;A0A0A6YVP0	A0A075B5P3	A0A075B5P3;A0A0A6YVP0	A0A075B5P3_MOUSE;A0A0A6YVP0_MOUSE	1	1	Ighg2b	Ighg2b	Immunoglobulin heavy constant gamma 2B (Fragment)	NA	NA	NA	NA	18.3247	NA	19.6249	NA	NA	NA	NA	NA	NA	19.1123	19.4505	19.2602	18.7922	17.9745	NA	NA	NA	NA	NA	NA	16.4479	17.34	17.9451	16.885	17.5009	18.0199	16.4654	NA	NA	NA	NA	NA	NA	NA	NA	NA	NA
A0A075B5P3;A0A0A6YVP0;A0A0A6YY53;F6TQW2	A0A075B5P3	P01865;A0A0A6YY53;F6TQW2;P01863;P01864;A0A075B5P3;A0A0A6YVP0	A0A075B5P3_MOUSE;A0A0A6YVP0_MOUSE;A0A0A6YY53_MOUSE;F6TQW2_MOUSE	2	1	Ighg2b;Ighg2c	Ighg2b	Immunoglobulin heavy constant gamma 2B (Fragment)	20.2877	20.0951	20.1704	20.2877	20.0559	20.0559	20.0426	20.2184	20.714	20.6364	20.6364	20.3538	20.9098	20.8346	20.7876	21.4726	21.6096	21.4324	21.7265	21.2933	21.343	21.3211	21.6843	21.9777	21.9243	21.9742	22.0592	21.9388	22.2989	22.1047	21.5731	20.895	19.7515	17.8702	NA	NA	NA	NA	17.6762	NA	NA
A0A075B5P4;A0A0A6YWR2	A0A075B5P4	A0A075B5P4;A0A0A6YWR2	A0A075B5P4_MOUSE;A0A0A6YWR2_MOUSE	2	2	Ighg1	Ighg1	Immunoglobulin heavy constant gamma 1 (G1m marker) (Fragment)	NA	NA	17.7487	19.039	NA	NA	19.0885	18.1166	18.1628	18.777	19.494	18.4892	18.5426	18.875	19.9459	18.8386	19.7921	20.1332	19.568	19.0014	19.4128	20.0821	19.697	19.8693	20.4775	21.0156	20.2877	19.9459	20.714	21.2989	20.0821	17.6848	NA	NA	NA	NA	NA	NA	NA	NA	NA
A0A075B5Q0;A0A075B5Q6;A0A0A6YVS4	A0A075B5Q0	P18524;P18526;A0A075B5Q0;A0A075B5Q6;A0A0A6YVS4	A0A075B5Q0_MOUSE;A0A075B5Q6_MOUSE;A0A0A6YVS4_MOUSE	1	1	Ighv5-6;Ighv5-9-1	Ighv5-6	Immunoglobulin heavy variable 5-6 (Fragment)	NA	NA	NA	NA	NA	NA	NA	NA	NA	NA	NA	NA	NA	NA	NA	NA	16.986	NA	18.136	16.7249	NA	NA	17.7908	NA	17.2557	NA	17.9076	NA	17.9993	NA	18.113	NA	NA	NA	NA	NA	NA	NA	NA	NA	NA
A0A075B5Q4;A0A075B5Q9;A0A0A6YWC7	A0A075B5Q4	P18525;A0A075B5Q4;A0A075B5Q9;A0A0A6YWC7	A0A075B5Q4_MOUSE;A0A075B5Q9_MOUSE;A0A0A6YWC7_MOUSE	1	1	Ighv5-12;Ighv5-15	Ighv5-12	Immunoglobulin heavy variable 5-12 (Fragment)	NA	NA	NA	NA	NA	NA	NA	NA	NA	NA	NA	NA	NA	NA	NA	NA	NA	17.1588	NA	NA	NA	16.948	NA	NA	NA	17.1756	NA	NA	NA	18.4143	NA	NA	NA	NA	NA	NA	NA	NA	NA	NA	NA
A0A075B5R2	A0A075B5R2	A0A075B5R2;A0A075B5R3;A0A0A6YX91;P01786	A0A075B5R2_MOUSE	1	1	Ighv7-3	Ighv7-3	Immunoglobulin heavy variable 7-3 (Fragment)	12.0219	NA	NA	13.7228	NA	12.8468	NA	NA	14.2638	13.2619	NA	14.7483	NA	14.3566	NA	16.2999	16.8689	13.5899	16.8529	15.7106	15.4457	14.0915	17.3523	16.1309	16.818	15.0099	17.0802	NA	16.4701	15.9123	16.9265	NA	NA	NA	NA	NA	NA	NA	NA	NA	NA
A0A075B5R4;A0A075B5R9	A0A075B5R4	A0A075B5R4;A0A075B5R7;A0A075B5R9;A0A075B5S3;A0A0A6YVR1	A0A075B5R4_MOUSE;A0A075B5R9_MOUSE	1	1	Ighv14-1;Ighv14-3	Ighv14-1	Immunoglobulin heavy variable 14-1 (Fragment)	NA	NA	17.4549	NA	NA	NA	16.445	NA	NA	NA	NA	NA	NA	NA	18.2474	NA	NA	NA	NA	NA	NA	NA	NA	NA	NA	17.7913	NA	NA	NA	NA	NA	NA	NA	NA	NA	NA	NA	NA	NA	NA	NA
A0A075B5R5	A0A075B5R5	P01812;P18524;A0A075B5P7;A0A075B5Q2;A0A075B5R5;A0A0A6YVX8;A0A0A6YWG4;P01806;P01807;P01808;P01809;P01810	A0A075B5R5_MOUSE	3	3	Ighv4-1	Ighv4-1	Immunoglobulin heavy variable 4-1 (Fragment)	18.8024	NA	NA	17.2418	NA	NA	NA	NA	19.1876	NA	NA	NA	18.599	NA	18.5873	19.0329	18.6336	18.14	18.6443	19.2529	17.9407	17.3788	18.6111	19.4218	18.5356	18.5737	18.7314	19.6412	18.9733	19.0369	18.2156	19.2033	NA	NA	NA	NA	NA	NA	NA	NA	NA
A0A075B5S2	A0A075B5S2	A0A075B5S2	A0A075B5S2_MOUSE	3	3	Ighv7-1	Ighv7-1	Immunoglobulin heavy variable 7-1 (Fragment)	NA	19.0271	NA	NA	NA	NA	NA	NA	NA	18.9707	NA	NA	NA	19.2672	NA	18.5803	19.5816	NA	NA	17.9195	19.2579	NA	NA	NA	19.5959	18.1886	18.4375	18.3007	19.9459	18.9281	NA	NA	NA	NA	NA	NA	NA	NA	NA	NA	NA
A0A075B5S9;A0A0A6YWH6;A0A0B4J1J4;A0A0B4J1J5	A0A075B5S9	A0A075B5S9;A0A0A6YWH6;A0A0B4J1J4;A0A0B4J1J5	A0A075B5S9_MOUSE;A0A0A6YWH6_MOUSE;A0A0B4J1J4_MOUSE;A0A0B4J1J5_MOUSE	1	1	Ighv9-2;Ighv9-3;Ighv9-4	Ighv9-2	Immunoglobulin heavy variable 9-4	NA	NA	NA	NA	NA	NA	NA	NA	NA	NA	NA	NA	NA	NA	NA	NA	NA	NA	NA	16.003	NA	NA	NA	NA	NA	NA	NA	18.6011	NA	17.5492	17.3799	NA	NA	NA	NA	NA	NA	NA	NA	NA	NA
A0A075B5T2	A0A075B5T2	A0A075B5T2	A0A075B5T2_MOUSE	2	2	Ighv6-3	Ighv6-3	Immunoglobulin heavy variable 6-3 (Fragment)	NA	NA	NA	NA	16.576	NA	NA	NA	NA	NA	NA	NA	NA	NA	14.9138	19.5799	NA	17.717	19.3267	18.2069	NA	18.119	18.8406	17.8455	17.1806	17.9155	17.4906	18.1132	18.917	17.2077	18.4589	NA	NA	NA	NA	NA	NA	NA	NA	NA	NA
A0A075B5T2;A0A075B5T3	A0A075B5T2	P01796;P01797;P01798;P01799;P01800;P01801;P01802;A0A075B5T2;A0A075B5T3	A0A075B5T2_MOUSE;A0A075B5T3_MOUSE	1	1	Ighv6-3;Ighv6-6	Ighv6-3	Immunoglobulin heavy variable 6-3 (Fragment)	NA	NA	NA	NA	NA	NA	NA	NA	NA	17.265	NA	NA	17.9168	18.549	NA	18.5644	16.4202	17.5784	16.4823	18.1048	16.8855	16.3737	16.6656	18.8525	NA	17.9433	16.7986	19.1775	18.6342	18.5242	17.9922	17.5855	19.5784	NA	NA	NA	NA	NA	NA	NA	NA
A0A075B5U4;A0A0A6YXN4	A0A075B5U4	A0A075B5U4;A0A075B5U7;A0A075B5V0;A0A075B5V1;A0A075B5V2;A0A075B5Y4;A0A0A6YVW3;A0A0A6YWK5;A0A0A6YXA5;A0A0A6YXN4	A0A075B5U4_MOUSE;A0A0A6YXN4_MOUSE	2	2	Ighv1-18	Ighv1-18	Immunoglobulin heavy variable V1-18	NA	18.4863	NA	18.3798	18.6454	17.7809	18.1361	18.07	19.481	19.2703	19.7958	18.9887	19.7138	19.8578	19.9316	19.9742	19.9316	19.9316	19.6854	19.8369	19.311	20.0292	19.1984	20.4375	19.8043	20.6886	20.417	20.6714	20.68	21.2821	20.1825	20.3645	20.3211	20.1079	19.8251	19.9742	19.0185	20.417	19.4404	18.8414	18.7011
A0A075B5V0	A0A075B5V0	P06330;A0A075B5U5;A0A075B5V0;A0A0A6YWX0	A0A075B5V0_MOUSE	1	1	Ighv1-26	Ighv1-26	Immunoglobulin heavy variable 1-26 (Fragment)	14.4485	NA	NA	NA	NA	NA	NA	NA	NA	NA	NA	NA	NA	NA	NA	16.9762	NA	16.286	NA	NA	NA	NA	NA	17.4802	15.6259	17.6382	17.296	17.4359	17.4373	17.4165	16.5394	NA	NA	NA	NA	NA	NA	NA	NA	NA	NA
A0A075B5V0;A0A075B5V1	A0A075B5V0	P06330;A0A075B5U6;A0A075B5U7;A0A075B5V0;A0A075B5V1;A0A075B5V2;A0A075B5V6;A0A075B5V7;A0A0A6YWK5;A0A0A6YX66;A0A0A6YXN5;A0A0A6YY38	A0A075B5V0_MOUSE;A0A075B5V1_MOUSE	1	1	Ighv1-26;Ighv1-31	Ighv1-26	Immunoglobulin heavy variable 1-26 (Fragment)	NA	NA	NA	NA	NA	NA	NA	NA	NA	NA	NA	NA	NA	NA	NA	NA	NA	17.3954	NA	NA	NA	NA	NA	18.2626	17.0015	17.9305	16.3763	17.8041	17.8306	18.7397	NA	NA	NA	NA	NA	NA	NA	NA	NA	NA	NA
A0A075B5V1	A0A075B5V1	P01756;P01757;P06330;A0A075B5V1;A0A075B5V6	A0A075B5V1_MOUSE	1	1	Ighv1-31	Ighv1-31	Immunoglobulin heavy variable 1-31	NA	NA	NA	NA	NA	NA	NA	NA	NA	NA	NA	NA	NA	NA	NA	17.8408	17.8657	17.6184	16.2898	18.6048	18.3907	NA	18.129	18.7514	17.8239	18.954	18.8475	19.1636	18.965	19.2233	18.0886	NA	18.6898	NA	NA	NA	NA	NA	NA	NA	16.4898
A0A075B5V8;A0A0A6YY41	A0A075B5V8	A0A075B5V8;A0A0A6YY41	A0A075B5V8_MOUSE;A0A0A6YY41_MOUSE	4	3	Ighv1-47	Ighv1-47	Immunoglobulin heavy variable 1-47	NA	NA	18.7404	NA	NA	NA	18.7126	NA	NA	NA	17.2799	NA	NA	NA	18.076	NA	NA	19.4508	18.4243	NA	16.8724	19.6878	18.0117	NA	17.6084	20.5823	18.9409	NA	17.9818	20.4067	18.4645	NA	NA	NA	NA	NA	NA	NA	NA	NA	NA
A0A075B663	A0A075B663	P01723;P01724;P01726;P01727;A0A075B663	A0A075B663_MOUSE	2	1	Iglv1	Iglv1	Immunoglobulin lambda variable 1 (Fragment)	NA	NA	NA	NA	NA	NA	NA	NA	NA	NA	NA	NA	NA	NA	NA	NA	NA	NA	NA	NA	NA	NA	NA	NA	NA	NA	NA	NA	NA	NA	NA	NA	NA	NA	NA	NA	NA	NA	NA	NA	NA
A0A075B663;A0A075B664	A0A075B663	P01723;P01727;P01728;A0A075B663;A0A075B664	A0A075B663_MOUSE;A0A075B664_MOUSE	3	2	Iglv1;Iglv2	Iglv1	Immunoglobulin lambda variable 1 (Fragment)	NA	NA	NA	NA	NA	NA	NA	NA	NA	NA	NA	NA	NA	NA	NA	NA	18.5032	18.1817	19.2557	18.2197	18.0875	18.266	18.6415	18.8024	18.4043	18.3779	19.0441	18.5985	19.6841	19.2541	18.4124	NA	NA	NA	NA	NA	NA	NA	NA	NA	NA
A0A075B6A3;A0A0A6YXW6	A0A075B6A3	A0A075B6A3;A0A0A6YXW6	A0A075B6A3_MOUSE;A0A0A6YXW6_MOUSE	6	4	Igha	Igha	Immunoglobulin heavy constant alpha (Fragment)	NA	NA	15.3801	NA	NA	NA	NA	NA	NA	NA	NA	NA	NA	NA	NA	NA	NA	NA	NA	NA	NA	NA	14.0828	13.6575	NA	15.5211	16.6697	17.1737	17.2091	17.2551	15.9589	NA	NA	NA	NA	NA	NA	NA	NA	NA	NA
A0A075B6A4;A0N8N6	A0A075B6A4	A0A075B6A4;A0N8N6	A0A075B6A4_MOUSE;A0N8N6_MOUSE	1	1	Trav12-2;Trav12n-3	Trav12-2	T cell receptor alpha variable 12D-3 (Fragment)	NA	NA	NA	NA	NA	NA	NA	NA	18.1685	17.7463	17.3288	17.9595	17.7611	NA	16.8056	NA	NA	NA	NA	NA	NA	NA	NA	NA	NA	14.8588	NA	NA	NA	NA	NA	NA	NA	NA	NA	NA	NA	NA	NA	NA	NA
A0A087WNW8;A0A087WP42;A0A087WQ31;A0A087WQ95;A0A087WRE8;A0A087WRK0;A0A087WS18;A0A0A6YXZ1;A0A0N4SUT7;J3QP81	A0A087WNW8	A0A087WNW8;A0A087WP42;A0A087WQ31;A0A087WQ95;A0A087WRE8;A0A087WRK0;A0A087WS18;A0A0A6YXZ1;A0A0N4SUT7;J3QP81	A0A087WNW8_MOUSE;A0A087WP42_MOUSE;A0A087WQ31_MOUSE;A0A087WQ95_MOUSE;A0A087WRE8_MOUSE;A0A087WRK0_MOUSE;A0A087WS18_MOUSE;A0A0A6YXZ1_MOUSE;A0A0N4SUT7_MOUSE;J3QP81_MOUSE	3	3	Clasp1	Clasp1	CLIP associating protein 1	NA	15.0873	15.3492	NA	NA	NA	14.3522	15.9023	NA	NA	14.9935	NA	NA	NA	NA	NA	NA	15.1548	NA	15.3988	NA	NA	15.394	NA	NA	NA	NA	NA	14.2363	NA	NA	17.6679	16.3519	17.0476	17.3388	17.9641	17.1764	17.1516	17.2175	16.6155	16.4836
A0A087WPC9	A0A087WPC9	A0A087WPC9	A0A087WPC9_MOUSE	2	1	Dnah7b	Dnah7b	Dynein, axonemal, heavy chain 7B (Fragment)	20.4775	20.6453	21.0625	20.6006	19.9073	23.4041	20.9171	20.6971	21.2989	20.85	21.4375	20.7876	21.2302	21.5309	24.2021	NA	NA	NA	NA	NA	NA	NA	NA	NA	NA	NA	NA	NA	NA	NA	NA	NA	NA	NA	NA	NA	NA	NA	NA	NA	NA
A0A087WPK3	A0A087WPK3	A0A087WPK3;E9Q9T1;G5E8E1	A0A087WPK3_MOUSE	3	3	Lrrfip1	Lrrfip1	Leucine rich repeat (in FLII) interacting protein 1	NA	17.0736	NA	17.5689	17.1889	NA	18.4591	17.5062	18.4723	18.7246	18.6243	18.6558	18.4955	18.4355	18.3985	NA	NA	NA	NA	NA	NA	NA	NA	16.9947	17.1056	17.3609	NA	NA	17.6348	17.2714	NA	18.6499	18.1931	19.1726	18.2354	15.4896	NA	18.5776	19.4902	18.7416	17.9121
A0A087WPK3;A0A087WSF5	A0A087WPK3	A0A087WNU6;A0A087WPK3;A0A087WSF5;E9Q9T1	A0A087WPK3_MOUSE;A0A087WSF5_MOUSE	2	2	Lrrfip1	Lrrfip1	Leucine rich repeat (in FLII) interacting protein 1	NA	NA	NA	NA	NA	NA	NA	16.5113	NA	NA	NA	NA	NA	NA	18.5935	NA	NA	NA	NA	NA	NA	NA	NA	NA	NA	NA	NA	NA	NA	NA	NA	NA	17.083	17.4376	NA	NA	17.2404	NA	NA	NA	NA
A0A087WQ28	A0A087WQ28	Q9CWU4;A0A087WQ28	A0A087WQ28_MOUSE	2	2	2410004B18Rik	2410004B18Rik	RIKEN cDNA 2410004B18 gene (Fragment)	NA	NA	NA	NA	NA	NA	NA	NA	NA	NA	NA	NA	NA	NA	NA	14.6336	15.6279	15.7534	16.0214	NA	NA	15.3911	14.2348	14.8458	17.0463	NA	NA	16.2685	17.5298	16.5024	15.4197	NA	NA	NA	NA	NA	NA	NA	NA	NA	NA
A0A087WR06	A0A087WR06	A0A087WR06	A0A087WR06_MOUSE	1	1	Fhl2	Fhl2	Four and a half LIM domains 2 (Fragment)	NA	NA	NA	NA	NA	NA	17.3485	NA	NA	NA	NA	NA	NA	NA	NA	NA	NA	NA	NA	NA	NA	NA	NA	NA	NA	NA	NA	NA	NA	NA	NA	NA	NA	NA	NA	NA	NA	NA	NA	NA	NA
A0A087WR45;Q3UKG2	A0A087WR45	A0A087WR45;Q3UKG2	A0A087WR45_MOUSE;Q3UKG2_MOUSE	26	22	Prob1	Prob1	Proline rich basic protein 1	20.895	21.2989	21.2419	21.2244	21.2066	21.0359	21.5165	21.1519	22.7119	22.7796	22.9134	22.8346	22.9933	23.1285	22.8442	24.604	19.0389	18.1099	21.6497	18.0197	18.7253	18.8871	NA	19.084	19.8014	19.334	19.8205	19.6651	19.45	19.5022	19.3975	20.9812	20.7955	20.8423	21.1395	20.6971	20.7389	20.9882	20.714	21.6497	21.5165
A0A087WR50;A0A087WS56;A0A087WSN6;B7ZNJ1;B9EHT6;Q3UHL6	A0A087WR50	A0A087WR50;A0A087WS56;A0A087WSN6;B7ZNJ1;B9EHT6;Q3UHL6	A0A087WR50_MOUSE;A0A087WS56_MOUSE;A0A087WSN6_MOUSE;B7ZNJ1_MOUSE;B9EHT6_MOUSE;Q3UHL6_MOUSE	2	1	Fn1	Fn1	Fibronectin	20.8651	20.9951	20.5915	20.1457	21.3211	19.8408	18.9703	18.9176	20.6186	20.8346	20.5261	20.7634	21.3538	22.7594	22.502	NA	19.564	NA	NA	20.0426	17.7034	NA	18.7184	19.2393	18.2031	18.5045	18.4996	18.2411	18.6971	19.4148	19.362	19.6378	NA	15.3696	NA	NA	NA	NA	NA	15.2506	NA
A0A087WRI8;A0A0R4J2B5;G5E8E3	A0A087WRI8	Q8R3Y5;A0A087WRI8;A0A0R4J2B5;G5E8E3	A0A087WRI8_MOUSE;A0A0R4J2B5_MOUSE;G5E8E3_MOUSE	1	1	2310022A10Rik	2310022A10Rik	RIKEN cDNA 2310022A10 gene	17.3054	16.7312	16.5173	17.0182	17.6245	17.8107	16.9266	NA	17.7138	17.8076	17.6114	17.7222	16.6986	NA	NA	NA	NA	NA	NA	NA	NA	NA	NA	NA	NA	NA	NA	NA	15.8682	15.4841	17.0042	NA	17.6781	17.923	18.0042	NA	16.8846	17.5947	17.7115	17.8703	NA
A0A087WS16;E9PWQ3;J3QQ16	A0A087WS16	E9PWQ3;J3QQ16;A0A087WS16	A0A087WS16_MOUSE;E9PWQ3_MOUSE;J3QQ16_MOUSE	172	112	Col6a3	Col6a3	Collagen, type VI, alpha 3	25.3204	25.0401	24.5926	24.0609	24.4738	24.4551	24.019	24.0105	24.945	24.8623	25.2785	24.848	25.1253	24.5926	25.0275	20.2764	20.3101	20.2535	20.1457	20.5069	20.654	20.5823	20.0821	21.502	21.0951	21.1886	21.2244	20.4375	20.3752	20.4576	20.2302	21.3699	20.6886	20.9243	20.1946	22.0756	22.2419	20.6186	21.3376	23.1488	22.2621
A0A087WS16;J3QQ16	A0A087WS16	J3QQ16;A0A087WS16	A0A087WS16_MOUSE;J3QQ16_MOUSE	3	2	Col6a3	Col6a3	Collagen, type VI, alpha 3	NA	NA	NA	NA	NA	NA	NA	NA	NA	NA	NA	NA	NA	NA	NA	NA	NA	NA	NA	NA	NA	NA	NA	NA	NA	NA	NA	NA	NA	NA	NA	NA	NA	NA	NA	NA	NA	NA	NA	NA	NA
A0A087WSE3;E9QQ25	A0A087WSE3	E9QQ25;A0A087WSE3	A0A087WSE3_MOUSE;E9QQ25_MOUSE	3	1	Speg	Speg	SPEG complex locus (Fragment)	19.7008	18.8238	19.6261	19.3134	19.0668	19.6006	19.0095	19.5873	20.6006	20.4874	20.4476	20.417	20.0559	20.6006	20.265	NA	NA	NA	NA	NA	NA	NA	NA	NA	NA	NA	NA	NA	NA	NA	NA	NA	18.3779	19.0524	NA	NA	NA	17.1895	18.3906	18.3487	NA
A0A087WSJ7;Q3TE80	A0A087WSJ7	A0A087WSJ7;Q3TE80	A0A087WSJ7_MOUSE;Q3TE80_MOUSE	2	2	2410002F23Rik	2410002F23Rik	RIKEN cDNA 2410002F23 gene	NA	NA	NA	NA	NA	NA	NA	NA	13.456	NA	NA	NA	NA	NA	NA	NA	NA	NA	NA	NA	NA	NA	NA	14.6356	13.5258	NA	NA	14.7233	13.3787	14.586	NA	NA	NA	NA	NA	NA	NA	NA	NA	NA	NA
A0A087WSK5;A0A0R4J078	A0A087WSK5	A0A087WSK5;A0A0R4J078	A0A087WSK5_MOUSE;A0A0R4J078_MOUSE	1	1	Ubxn4	Ubxn4	UBX domain protein 4 (Fragment)	19.6398	18.7251	19.5973	19.1708	19.7304	19.244	19.2531	16.4163	19.5277	19.8301	19.07	19.4878	19.7561	19.5151	19.5734	17.4515	17.0828	17.2317	17.0559	17.387	17.1411	16.5682	16.5688	17.1876	17.6688	17.0801	17.0461	17.5848	17.1068	17.4895	16.5991	NA	NA	NA	NA	17.9936	16.9685	NA	18.4113	17.8841	NA
A0A087WSU3	A0A087WSU3	A0A087WSU3	A0A087WSU3_MOUSE	2	2	Ndufs1	Ndufs1	NADH:ubiquinone oxidoreductase core subunit S1 (Fragment)	19.6918	20.1946	20.6886	20.5638	20.0691	19.9316	20.2419	20.3962	19.5678	19.431	19.9018	19.4061	19.2632	NA	18.7884	19.3122	19.9742	NA	NA	19.4416	19.9168	19.826	20.002	NA	NA	NA	NA	NA	NA	NA	19.5292	NA	NA	NA	NA	NA	NA	NA	NA	NA	NA
A0A0A0MQ99;V9GXX7	A0A0A0MQ99	A0A0A0MQ99;V9GXX7	A0A0A0MQ99_MOUSE;V9GXX7_MOUSE	1	1	Swi5	Swi5	DNA repair protein SWI5 homolog	NA	NA	NA	NA	NA	NA	NA	NA	NA	NA	NA	15.5517	NA	NA	NA	NA	NA	NA	NA	16.0461	15.6164	NA	NA	15.4308	16.9193	17.2818	17.054	16.2707	17.2238	17.2917	16.2734	NA	NA	NA	NA	NA	NA	NA	NA	NA	NA
A0A0A0MQC1	A0A0A0MQC1	A0A0A0MQC1	A0A0A0MQC1_MOUSE	1	1	Ighv3-5	Ighv3-5	Immunoglobulin heavy variable 3-5	NA	NA	NA	NA	NA	NA	NA	NA	NA	NA	NA	NA	15.9548	NA	NA	17.2958	NA	NA	NA	18.5256	NA	NA	NA	19.5084	17.1378	15.1477	18.4323	19.084	17.176	18.0934	NA	NA	NA	NA	NA	NA	NA	NA	NA	NA	NA
A0A0A0MQJ3	A0A0A0MQJ3	A0A0A0MQJ3	A0A0A0MQJ3_MOUSE	2	2	Itgb1	Itgb1	Integrin beta 1 (fibronectin receptor beta) (Fragment)	NA	NA	NA	NA	NA	NA	NA	NA	19.8146	19.5581	19.8187	19.9882	20.0821	20.2989	19.361	16.4468	NA	NA	NA	18.3531	17.9934	NA	NA	18.2577	NA	NA	18.4859	NA	NA	NA	NA	NA	NA	NA	NA	NA	NA	NA	NA	NA	NA
A0A0A6YW07;Q80ZJ2;Q924B0	A0A0A6YW07	Q924B0;A0A0A6YW07;Q80ZJ2	A0A0A6YW07_MOUSE;Q80ZJ2_MOUSE;Q924B0_MOUSE	1	1	Impa1	Impa1	Inositol-1-monophosphatase	NA	NA	NA	NA	NA	NA	NA	NA	18.5987	19.0559	18.4272	17.9928	19.3144	19.2635	18.9198	19.4379	19.3516	19.0116	18.9867	18.9714	19.2747	18.9984	18.6605	19.9459	19.3749	19.7781	18.619	19.6545	19.3368	19.0322	18.6908	NA	NA	NA	NA	NA	NA	NA	NA	NA	NA
A0A0A6YWK1	A0A0A6YWK1	A0A0A6YWK1	A0A0A6YWK1_MOUSE	1	1	Clasp1	Clasp1	CLIP associating protein 1 (Fragment)	NA	NA	NA	NA	NA	NA	NA	NA	NA	NA	NA	NA	NA	NA	NA	NA	NA	NA	NA	NA	NA	NA	NA	NA	NA	NA	NA	NA	NA	NA	NA	NA	NA	NA	NA	NA	NA	NA	NA	NA	NA
A0A0A6YX73;Q8K1M3	A0A0A6YX73	Q8K1M3;A0A0A6YX73	A0A0A6YX73_MOUSE;Q8K1M3_MOUSE	4	2	Prkar2a	Prkar2a	Protein kinase, cAMP dependent regulatory, type II alpha	21.2419	20.8727	21.4375	20.7796	20.895	21.1457	21.0359	20.7553	21.1015	20.8034	20.7553	20.9951	20.85	20.6276	20.895	21.4923	21.5638	21.1704	21.2593	21.5117	21.4825	21.3484	21.2593	21.4221	21.1519	21.2477	21.0625	20.9601	20.4972	20.7876	20.654	21.4324	20.2302	21.2244	20.4775	20.4775	20.9742	20.6453	20.343	20.3962	18.3731
A0A0A6YXD3	A0A0A6YXD3	A0A0A6YXD3	A0A0A6YXD3_MOUSE	3	2	Ndufs2	Ndufs2	NADH dehydrogenase [ubiquinone] iron-sulfur protein 2, mitochondrial (Fragment)	NA	NA	NA	NA	NA	NA	NA	NA	NA	NA	NA	NA	NA	NA	NA	NA	19.4577	18.8011	19.0546	18.5286	18.5294	18.0103	NA	NA	NA	NA	NA	NA	NA	16.4083	NA	NA	NA	NA	NA	NA	NA	NA	NA	NA	NA
A0A0A6YXL6;A0A0A6YXX3;A0A1D5RM41;E9Q3Y4	A0A0A6YXL6	A0A0A6YXL6;A0A0A6YXX3;A0A1D5RM41;E9Q3Y4	A0A0A6YXL6_MOUSE;A0A0A6YXX3_MOUSE;A0A1D5RM41_MOUSE;E9Q3Y4_MOUSE	2	2	Lrba	Lrba	LPS-responsive beige-like anchor	NA	NA	NA	NA	NA	NA	NA	NA	NA	NA	NA	NA	NA	NA	NA	NA	NA	NA	NA	NA	NA	NA	NA	NA	NA	NA	NA	NA	NA	NA	NA	NA	NA	NA	NA	NA	NA	NA	NA	NA	NA
A0A0A6YXS5;A0A0R4J0Q2;D3YUD3;D3YUL8;D3Z230;E9Q9A0;E9QAD0;F6R4N2;F6V2U0;Q3UEQ1	A0A0A6YXS5	D3YUD3;D3YUL8;D3Z230;E9Q9A0;F6V2U0;Q3UEQ1;A0A0A6YXS5;A0A0R4J0Q2;E9QAD0;F6R4N2	A0A0A6YXS5_MOUSE;A0A0R4J0Q2_MOUSE;D3YUD3_MOUSE;D3YUL8_MOUSE;D3Z230_MOUSE;E9Q9A0_MOUSE;E9QAD0_MOUSE;F6R4N2_MOUSE;F6V2U0_MOUSE;Q3UEQ1_MOUSE	1	1	Inpp4a	Inpp4a	Inositol polyphosphate-4-phosphatase, type I	15.6911	NA	NA	NA	NA	16.144	15.0771	NA	17.4342	18.6757	18.4668	17.8596	19.0248	18.4291	18.5438	NA	NA	NA	NA	NA	NA	NA	NA	NA	NA	NA	NA	NA	NA	NA	NA	NA	NA	NA	NA	NA	NA	NA	NA	NA	NA
A0A0A6YY53;F6TQW2	A0A0A6YY53	A0A0A6YY53;F6TQW2	A0A0A6YY53_MOUSE;F6TQW2_MOUSE	5	5	Ighg2c	Ighg2c	Immunoglobulin heavy constant gamma 2C (Fragment)	19.1925	NA	NA	19.9742	19.0795	NA	NA	19.8418	19.6966	19.4655	NA	20.4972	20.1704	19.7086	19.1622	20.265	18.9015	18.4023	20.9812	20.2302	19.2713	18.2411	20.5261	21.1143	20.0292	19.565	21.5685	20.9171	20.1079	19.3273	21.2821	21.3538	20.3752	NA	21.2125	20.3321	19.0746	NA	20.3752	19.6544	20.5165
A0A0A6YY83;E9Q2S0	A0A0A6YY83	A0A0A6YY48;A0A0A6YY83;A2RS43;E9Q2S0	A0A0A6YY83_MOUSE;E9Q2S0_MOUSE	8	8	Pcdh7	Pcdh7	Protocadherin 7	18.6089	19.0825	NA	17.3025	16.6411	16.8635	17.5115	NA	18.9963	19.3001	18.8816	19.1704	19.1802	19.3042	19.3082	NA	NA	NA	NA	15.6324	NA	NA	NA	16.5634	17.9204	17.6917	17.9009	18.156	17.7454	17.6485	17.7635	NA	NA	NA	NA	NA	NA	NA	NA	NA	NA
A0A0A6YYE7	A0A0A6YYE7	A0A0A6YYE7	A0A0A6YYE7_MOUSE	2	2	Igkv4-57	Igkv4-57	Immunoglobulin kappa variable 4-57 (Fragment)	NA	NA	NA	NA	NA	NA	NA	NA	NA	NA	NA	NA	NA	NA	NA	17.1344	NA	NA	NA	15.9999	NA	NA	NA	18.1206	NA	15.9092	NA	18.1413	17.167	NA	NA	NA	NA	NA	NA	NA	NA	NA	NA	NA	NA
A0A0A6YYE7;A0A0B4J1I9	A0A0A6YYE7	A0A0A6YYE7;A0A0B4J1I4;A0A0B4J1I9	A0A0A6YYE7_MOUSE;A0A0B4J1I9_MOUSE	1	1	Igkv4-55;Igkv4-57	Igkv4-55	Immunoglobulin kappa variable 4-57 (Fragment)	NA	NA	NA	NA	NA	NA	NA	NA	NA	NA	NA	NA	NA	NA	NA	17.8718	16.2078	NA	15.7613	17.7779	16.5004	NA	NA	18.4639	17.381	NA	NA	18.3749	17.7187	NA	NA	NA	NA	NA	NA	NA	NA	NA	NA	NA	NA
A0A0B4J1I9	A0A0B4J1I9	P04945;A0A0B4J1I9	A0A0B4J1I9_MOUSE	2	1	Igkv4-55	Igkv4-55	Immunoglobulin kappa variable 4-55 (Fragment)	NA	NA	NA	NA	NA	NA	NA	NA	NA	NA	NA	NA	NA	NA	NA	NA	NA	NA	16.5561	NA	NA	NA	NA	15.0246	16.0439	NA	17.0869	NA	15.5631	NA	14.863	NA	NA	NA	NA	NA	NA	NA	NA	NA	NA
A0A0B4J1N0;A0A0G2JFE9	A0A0B4J1N0	A0A075B5Y2;A0A075B5Y5;A0A0B4J1M0;A0A0B4J1N0;A0A0G2JFE9;A0A0G2JGS9	A0A0B4J1N0_MOUSE;A0A0G2JFE9_MOUSE	1	1	Ighv1-76	Ighv1-76	Immunoglobulin heavy variable 1-76	NA	NA	NA	NA	NA	NA	NA	NA	NA	NA	NA	NA	NA	16.284	NA	NA	17.3344	16.2699	16.3655	17.023	17.1383	15.2066	16.5968	17.3496	17.7909	17.2753	17.6477	17.7753	18.366	17.7686	17.1936	NA	NA	NA	NA	NA	NA	NA	NA	NA	NA
A0A0F6AIX5;A0A0F6AIX6;A0A1W2P7C8;A0A1W2P7T7;A0A1W2P820	A0A0F6AIX5	A0A0F6AIX5;A0A0F6AIX6;A0A1W2P7C8;A0A1W2P7T7;A0A1W2P820	A0A0F6AIX5_MOUSE;A0A0F6AIX6_MOUSE;A0A1W2P7C8_MOUSE;A0A1W2P7T7_MOUSE;A0A1W2P820_MOUSE	2	1	Ldah	Ldah	Lipid droplet-associated hydrolase	NA	14.8747	15.923	15.6175	NA	NA	13.0772	NA	NA	16.4883	15.7808	16.6914	15.6805	NA	15.9261	NA	NA	NA	NA	16.5947	16.8124	16.4575	16.6059	16.9225	16.5262	16.3253	17.3346	18.0172	16.969	17.8587	17.8659	NA	NA	NA	NA	NA	NA	NA	NA	NA	NA
A0A0G2JDM3	A0A0G2JDM3	A0A0G2JDM3	A0A0G2JDM3_MOUSE	2	1	Myl3	Myl3	Myosin, light polypeptide 3	18.9348	18.9681	18.9314	17.8331	NA	17.6262	18.758	19.344	19.5065	20.3321	19.2544	20.1206	19.0559	19.9601	19.0214	NA	NA	NA	NA	NA	NA	NA	NA	NA	NA	NA	NA	NA	NA	NA	NA	21.7836	22.5777	21.3156	22.9513	21.5592	22.0756	22.1079	20.8113	18.6908	21.6714
A0A0G2JDV3	A0A0G2JDV3	A0A0G2JDV3;L7N1X8;Q000W5;A0A8Q0QEH4	GBP6_MOUSE	2	2	Gbp6	Gbp6	Guanylate-binding protein 6	NA	NA	NA	NA	NA	NA	NA	NA	NA	NA	NA	NA	NA	NA	NA	NA	NA	NA	NA	NA	NA	NA	NA	NA	NA	NA	NA	NA	NA	NA	NA	NA	NA	NA	NA	NA	NA	NA	NA	NA	NA
A0A0G2JE15;D3YUI7;D3YW14;D3Z0I3	A0A0G2JE15	A0A0G2JE15;D3YUI7;D3YW14;D3Z0I3	A0A0G2JE15_MOUSE;D3YUI7_MOUSE;D3YW14_MOUSE;D3Z0I3_MOUSE	3	3	Myl2	Myl2	Myosin, light polypeptide 2, regulatory, cardiac, slow (Fragment)	NA	NA	NA	NA	19.4658	20.3211	NA	19.4384	NA	NA	NA	NA	NA	NA	NA	NA	NA	NA	NA	NA	NA	NA	NA	NA	NA	NA	NA	NA	NA	NA	NA	22.2125	20.4972	22.9985	19.7881	19.4507	20.5638	21.7594	20.1825	NA	NA
A0A0G2JE99	A0A0G2JE99	A0A0G2JE99;P01843	A0A0G2JE99_MOUSE	2	2	Iglc1	Iglc1	Immunoglobulin lambda constant 1 (Fragment)	NA	NA	NA	NA	NA	NA	NA	NA	NA	NA	NA	NA	NA	NA	NA	NA	16.8717	16.7658	16.9542	16.2615	16.7531	16.0969	16.9848	17.3608	17.3712	17.0354	17.9194	18.3305	18.4639	19.196	17.719	NA	NA	NA	NA	NA	NA	NA	NA	NA	NA
A0A0G2JEY4	A0A0G2JEY4	Q9CXL3;A0A0G2JEY4	A0A0G2JEY4_MOUSE	1	1	3110082I17Rik	3110082I17Rik	RIKEN cDNA 3110082I17 gene	NA	NA	NA	NA	NA	NA	NA	NA	NA	NA	14.9945	NA	NA	16.4229	NA	NA	NA	NA	NA	14.0637	NA	NA	NA	NA	NA	NA	NA	NA	NA	NA	16.0219	19.5071	NA	20.002	19.854	20.0951	20.0951	20.7389	20.3752	20.8113	22.0625
A0A0G2JFH2	A0A0G2JFH2	A0A0G2JFH2	A0A0G2JFH2_MOUSE	56	46	Map4	Map4	Microtubule-associated protein (Fragment)	20.8269	20.3857	20.5731	20.5069	20.953	20.4676	20.7876	20.4476	21.417	21.2066	21.2244	21.2184	19.432	19.3958	19.3829	21.002	21.2361	21.002	20.9812	21.2006	21.1765	21.4015	21.2125	20.7876	20.8576	20.8113	20.9742	20.0691	19.6093	19.4344	19.5173	22.3156	22.3403	22.3672	22.3457	22.3592	22.3805	22.0983	22.7265	21.1206	22.9513
A0A0G2JFV5	A0A0G2JFV5	A0A0G2JFV5	A0A0G2JFV5_MOUSE	1	1	Lrrfip2	Lrrfip2	Leucine rich repeat (in FLII) interacting protein 2	NA	18.7267	18.4624	19.3318	NA	19.0194	19.2089	NA	19.5606	19.5863	19.9117	19.4992	19.2016	19.6813	18.6446	NA	NA	NA	NA	NA	NA	NA	NA	NA	NA	NA	NA	NA	NA	NA	NA	18.8346	17.8459	NA	17.5301	NA	NA	16.9021	NA	18.7075	17.9733
A0A0G2JFV5;A0A1L1SQW1;A0A1L1SSC0;A0A668KLE1	A0A0G2JFV5	A0A0G2JDR6;A0A0G2JEF6;A0A0G2JEP4;A0A0G2JFV5;A0A0G2JGZ1;A0A0R4J169;A0A1L1SQW1;A0A1L1SSC0;A0A1L1SVG1;A0A668KLE1;E9QN52	A0A0G2JFV5_MOUSE;A0A1L1SQW1_MOUSE;A0A1L1SSC0_MOUSE;A0A668KLE1_MOUSE	1	1	Lrrfip2	Lrrfip2	Leucine rich repeat (in FLII) interacting protein 2	NA	NA	NA	NA	NA	NA	NA	15.8268	NA	NA	NA	NA	NA	NA	NA	NA	NA	NA	NA	NA	NA	NA	NA	NA	NA	NA	NA	NA	NA	NA	NA	19.4001	19.247	19.5066	18.4863	19.3099	18.5669	18.9081	18.0884	18.8991	18.7682
A0A0G2JG11;A0A0R4J190	A0A0G2JG11	A0A0R4J190;A0A0G2JG11	A0A0G2JG11_MOUSE;A0A0R4J190_MOUSE	1	1	Bst1	Bst1	Bone marrow stromal cell antigen 1	NA	NA	NA	NA	NA	NA	NA	NA	16.5571	16.165	NA	16.5722	16.1826	NA	NA	NA	NA	NA	NA	NA	NA	NA	NA	NA	NA	NA	17.0005	NA	NA	NA	NA	NA	NA	NA	NA	NA	NA	NA	NA	NA	NA
A0A0G2JGI1	A0A0G2JGI1	A0A0G2JDY6;A0A0G2JDZ8;A0A0G2JGI1	A0A0G2JGI1_MOUSE	9	5	Nexn	Nexn	Nexilin	20.1946	20.1825	20.2877	19.6934	20.4375	20.002	20.5823	20.3857	20.5261	20.1581	20.8802	20.8034	20.5638	20.8423	20.0821	NA	17.9236	17.3542	17.3019	17.2887	17.304	16.7508	16.1746	18.4983	18.3857	18.6206	18.4678	17.1779	17.709	17.6097	16.4786	22.3017	23.2214	23.2679	22.5189	23.0854	23.2821	22.5451	22.6342	23.1285	24.2317
A0A0G2JH00	A0A0G2JH00	P01680;A0A075B5L2;A0A075B5M2;A0A075B5M3;A0A0G2JGI6;A0A0G2JH00	A0A0G2JH00_MOUSE	1	1	Igkv4-61	Igkv4-61	Immunoglobulin kappa chain variable 4-61 (Fragment)	NA	NA	NA	NA	NA	NA	NA	NA	17.3109	NA	NA	18.9204	18.0006	NA	16.8721	NA	16.2698	17.4126	18.7274	16.6674	NA	NA	17.9819	18.0496	18.0622	18.9019	19.7711	18.8239	18.9603	19.3882	19.4111	NA	NA	NA	NA	NA	NA	NA	NA	NA	NA
A0A0J9YKD4	A0A0J9YKD4	A0A0J9YKD4	A0A0J9YKD4_MOUSE	1	1	Ckm	Ckm	creatine kinase	17.0393	16.8822	16.6156	15.5695	16.9912	16.483	15.559	17.0708	NA	NA	18.2121	NA	NA	NA	NA	15.2957	17.5959	20.0691	19.2718	NA	NA	17.4504	NA	NA	NA	17.0585	16.8497	NA	NA	NA	NA	18.7657	NA	19.7815	17.0523	NA	NA	NA	NA	NA	NA
A0A0J9YTR2	A0A0J9YTR2	A0A0J9YTR2	A0A0J9YTR2_MOUSE	1	1	Ncbp2as2	Ncbp2as2	RIKEN cDNA 0610012G03 gene	17.9191	18.4244	18.519	18.4655	18.2554	18.0622	18.7042	18.4024	18.9138	19.0959	18.587	19.3726	NA	18.0116	18.7722	17.2518	17.5923	NA	NA	17.7847	17.8848	17.8837	17.9649	17.6527	16.7377	17.59	18.0322	17.2663	17.5357	17.7705	15.3197	NA	NA	NA	NA	NA	18.1699	NA	NA	NA	NA
A0A0J9YTU1	A0A0J9YTU1	A0A0J9YTU1	A0A0J9YTU1_MOUSE	4	3	Khk	Khk	Ketohexokinase (Fragment)	NA	NA	NA	NA	NA	NA	NA	NA	NA	16.2888	16.0212	15.4226	NA	17.7952	16.2394	17.8885	18.0736	16.7012	17.7997	16.5654	18.0326	17.6042	18.6353	17.9087	18.4572	18.8804	18.6518	19.2197	19.6675	19.3226	19.093	NA	NA	NA	NA	NA	NA	NA	NA	NA	NA
A0A0J9YUD5;B9EJ54	A0A0J9YUD5	A0A0J9YUD5;B9EJ54	A0A0J9YUD5_MOUSE;B9EJ54_MOUSE	12	12	Nup205	Nup205	Nucleoporin 205	19.7774	19.9292	20.1704	19.878	20.2184	20.1825	20.1946	18.8607	20.6364	21.0559	20.8651	20.8423	20.8651	21.0886	20.8423	NA	NA	15.4968	16.1768	17.5835	18.1696	17.2976	17.7708	17.6396	17.4504	17.2127	17.469	18.5484	16.8729	17.4883	16.708	19.2595	NA	19.6437	19.1888	19.7579	18.7769	19.3161	19.5191	20.2989	18.7792
A0A0J9YUH6;Q9D1M1	A0A0J9YUH6	A0A0J9YUH6;A0A0J9YV27;Q9D1M1	A0A0J9YUH6_MOUSE;Q9D1M1_MOUSE	1	1	Polr1d	Polr1d	Polymerase (RNA) I polypeptide D	NA	NA	NA	NA	NA	NA	NA	NA	NA	NA	NA	NA	NA	NA	NA	NA	NA	NA	NA	21.8538	NA	NA	NA	22.9406	NA	NA	NA	NA	NA	NA	NA	NA	NA	NA	NA	NA	NA	NA	23.3101	NA	NA
A0A0N4SVK8	A0A0N4SVK8	A0A0N4SVK8	A0A0N4SVK8_MOUSE	33	27	Adprhl1	Adprhl1	ADP-ribosylhydrolase like 1	18.7606	19.0059	19.0633	19.2757	19.1002	19.2302	19.1615	19.0666	19.3858	19.8421	19.5183	19.6343	20.1206	20.1704	20.1079	NA	NA	NA	NA	NA	NA	NA	NA	NA	18.7709	NA	NA	17.6203	17.8371	17.8307	NA	19.8376	20.002	20.7056	20.4273	20.2066	20.3962	20.2535	19.8739	20.3962	20.1457
A0A0N4SVS6	A0A0N4SVS6	A0A0N4SVS6	A0A0N4SVS6_MOUSE	1	1	Cnbp	Cnbp	Cellular nucleic acid binding protein	19.7972	19.3672	19.5115	19.7796	19.8244	19.7912	19.8924	19.4866	20.0426	20.1704	20.0156	19.7508	19.6777	19.7161	19.7649	18.4748	18.8265	19.2076	18.6166	19.1278	19.1562	19.2133	18.9754	20.0426	20.3645	20.4476	20.6276	20.5545	21.4015	20.7876	20.7553	22.2961	22.6606	22.4476	21.9882	21.3857	19.6893	21.8073	22.1856	20.2302	21.9637
A0A0N4SW73	A0A0N4SW73	A0A0N4SW73	A0A0N4SW73_MOUSE	3	3	Rab11fip5	Rab11fip5	RAB11 family interacting protein 5 (class I)	NA	NA	NA	16.7657	17.5589	15.7398	16.5307	15.9629	16.5508	17.0133	16.903	16.476	15.5513	15.7597	NA	14.6776	16.4418	16.0025	15.3188	NA	15.9229	15.6427	NA	15.9038	15.9238	15.6405	16.3745	16.9915	16.4446	16.2649	16.9293	16.5921	NA	NA	17.5659	17.5847	15.5773	NA	16.3651	NA	NA
A0A0R4J034	A0A0R4J034	A0A0R4J034	A0A0R4J034_MOUSE	1	1	Pdxdc1	Pdxdc1	Pyridoxal-dependent decarboxylase domain containing 1	15.58	NA	17.3806	NA	NA	17.2692	15.483	NA	17.8355	17.6528	17.8541	17.7371	18.0759	17.9528	17.9649	13.7737	NA	NA	NA	NA	NA	NA	NA	16.0088	16.3141	15.7333	NA	16.291	14.8614	16.2779	14.5878	NA	NA	NA	NA	NA	NA	NA	NA	NA	NA
A0A0R4J050;A0A1L1SRC1;A0A1L1SRW7;A0A1L1SS90	A0A0R4J050	A0A087WPX1;A0A0R4J050;A0A1L1SRC1;A0A1L1SRW7;A0A1L1SS90	A0A0R4J050_MOUSE;A0A1L1SRC1_MOUSE;A0A1L1SRW7_MOUSE;A0A1L1SS90_MOUSE	2	2	Acy1	Acy1	N-acyl-aliphatic-L-amino acid amidohydrolase	NA	NA	NA	NA	NA	NA	NA	NA	NA	NA	NA	NA	NA	NA	NA	19.3794	19.1956	19.5523	19.2544	19.5057	19.322	18.1296	18.9529	NA	19.6603	20.0821	20.1206	19.396	19.8162	19.6841	19.3683	NA	NA	NA	NA	NA	NA	NA	NA	NA	NA
A0A0R4J083	A0A0R4J083	A0A0R4J083	A0A0R4J083_MOUSE	4	3	Acadl	Acadl	Long-chain specific acyl-CoA dehydrogenase, mitochondrial	26.8142	26.2961	26.726	26.7771	26.8019	26.7389	26.9203	26.4457	26.1488	25.8528	25.7846	25.5983	25.1253	25.2996	25.0484	26.3427	26.391	26.4122	26.5045	26.4024	26.2021	26.5754	26.53	25.8997	25.7821	25.5725	26.0793	26.0547	25.9338	26.1449	26.4567	23.4298	22.895	24.002	23.4923	23.0173	23.178	23.1704	22.4825	21.4874	21.7389
A0A0R4J094	A0A0R4J094	Q3TC72;A0A0R4J094	A0A0R4J094_MOUSE	22	13	Fahd2a	Fahd2a	Fumarylacetoacetate hydrolase domain containing 2A	22.2273	21.8839	22.0292	22.0821	22.1612	22.2361	22.0592	22.0691	21.5261	21.3211	21.3962	21.1015	21.1206	20.5261	20.9459	22.3619	22.44	22.44	22.4118	22.5983	22.4825	22.3156	22.7553	21.895	21.9707	21.8152	22.417	22.4221	22.0789	22.1332	22.6096	19.0555	19.7454	20.0821	19.707	19.8808	19.3719	19.4491	NA	NA	NA
A0A0R4J0B5	A0A0R4J0B5	A0A0R4J0B5	A0A0R4J0B5_MOUSE	1	1	Rusf1	Rusf1	RUS family member 1	NA	NA	NA	NA	NA	NA	NA	NA	17.6963	17.0898	17.5227	NA	17.6108	17.6823	18.2392	NA	NA	NA	NA	NA	NA	NA	NA	NA	NA	NA	NA	NA	NA	NA	NA	NA	NA	NA	NA	NA	NA	NA	NA	NA	NA
A0A0R4J0I1	A0A0R4J0I1	A0A0R4J0I1	A0A0R4J0I1_MOUSE	6	4	Serpina3k	Serpina3k	Serine (or cysteine) peptidase inhibitor, clade A, member 3K	20.0156	20.3211	20.265	20.2535	19.812	20.4273	19.6614	19.9742	20.5165	20.3538	19.9459	20.3101	19.0846	20.7471	20.2989	21.8346	22.3073	21.5309	22.0359	21.2419	21.9459	21.391	21.8269	21.7876	22.2961	21.928	21.8385	21.9812	22.953	22.3101	21.4015	19.4143	16.1234	NA	NA	NA	NA	NA	NA	NA	NA
A0A0R4J0T0	A0A0R4J0T0	A0A0R4J0T0	A0A0R4J0T0_MOUSE	1	1	Hscb	Hscb	HscB iron-sulfur cluster co-chaperone	NA	NA	NA	NA	NA	NA	NA	NA	NA	NA	NA	NA	NA	NA	NA	16.3562	15.6144	17.1171	16.412	16.3591	15.9997	16.4708	17.0252	16.351	16.24	NA	16.7387	15.2585	16.2845	14.9333	14.578	NA	NA	NA	NA	NA	NA	NA	NA	NA	NA
A0A0R4J140;Z4YLI8	A0A0R4J140	A0A0R4J140;Z4YLI8	A0A0R4J140_MOUSE;Z4YLI8_MOUSE	1	1	Cluh	Cluh	Clustered mitochondria protein homolog	20.7876	20.4576	20.7553	20.6971	20.8191	20.7955	20.8651	20.7389	20.9316	21.1825	20.8802	20.7715	20.8576	21.0359	20.8727	21.4118	21.5777	21.4221	21.2989	21.4118	21.3805	21.4874	21.1886	21.0951	21.265	21.3805	20.85	20.6186	20.5823	20.6364	20.3857	21.4375	20.8191	21.0088	20.9171	21.5309	21.4726	20.8651	20.8034	20.4375	20.0821
A0A0R4J171	A0A0R4J171	A0A0R4J171;D3Z418;D3Z5Y1	A0A0R4J171_MOUSE	1	1	Dlc1	Dlc1	Deleted in liver cancer 1	NA	NA	NA	NA	NA	NA	NA	NA	NA	NA	NA	NA	NA	NA	NA	NA	NA	NA	NA	NA	NA	NA	NA	NA	NA	NA	NA	NA	NA	NA	NA	18.4832	20.1581	20.7471	21.3045	21.8385	NA	21.8987	21.1825	20.8802	21.0359
A0A0R4J174	A0A0R4J174	A0A0R4J174	A0A0R4J174_MOUSE	4	2	Ecsit	Ecsit	Evolutionarily conserved signaling intermediate in Toll pathway, mitochondrial	19.1869	19.3244	19.5742	19.3414	19.8175	20.1581	19.8992	19.1683	19.2001	19.3749	19.9882	19.6938	19.5454	19.226	19.3406	19.6786	17.9114	18.0562	NA	19.6542	19.3543	19.6604	19.5371	18.1224	18.2574	19.3797	19.5853	18.839	18.5981	19.0531	19.6615	NA	NA	NA	17.7134	NA	NA	NA	17.9063	NA	NA
A0A0R4J1J1	A0A0R4J1J1	A0A0R4J1J1	A0A0R4J1J1_MOUSE	1	1	Pnkd	Pnkd	Paroxysmal nonkinesiogenic dyskinesia	NA	NA	NA	NA	NA	NA	NA	14.2662	NA	NA	NA	NA	NA	NA	NA	NA	NA	NA	NA	NA	NA	NA	NA	NA	NA	NA	NA	NA	NA	NA	NA	NA	NA	NA	NA	NA	NA	NA	NA	NA	NA
A0A0R4J1R7	A0A0R4J1R7	A0A0R4J1R7	A0A0R4J1R7_MOUSE	2	2	Pcbd2	Pcbd2	4a-hydroxytetrahydrobiopterin dehydratase	20.0821	19.9225	19.1296	19.7491	20.1825	20.343	19.9221	19.794	19.4822	19.5711	18.3652	19.2757	19.0815	19.3687	19.7624	20.2877	19.526	20.0426	20.3752	20.4476	19.905	20.6186	20.8727	20.2535	19.463	19.6838	20.5451	20.3211	20.5915	20.4775	20.9098	NA	NA	NA	NA	NA	NA	NA	NA	NA	NA
A0A0R4J1T1;B2RXQ9;Z4YJR7	A0A0R4J1T1	A0A0R4J1T1;B2RXQ9;D3Z080;F6V513;F7BEU1;Z4YJR7	A0A0R4J1T1_MOUSE;B2RXQ9_MOUSE;Z4YJR7_MOUSE	8	5	Sorbs2	Sorbs2	Sorbin and SH3 domain containing 2 (Fragment)	21.8689	22.155	21.9882	21.8802	21.6051	21.0224	21.6141	21.1642	21.3699	21.0951	21.6006	20.8727	21.5309	21.8987	21.68	NA	NA	18.3933	NA	NA	NA	NA	NA	17.5198	19.3069	17.9926	17.8961	19.5036	19.9601	19.0314	18.8791	22.3645	22.8404	22.7203	22.4996	21.9812	21.5165	22.0658	22.6757	21.4775	20.4375
A0A0R4J1T1;Z4YJR7	A0A0R4J1T1	A0A0R4J1T1;F7BEU1;Z4YJR7	A0A0R4J1T1_MOUSE;Z4YJR7_MOUSE	5	3	Sorbs2	Sorbs2	Sorbin and SH3 domain containing 2 (Fragment)	22.2184	22.8307	22.6029	22.6276	22.4221	22.1143	22.3645	21.9985	22.0292	22.2006	22.3592	22.3457	22.3936	22.4947	22.2792	18.7952	18.873	18.9891	18.7826	19.1829	19.1087	19.283	18.7412	20.0951	20.4676	20.2302	20.1704	20.2764	21.1886	20.6276	20.6006	21.3484	21.9672	20.5069	19.5424	NA	NA	NA	NA	NA	NA
A0A0R4J216	A0A0R4J216	A0A0R4J216	A0A0R4J216_MOUSE	1	1	Cys1	Cys1	Cystin 1	NA	NA	NA	NA	NA	NA	NA	NA	NA	NA	12.953	NA	NA	12.0516	NA	NA	NA	NA	NA	NA	NA	NA	NA	14.341	NA	NA	NA	14.5595	13.3388	13.1426	13.2895	NA	NA	NA	NA	NA	NA	NA	NA	NA	NA
A0A0R4J256	A0A0R4J256	A0A0R4J256	A0A0R4J256_MOUSE	1	1	Psmb9	Psmb9	Proteasome subunit beta	NA	NA	NA	NA	NA	NA	NA	NA	NA	NA	NA	NA	NA	NA	NA	17.5565	17.2806	18.2884	18.3477	NA	NA	NA	NA	18.8318	18.7363	18.8277	18.9208	18.7156	19.3138	17.9605	19.0879	NA	NA	NA	NA	NA	NA	NA	NA	NA	NA
A0A0R4J259;G3UXJ6;G3UZ48;G3UZI2	A0A0R4J259	A0A0R4J259;G3UXJ6;G3UY67;G3UYK7;G3UZ48;G3UZI2	A0A0R4J259_MOUSE;G3UXJ6_MOUSE;G3UZ48_MOUSE;G3UZI2_MOUSE	1	1	Syncrip	Syncrip	Synaptotagmin binding, cytoplasmic RNA interacting protein	18.0706	18.1375	18.0262	19.1324	19.1361	18.8822	18.7857	19.2019	19.5654	19.7333	19.5104	19.5379	18.931	19.1201	19.1631	18.6025	19.1776	18.7215	18.8675	18.7915	18.7118	19.0788	18.8666	19.023	18.5395	18.7644	18.694	19.0561	19.0426	18.9591	18.8179	21.0292	21.8614	21.6186	22.1765	21.9742	22.2477	22.2332	21.2477	21.2184	23.0789
A0A0R4J2D3	A0A0R4J2D3	A0A0R4J2D3	A0A0R4J2D3_MOUSE	1	1	Mia3	Mia3	MIA SH3 domain ER export factor 3	NA	NA	NA	NA	NA	NA	16.7563	NA	16.1198	16.4611	17.2014	17.3129	17.3579	17.2617	17.922	NA	NA	NA	NA	NA	NA	NA	NA	NA	NA	NA	NA	NA	NA	NA	NA	NA	NA	NA	NA	NA	NA	NA	NA	NA	NA
A0A0U1RNF2;A2RTH5	A0A0U1RNF2	A0A0U1RNF2;A2RTH5	A0A0U1RNF2_MOUSE;A2RTH5_MOUSE	4	4	Lcmt1	Lcmt1	Leucine carboxyl methyltransferase 1	NA	NA	17.2786	NA	NA	15.4771	NA	15.2989	19.5844	19.407	19.2051	19.4759	19.3286	19.3386	19.3952	18.4093	18.5694	18.9118	19.1066	17.7334	18.2713	18.3212	18.0632	18.8822	18.1786	18.3154	17.853	19.027	18.0752	17.9193	18.1776	NA	NA	NA	NA	NA	NA	NA	NA	18.6897	NA
A0A0U1RP81	A0A0U1RP81	A0A0U1RP81	A0A0U1RP81_MOUSE	1	1	Immt	Immt	MICOS complex subunit MIC60	18.0656	NA	NA	18.5962	18.4336	18.2398	18.6727	18.2618	18.3974	19.0091	18.3075	19.1951	18.9271	18.9625	19.1325	16.7378	14.9215	NA	17.3355	16.6173	16.8305	17.1915	16.9116	17.8056	17.0255	16.6937	17.1542	NA	16.7359	17.2808	17.4144	NA	NA	NA	NA	NA	NA	NA	NA	NA	NA
A0A0U1RPA0	A0A0U1RPA0	A0A0U1RPA0;A0A1L1SU82;A0A1L1SV63	A0A0U1RPA0_MOUSE	6	5	Plekha7	Plekha7	Pleckstrin homology domain containing, family A member 7 (Fragment)	NA	NA	NA	NA	NA	17.6572	NA	NA	19.8201	20.3962	20.4067	20.1704	20.8423	20.8576	20.9672	NA	NA	NA	NA	NA	NA	NA	NA	NA	NA	NA	NA	NA	NA	NA	NA	NA	NA	NA	NA	NA	NA	NA	NA	NA	NA
A0A140LHD4;A0A140LHT6;A0A140LI38;E9QPQ8	A0A140LHD4	A0A140LHD4;A0A140LHT6;A0A140LI38;E9QPQ8	A0A140LHD4_MOUSE;A0A140LHT6_MOUSE;A0A140LI38_MOUSE;E9QPQ8_MOUSE	2	1	Mrpl48	Mrpl48	Mitochondrial ribosomal protein L48 (Fragment)	18.7445	18.9679	19.018	19.2119	19.1844	18.9473	19.2531	19.2683	19.2817	19.1047	19.3613	19.1245	18.9997	18.2249	18.9012	18.9247	19.3136	19.0213	19.2442	19.2245	19.2718	19.131	19.2256	19.3585	19.4079	19.0814	19.0122	19.1483	19.0563	18.9523	19.3716	18.1469	NA	NA	NA	NA	NA	NA	NA	NA	NA
A0A140LHH8	A0A140LHH8	A0A140LHH8	A0A140LHH8_MOUSE	3	3	Tacc2	Tacc2	Transforming, acidic coiled-coil containing protein 2 (Fragment)	18.8365	NA	NA	19.629	17.8625	17.6667	18.9803	19.5137	NA	NA	NA	19.326	NA	NA	NA	18.9975	19.0446	19.6545	17.7572	19.3069	18.7693	18.7608	18.4834	NA	NA	17.5349	NA	NA	NA	NA	NA	NA	NA	NA	NA	NA	NA	NA	NA	NA	NA
A0A140LHH8;E9Q8T1	A0A140LHH8	E9Q8T1;A0A140LHH8;A0A1L1SS37	A0A140LHH8_MOUSE;E9Q8T1_MOUSE	57	49	Tacc2	Tacc2	Transforming, acidic coiled-coil containing protein 2 (Fragment)	20.343	20.1079	20.0292	20.1206	20.1946	20.265	20.1457	19.5597	18.9899	18.6845	18.924	18.7112	NA	NA	17.4246	20.6714	20.7056	20.6714	20.6096	20.7056	20.7715	20.8802	20.714	18.7302	18.4891	18.2945	18.5649	NA	NA	NA	19.2357	19.4936	19.9459	20.0691	19.6227	20.0292	19.3947	19.9316	20.5638	18.3165	NA
A0A140LHQ8	A0A140LHQ8	A0A140LHQ8	A0A140LHQ8_MOUSE	2	2	Picalm	Picalm	Phosphatidylinositol binding clathrin assembly protein (Fragment)	NA	15.2881	17.9694	NA	NA	NA	15.6119	NA	NA	18.4091	17.6648	17.9574	17.9116	18.6867	18.1646	17.572	17.8452	17.3889	16.9494	NA	17.5541	17.5509	17.5788	17.5592	17.7575	17.5609	17.038	17.5929	17.6974	15.6712	16.8113	NA	NA	NA	NA	NA	NA	NA	NA	NA	NA
A0A140LIP2;F7CKP4	A0A140LIP2	A0A140LHP3;A0A140LIP2;A0A140LJD4;F7CKP4	A0A140LIP2_MOUSE;F7CKP4_MOUSE	1	1	Ect2l	Ect2l	Epithelial cell transforming sequence 2 oncogene-like	NA	NA	NA	NA	NA	NA	NA	NA	NA	NA	19.6034	NA	19.5033	NA	19.896	NA	NA	NA	NA	NA	NA	NA	NA	19.8912	NA	NA	NA	NA	NA	NA	NA	NA	NA	NA	NA	NA	NA	NA	NA	NA	NA
A0A140LJK6;Q5SPH3	A0A140LJK6	Q5SPH3;A0A140LJK6	A0A140LJK6_MOUSE;Q5SPH3_MOUSE	1	1	4930438A08Rik	4930438A08Rik	RIKEN cDNA 4930438A08 gene	NA	NA	NA	NA	NA	NA	NA	19.0352	NA	NA	NA	NA	NA	NA	NA	NA	NA	21.9882	21.8913	21.7512	NA	NA	NA	22.0723	19.7647	NA	NA	NA	NA	NA	NA	NA	NA	18.1624	NA	NA	NA	NA	NA	NA	NA
A0A140T8M1	A0A140T8M1	P01644;P01645;P01646;P01647;P01648;P04946;A0A140T8M1	A0A140T8M1_MOUSE	2	2	Igkv10-96	Igkv10-96	Immunoglobulin kappa variable 10-96 (Fragment)	NA	NA	NA	NA	NA	NA	NA	NA	NA	NA	NA	NA	NA	NA	NA	18.1699	NA	NA	NA	NA	NA	NA	17.5935	17.5767	18.1198	NA	19.1926	18.8182	19.5354	19.7288	18.8527	NA	NA	NA	NA	NA	NA	NA	NA	NA	NA
A0A140T8M2	A0A140T8M2	P01635;A0A140T8M2	A0A140T8M2_MOUSE	3	3	Igkv12-44	Igkv12-44	Immunoglobulin kappa variable 12-44 (Fragment)	NA	NA	NA	NA	NA	NA	NA	NA	NA	14.5221	NA	NA	16.412	NA	16.5038	18.0115	16.1155	NA	NA	17.3077	NA	16.5488	NA	18.0218	16.3849	17.634	NA	18.2243	17.4948	17.713	16.9198	NA	NA	NA	NA	NA	16.923	17.3958	NA	NA	19.3499
A0A140T8M3	A0A140T8M3	A0A140T8M3	A0A140T8M3_MOUSE	1	1	Igkv8-30	Igkv8-30	Immunoglobulin kappa chain variable 8-30 (Fragment)	NA	NA	NA	NA	NA	NA	NA	NA	NA	NA	NA	NA	NA	NA	NA	14.494	NA	15.9982	17.1025	NA	16.7695	16.4901	16.9211	NA	17.3986	17.5667	17.2439	16.7903	18.6715	18.662	17.6218	NA	NA	NA	NA	NA	NA	NA	NA	NA	NA
A0A140T8M5	A0A140T8M5	A0A140T8M5	A0A140T8M5_MOUSE	2	2	Igkv6-15	Igkv6-15	Immunoglobulin kappa variable 6-15 (Fragment)	NA	18.4781	NA	NA	NA	NA	NA	NA	18.5899	18.3482	NA	NA	NA	17.2875	NA	NA	19.2364	NA	NA	NA	18.7903	17.1025	17.5407	17.6681	19.3395	17.5273	18.2794	18.873	20.3211	18.971	18.704	NA	NA	NA	NA	NA	NA	NA	NA	NA	NA
A0A140T8M6	A0A140T8M6	P01660;A0A140T8M6	A0A140T8M6_MOUSE	1	1	Igkv3-5	Igkv3-5	Immunoglobulin kappa chain variable 3-5 (Fragment)	NA	NA	NA	NA	NA	NA	NA	NA	NA	NA	NA	NA	NA	NA	NA	17.2863	17.6708	18.1962	18.7217	18.2633	17.3261	18.5525	18.7558	18.5382	17.5843	19.1556	19.2301	18.4326	18.2329	19.5737	18.6612	NA	NA	NA	NA	NA	NA	NA	NA	NA	NA
A0A140T8N7	A0A140T8N7	A0A140T8N7;A0A140T8Q3	A0A140T8N7_MOUSE	1	1	Igkv6-25	Igkv6-25	Immunoglobulin kappa chain variable 6-25 (Fragment)	NA	NA	NA	NA	NA	NA	NA	NA	NA	NA	NA	NA	17.7081	NA	NA	16.2114	NA	16.6596	NA	NA	17.4438	NA	NA	17.6144	16.7295	17.0532	NA	17.5015	17.5636	17.7457	NA	NA	NA	NA	NA	NA	NA	NA	NA	NA	NA
A0A140T8P6	A0A140T8P6	P01635;A0A140T8P6	A0A140T8P6_MOUSE	2	2	Igkv12-46	Igkv12-46	Immunoglobulin kappa variable 12-46 (Fragment)	NA	NA	NA	NA	NA	NA	NA	NA	NA	NA	NA	20.0559	NA	17.2162	19.8623	NA	17.3728	16.5054	18.2825	16.6936	16.1658	16.0365	18.2406	16.8335	17.5639	17.0979	19	17.0503	18.1215	17.9968	18.7686	NA	NA	NA	NA	NA	NA	NA	NA	NA	NA
A0A140T8P9	A0A140T8P9	P01637;P01638;A0A075B5K0;A0A140T8P9	A0A140T8P9_MOUSE	3	3	Igkv14-111	Igkv14-111	Immunoglobulin kappa variable 14-111 (Fragment)	NA	NA	17.4849	NA	NA	17.1369	NA	NA	NA	17.7215	NA	15.3626	17.0764	NA	17.5672	17.9046	18.4879	17.9078	18.6236	17.7117	17.9775	17.7208	18.2746	18.4699	19.0225	19.3172	19.3311	19.0707	19.7909	19.5421	18.6208	NA	NA	NA	NA	NA	NA	NA	NA	NA	NA
A0A140T8T5	A0A140T8T5	A0A140T8T5	A0A140T8T5_MOUSE	1	1	Map4	Map4	Microtubule-associated protein	NA	NA	NA	NA	NA	NA	NA	NA	NA	NA	NA	NA	NA	NA	NA	NA	NA	NA	NA	NA	NA	NA	NA	NA	NA	NA	NA	NA	NA	NA	NA	NA	NA	NA	NA	NA	NA	NA	NA	NA	NA
A0A1B0GR60;Q9CPX4	A0A1B0GR60	A0A1B0GR60;Q9CPX4	A0A1B0GR60_MOUSE;Q9CPX4_MOUSE	3	1	Ftl1	Ftl1	Ferritin	NA	NA	NA	17.8015	NA	NA	NA	NA	18.7483	18.5791	19.0289	18.9008	18.9864	18.3693	18.957	18.7989	18.6304	19.2036	18.058	18.6862	18.2189	18.3105	17.6413	19.6475	19.9169	20.1079	19.6866	19.9459	20.0559	19.7645	19.7401	NA	NA	NA	NA	NA	NA	NA	NA	NA	NA
A0A1B0GRV0	A0A1B0GRV0	A0A1B0GRV0	A0A1B0GRV0_MOUSE	3	2	Bpnt1	Bpnt1	3'(2'), 5'-bisphosphate nucleotidase 1	16.789	16.3445	16.674	17.8663	17.5197	17.9497	16.5717	15.9334	16.7441	17.4444	17.0112	16.6093	17.5774	17.4201	17.3142	17.8678	17.7299	17.8526	17.8513	18.017	18.0941	18.1635	NA	17.5474	17.2371	17.5495	17.8805	16.869	16.7395	16.2394	16.8672	NA	NA	NA	NA	NA	NA	NA	NA	NA	NA
A0A1D5RLB2	A0A1D5RLB2	A0A1D5RLB2	A0A1D5RLB2_MOUSE	1	1	Ank2	Ank2	Ankyrin 2, brain (Fragment)	19.0868	18.6591	19.2636	19.169	19.4586	18.7037	18.8914	19.3376	19.4229	19.4785	19.9882	20.0292	19.5653	19.339	19.479	NA	15.957	NA	NA	17.3327	NA	17.6469	16.9837	NA	NA	16.8803	17.1095	16.2255	NA	NA	17.1475	NA	NA	NA	NA	NA	NA	NA	NA	NA	NA
A0A1D5RLF1	A0A1D5RLF1	A0A1D5RLF1	A0A1D5RLF1_MOUSE	1	1	Reep1	Reep1	Receptor expression-enhancing protein	NA	17.1908	17.4336	16.7881	NA	16.9696	17.4206	NA	16.4448	17.1597	17.0605	17.4219	16.764	NA	16.6504	NA	NA	NA	NA	NA	NA	NA	NA	NA	15.879	NA	NA	14.2953	NA	NA	NA	NA	NA	NA	NA	NA	NA	NA	NA	NA	NA
A0A1D5RLQ6	A0A1D5RLQ6	A0A1D5RLQ6	A0A1D5RLQ6_MOUSE	1	1	Frmd5	Frmd5	FERM domain containing 5	NA	NA	NA	18.1488	NA	17.9803	NA	NA	19.8641	20.2419	20.1079	NA	NA	19.9101	20.2302	NA	NA	NA	NA	NA	NA	NA	NA	NA	NA	NA	NA	NA	NA	NA	NA	NA	NA	NA	NA	NA	NA	NA	NA	NA	NA
A0A1D5RLV1	A0A1D5RLV1	A0A1D5RLV1	A0A1D5RLV1_MOUSE	1	1	Epb41	Epb41	Erythrocyte membrane protein band 4.1 (Fragment)	NA	NA	NA	NA	NA	NA	NA	NA	NA	NA	17.3379	NA	16.9268	17.8558	17.0413	NA	NA	NA	NA	12.7063	14.7971	15.0248	NA	15.066	NA	NA	14.5554	NA	16.4257	NA	16.6568	NA	NA	NA	NA	NA	NA	NA	NA	NA	NA
A0A1D5RMB0	A0A1D5RMB0	A0A1D5RMB0	A0A1D5RMB0_MOUSE	5	5	Adh6b	Adh6b	Alcohol dehydrogenase 6B (class V)	NA	NA	NA	NA	NA	NA	NA	NA	NA	NA	NA	NA	NA	17.5264	NA	NA	NA	NA	NA	NA	NA	NA	NA	NA	16.2555	15.526	NA	19.5451	20.0426	19.1889	19.0713	NA	NA	NA	NA	NA	NA	NA	NA	NA	NA
A0A1D5RME9	A0A1D5RME9	A0A1D5RME9	A0A1D5RME9_MOUSE	1	1	Mical3	Mical3	Microtubule associated monooxygenase, calponin and LIM domain containing 3 (Fragment)	NA	NA	NA	NA	NA	NA	NA	NA	NA	NA	NA	NA	17.2877	NA	NA	NA	NA	NA	NA	NA	NA	NA	NA	NA	NA	NA	NA	NA	NA	NA	NA	NA	NA	NA	NA	NA	NA	NA	NA	19.0394	NA
A0A1D5RMM8	A0A1D5RMM8	A0A1D5RMM8	A0A1D5RMM8_MOUSE	2	2	Pxn	Pxn	Paxillin	NA	NA	NA	NA	NA	NA	NA	NA	NA	NA	NA	NA	NA	NA	NA	NA	NA	NA	NA	NA	NA	NA	NA	NA	NA	NA	NA	NA	NA	NA	NA	NA	NA	NA	NA	NA	NA	NA	NA	NA	NA
A0A1L1SQ41;J3QNU1	A0A1L1SQ41	A0A1L1SQ41;J3QNU1	A0A1L1SQ41_MOUSE;J3QNU1_MOUSE	2	1	Ate1	Ate1	Arginyl-tRNA--protein transferase 1	NA	NA	NA	NA	NA	NA	NA	NA	NA	NA	NA	NA	NA	NA	NA	17.8368	16.1924	15.5098	15.8709	14.4218	14.6107	15.7932	15.1555	17.3564	17.4646	17.8992	17.2275	17.5094	17.7058	17.3473	16.6958	NA	NA	NA	NA	NA	NA	NA	NA	NA	NA
A0A1L1SQ51;A0A1L1SRI1;E9PUM4;Q8CDM9	A0A1L1SQ51	A0A1L1SQ51;E9PUM4;A0A1L1SQP9;A0A1L1SRI1;Q8CDM9	A0A1L1SQ51_MOUSE;A0A1L1SRI1_MOUSE;E9PUM4_MOUSE;Q8CDM9_MOUSE	11	7	Tln2	Tln2	Talin 2	20.9316	21.2006	20.5451	20.9243	21.1332	21.0756	21.2419	20.8346	21.7995	21.8576	21.8538	21.7675	22.1426	22.2736	21.9637	NA	16.5077	17.6604	17.8846	19.1597	17.4844	18.8558	18.1973	20.1079	19.6096	19.4855	19.5242	19.8843	20.2302	19.868	20.002	20.654	20.7876	20.9672	19.8741	20.0156	21.1519	20.0821	20.8113	21.6276	21.9459
A0A1L1SS44;Q60709	A0A1L1SS44	Q60709;A0A1L1SS44	A0A1L1SS44_MOUSE;Q60709_MOUSE	3	3	Aplp2	Aplp2	Amyloid beta (A4) precursor-like protein 2 (Fragment)	16.1229	15.71	17.2377	16.0513	16.6937	16.7758	15.9248	14.7257	18.5041	18.2671	18.2201	18.1932	17.9517	18.0761	17.9716	16.0048	15.9714	15.6173	15.4126	15.8937	14.1904	16.0972	17.0055	17.5654	17.473	17.4107	17.5749	17.5156	17.4183	17.8555	17.8518	NA	NA	NA	NA	NA	NA	NA	NA	17.1547	NA
A0A1L1SSC0;A0A668KLE1	A0A1L1SSC0	A0A1L1SSC0;A0A668KLE1	A0A1L1SSC0_MOUSE;A0A668KLE1_MOUSE	10	9	Lrrfip2	Lrrfip2	Leucine rich repeat (in FLII) interacting protein 2	18.6962	18.2929	18.654	18.862	18.9223	18.2203	19.2046	18.69	19.2629	19.4726	19.8681	19.5785	19.7948	20.0292	18.9836	NA	NA	NA	NA	NA	NA	NA	NA	NA	NA	NA	NA	NA	16.9995	NA	NA	19.714	18.6736	18.9672	21.0559	19.5056	19.851	18.8314	18.6914	20.2419	20.2877
A0A1L1SSF8	A0A1L1SSF8	Q91V76;A0A1L1SSF8	A0A1L1SSF8_MOUSE	8	7	4931406C07Rik	4931406C07Rik	RIKEN cDNA 4931406C07 gene	NA	NA	NA	NA	17.7578	17.2306	NA	NA	16.8035	17.9583	NA	NA	18.5696	17.0594	17.1298	18.1641	18.7518	18.5448	18.4556	18.028	18.4154	18.4049	18.2935	19.6105	19.6056	19.5431	19.6439	20.0821	20.0426	19.9459	19.6581	NA	NA	NA	NA	NA	NA	NA	NA	NA	NA
A0A1L1STC6	A0A1L1STC6	A0A1L1STC6	A0A1L1STC6_MOUSE	2	2	Syne1	Syne1	Spectrin repeat containing, nuclear envelope 1	NA	19.004	18.2156	18.5009	19.2363	19.1162	18.7404	18.4461	18.7254	18.3727	19.0062	18.5511	19.2302	19.4072	18.5182	NA	NA	NA	NA	NA	NA	NA	NA	NA	NA	NA	NA	NA	NA	13.7626	NA	NA	NA	NA	NA	NA	NA	NA	NA	NA	NA
A0A1L1STM6	A0A1L1STM6	A0A1L1STM6;E9PZ11	A0A1L1STM6_MOUSE	1	1	Zbtb47	Zbtb47	Zinc finger protein 651 (Fragment)	NA	NA	NA	NA	NA	NA	NA	NA	NA	NA	NA	NA	NA	NA	NA	NA	NA	NA	NA	NA	NA	NA	NA	NA	NA	NA	NA	NA	NA	NA	NA	NA	NA	NA	NA	NA	NA	NA	NA	NA	NA
A0A1L1SV25;A0A1L1SVJ6	A0A1L1SV25	A0A1L1SV25;A0A1L1SVJ6	A0A1L1SV25_MOUSE;A0A1L1SVJ6_MOUSE	1	1	Actn4	Actn4	Actinin alpha 4	15.9183	NA	17.0682	17.9106	16.7315	NA	17.2773	NA	18.4709	18.2228	18.4171	18.8318	18.3713	18.7884	18.9509	NA	NA	NA	NA	NA	NA	NA	NA	15.3879	NA	15.3402	17.5748	NA	16.917	NA	17.724	NA	NA	NA	NA	NA	NA	NA	NA	NA	NA
A0A1W2P7C0;E9Q6R7;Q61636	A0A1W2P7C0	A0A1W2P7C0;E9Q6R7;Q61636	A0A1W2P7C0_MOUSE;E9Q6R7_MOUSE;Q61636_MOUSE	17	16	Utrn	Utrn	Utrophin	18.868	19.1433	18.7863	18.7377	18.9748	18.8881	19.1577	18.1128	20.5915	20.4874	20.5638	20.4972	20.4972	20.8269	20.6096	NA	18.3679	NA	17.5527	18.4308	18.1638	18.5757	18.4002	19.1024	18.8962	18.7365	18.4153	18.7777	18.4613	18.8496	18.7124	18.3976	NA	NA	NA	NA	NA	NA	NA	19.1295	NA
A0A1W2P7G5;A0A1W2P7J1	A0A1W2P7G5	A0A1W2P7G5;A0A1W2P7J1;E9Q3H6	A0A1W2P7G5_MOUSE;A0A1W2P7J1_MOUSE	12	8	Coq10a	Coq10a	Coenzyme Q10A	24.0443	24.1642	24.4105	24.5869	24.3975	24.3376	24.3645	24.4862	22.7796	22.8385	22.5189	22.6409	22.2155	21.7995	22.2244	23.2961	23.2096	23.7695	23.391	23.4923	23.3778	23.48	23.3376	20.8651	22.0854	23.1143	21.3752	18.4757	NA	19.2689	19.7434	23.9225	22.2535	23.391	24.3578	23.9584	23.5165	23.1871	23.5285	21.9423	20.7634
A0A1W2P7G5;A0A1W2P7J1;A0A1W2P8D4	A0A1W2P7G5	A0A1W2P7G5;A0A1W2P7J1;A0A1W2P8D4	A0A1W2P7G5_MOUSE;A0A1W2P7J1_MOUSE;A0A1W2P8D4_MOUSE	3	2	Coq10a	Coq10a	Coenzyme Q10A	22.0122	22.002	21.823	22.2736	21.9061	22.0054	21.9847	21.6584	20.1825	20.1079	20.0821	20.0559	19.9601	19.0711	19.6038	21.343	21.002	21.5545	20.9459	21.1519	21.2302	21.2361	21.3538	18.2507	17.9971	18.3598	18.5526	18.98	18.3656	17.0063	17.5069	20.417	NA	20.4375	20.4972	19.9141	NA	NA	20.6628	NA	NA
A0A1W2P7N3	A0A1W2P7N3	A0A1W2P7N3	A0A1W2P7N3_MOUSE	2	1	Lama2	Lama2	Laminin, alpha 2 (Fragment)	19.553	19.3139	19.198	19.3575	18.5903	19.8048	18.79	18.279	19.1813	18.1094	19.0416	18.5805	18.9319	18.882	17.8743	NA	18.1115	NA	NA	NA	17.1304	18.3065	17.7529	NA	NA	NA	NA	NA	NA	NA	NA	NA	NA	NA	NA	NA	NA	NA	NA	NA	NA
A0A1W2P870	A0A1W2P870	A0A1W2P870	A0A1W2P870_MOUSE	2	1	Gatd3a	Gatd3a	Glutamine amidotransferase like class 1 domain containing 3A (Fragment)	NA	NA	NA	NA	18.5252	NA	19.1323	17.0667	18.1444	NA	NA	NA	NA	NA	NA	NA	NA	NA	17.7921	16.9733	NA	NA	18.7145	17.6335	NA	NA	18.5966	NA	NA	NA	17.4413	19.6814	NA	NA	NA	NA	NA	NA	NA	NA	NA
A0A1W2P8C0;Q80UE4;Q80UE5	A0A1W2P8C0	A0A1W2P8C0;Q80UE4;Q80UE5	A0A1W2P8C0_MOUSE;Q80UE4_MOUSE;Q80UE5_MOUSE	2	1	Epb41l2	Epb41l2	Erythrocyte membrane protein band 4.1 like 2 (Fragment)	NA	NA	NA	NA	NA	NA	14.6781	NA	14.6287	15.79	15.8771	15.484	15.9405	NA	NA	NA	NA	NA	NA	13.4779	14.4715	NA	NA	NA	NA	12.4132	14.2121	15.8729	16.2594	15.0146	15.5856	NA	16.0392	15.0102	NA	NA	NA	NA	NA	NA	NA
A0A1W2P8D4	A0A1W2P8D4	A0A1W2P8D4	A0A1W2P8D4_MOUSE	3	2	Coq10a	Coq10a	Coenzyme Q10A (Fragment)	NA	NA	NA	19.2962	NA	NA	18.2713	NA	NA	NA	NA	NA	NA	NA	NA	NA	17.7217	17.7533	17.9304	17.3644	17.7139	17.2753	NA	NA	NA	NA	NA	NA	NA	NA	NA	18.5897	NA	NA	NA	NA	NA	NA	NA	NA	NA
A0A1Y7VJN6	A0A1Y7VJN6	P03987;A0A075B5P5;A0A1Y7VJN6	A0A1Y7VJN6_MOUSE	10	8	Ighg3	Ighg3	Immunoglobulin heavy constant gamma 3 (Fragment)	20.2184	18.6057	19.5699	20.1457	20.0426	19.0695	18.5588	19.0048	20.9098	18.865	20.2419	19.5624	21.0426	20.1079	20.1206	21.6051	20.7553	20.7715	21.1332	21.4221	20.5731	20.4874	21.2535	21.9847	20.9882	21.1332	21.2302	22.1047	21.3266	21.4067	21.2707	20.9601	20.6276	20.2535	21.5117	21.1765	21.2477	20.9316	20.9459	21.1332	21.2989
A0A1Y7VJN8;Q8CE04	A0A1Y7VJN8	A0A1Y7VJN8;Q8CE04	A0A1Y7VJN8_MOUSE;Q8CE04_MOUSE	2	1	Cast	Cast	Calpastatin	NA	NA	NA	NA	NA	NA	NA	NA	18.3359	18.386	18.6832	18.6845	18.9191	19.2496	18.6996	18.2186	17.6982	18.5372	18.3177	18.175	18.4638	18.2576	17.7671	19.4551	19.4503	19.5992	19.6067	19.6399	19.4557	19.2856	19.1673	NA	NA	NA	NA	NA	NA	NA	NA	NA	NA
A0A1Y7VJN9	A0A1Y7VJN9	A0A1Y7VJN9	A0A1Y7VJN9_MOUSE	4	2	Dtna	Dtna	Dystrobrevin	19.7536	19.2393	19.1585	17.4311	NA	19.636	NA	18.2574	18.5554	19.0048	19.1265	18.9243	19.2107	19.1467	19.1101	NA	NA	NA	18.7181	NA	NA	NA	NA	NA	NA	18.1707	18.2165	NA	18.3448	17.3878	NA	19.4544	NA	NA	20.265	20.4476	18.8509	19.5417	20.9459	NA	NA
A0A1Y7VLV9	A0A1Y7VLV9	A0A1Y7VLV9	A0A1Y7VLV9_MOUSE	1	1	B3galnt2	B3galnt2	UDP-GalNAc:betaGlcNAc beta 1,3-galactosaminyltransferase, polypeptide 2 (Fragment)	NA	NA	NA	NA	NA	NA	NA	NA	NA	NA	NA	NA	NA	NA	NA	NA	NA	NA	NA	NA	NA	17.5442	17.9597	17.2677	NA	NA	17.5957	19.3664	18.2126	19.5602	NA	NA	NA	NA	NA	NA	NA	NA	NA	NA	NA
A0A1Y7VM45;E9QJV4	A0A1Y7VM45	A0A1Y7VM45;E9QJV4	A0A1Y7VM45_MOUSE;E9QJV4_MOUSE	1	1	Prpf39	Prpf39	Pre-mRNA processing factor 39 (Fragment)	NA	NA	NA	NA	NA	NA	NA	NA	NA	NA	NA	NA	NA	NA	NA	NA	NA	NA	NA	NA	NA	NA	NA	NA	NA	NA	NA	NA	NA	NA	NA	NA	NA	NA	NA	NA	NA	NA	NA	NA	NA
A0A1Y7VM80;E9QLA5	A0A1Y7VM80	E9QLA5;A0A1Y7VM80	A0A1Y7VM80_MOUSE;E9QLA5_MOUSE	1	1	Inf2	Inf2	Inverted formin, FH2 and WH2 domain containing (Fragment)	NA	NA	NA	NA	15.1869	NA	14.2578	NA	NA	NA	NA	NA	17.1161	16.282	17.5606	NA	NA	NA	NA	NA	NA	NA	NA	NA	NA	NA	NA	NA	NA	13.8247	NA	NA	NA	NA	NA	NA	NA	NA	NA	NA	NA
A0A1Y7VMC8;Q9CZU0	A0A1Y7VMC8	A0A1Y7VMC8;Q8VC77;Q9CZU0	A0A1Y7VMC8_MOUSE;Q9CZU0_MOUSE	1	1	Akr1c20	Akr1c20	Aldo-keto reductase family 1, member C20 (Fragment)	17.4128	16.5589	17.7716	17.7995	17.3449	15.9677	NA	17.2491	16.9651	15.983	NA	15.5425	NA	NA	NA	19.1938	19.051	17.6185	NA	18.8785	19.0037	18.4089	18.7623	19.2757	19.4247	18.5602	18.8542	18.8668	18.6905	18.4751	17.6776	NA	NA	NA	NA	NA	NA	NA	NA	NA	NA
A0A1Y7VMN0;F8VPK5	A0A1Y7VMN0	A0A1Y7VMN0;F8VPK5	A0A1Y7VMN0_MOUSE;F8VPK5_MOUSE	1	1	Rock2	Rock2	Rho-associated protein kinase 2 (Fragment)	17.8998	17.1336	17.7828	17.6755	17.9721	18.107	17.9101	17.6302	19.0502	19.0109	18.819	18.9506	18.9599	19.026	18.889	18.4312	18.2122	17.9071	17.9665	18.3848	18.1914	17.9033	17.8019	18.9257	18.9763	18.9776	18.6733	18.8523	18.6927	18.7845	18.1792	18.4158	17.7122	18.0075	17.7219	19.3239	18.3449	18.0405	17.905	18.958	NA
A0A286YCR8	A0A286YCR8	A0A286YCR8	A0A286YCR8_MOUSE	1	1	Vdac2	Vdac2	Voltage-dependent anion channel 2 (Fragment)	NA	NA	NA	NA	NA	NA	NA	NA	NA	NA	18.5757	NA	NA	NA	NA	NA	NA	NA	NA	NA	NA	NA	NA	NA	NA	NA	NA	NA	NA	NA	NA	NA	NA	NA	NA	NA	NA	NA	NA	NA	NA
A0A286YCT6	A0A286YCT6	A0A286YCT6	A0A286YCT6_MOUSE	1	1	Epb41l3	Epb41l3	Erythrocyte membrane protein band 4.1 like 3 (Fragment)	NA	NA	NA	NA	NA	NA	15.7218	NA	NA	NA	NA	17.6872	NA	17.4583	NA	NA	NA	NA	NA	NA	NA	NA	NA	17.0352	15.5191	NA	16.9776	NA	NA	NA	NA	NA	NA	NA	NA	NA	NA	NA	NA	NA	NA
A0A286YCV9;E9Q4K7	A0A286YCV9	A0A286YCV9;E9Q4K7	A0A286YCV9_MOUSE;E9Q4K7_MOUSE	6	6	Kif13b	Kif13b	Kinesin family member 13B	16.7229	NA	NA	NA	NA	NA	NA	NA	18.0548	18.3571	17.4968	17.0786	18.0327	18.2236	18.473	16.7408	16.5536	16.7026	16.2335	16.0209	15.6699	14.8723	14.2133	17.4273	17.1304	NA	16.6122	16.6399	16.1018	15.9777	NA	NA	17.3848	15.7605	NA	NA	NA	16.8011	NA	NA	NA
A0A286YCX6	A0A286YCX6	A0A286YCX6	A0A286YCX6_MOUSE	5	5	Trappc8	Trappc8	Trafficking protein particle complex 8	NA	NA	NA	NA	NA	NA	NA	NA	NA	NA	NA	NA	NA	NA	NA	NA	18.2479	NA	NA	NA	17.8593	16.0429	17.0456	17.0896	NA	17.3245	17.2432	17.6274	17.2479	NA	20.4676	NA	NA	NA	NA	NA	NA	NA	NA	NA	NA
A0A286YD34	A0A286YD34	A0A286YD34	A0A286YD34_MOUSE	3	2	Sorbs1	Sorbs1	Sorbin and SH3 domain containing 1 (Fragment)	NA	17.5124	NA	16.7852	NA	NA	NA	21.9916	NA	NA	NA	NA	NA	NA	NA	NA	17.9927	NA	NA	NA	NA	NA	NA	NA	NA	NA	NA	NA	NA	NA	NA	22.0426	22.1395	19.8515	NA	NA	20.4067	18.2649	17.7983	NA	NA
A0A286YD43	A0A286YD43	A0A286YD43	A0A286YD43_MOUSE	1	1	Tfap2a	Tfap2a	Transcription factor AP-2-alpha	NA	NA	NA	18.5036	17.907	18.0643	NA	NA	19.4047	NA	NA	19.1794	NA	NA	NA	NA	NA	NA	NA	NA	NA	NA	NA	NA	14.5616	NA	NA	NA	NA	NA	NA	NA	NA	NA	NA	NA	NA	NA	NA	NA	NA
A0A286YDI8;G3X972	A0A286YDI8	G3X972;A0A286YDI8	A0A286YDI8_MOUSE;G3X972_MOUSE	19	18	Sec24c	Sec24c	Sec24 related gene family, member C (S. cerevisiae)	19.5209	19.6388	19.4459	19.5459	19.7167	19.762	19.7632	19.7762	20.8346	20.895	20.8576	20.8113	20.8727	20.953	20.9024	19.4899	19.4704	19.4637	19.3382	19.7806	19.6335	19.4955	19.3305	20.3538	19.8794	20.3538	20.0156	19.7132	19.8471	19.9742	19.6837	19.9882	NA	NA	NA	NA	NA	NA	NA	18.8929	NA
A0A286YDL6	A0A286YDL6	A0A286YCB8;A0A286YCW8;A0A286YDL6	A0A286YDL6_MOUSE	1	1	Camk2g	Camk2g	Calcium/calmodulin-dependent protein kinase II gamma (Fragment)	NA	NA	NA	NA	NA	NA	NA	NA	NA	NA	NA	NA	NA	NA	NA	NA	NA	NA	NA	NA	NA	NA	NA	NA	NA	NA	NA	NA	NA	NA	NA	NA	NA	NA	NA	NA	NA	NA	NA	NA	NA
A0A2I3BPL1;A0A2I3BPW0;A0A2I3BS20	A0A2I3BPL1	A0A2I3BPL1;A0A2I3BPW0;A0A2I3BS20	A0A2I3BPL1_MOUSE;A0A2I3BPW0_MOUSE;A0A2I3BS20_MOUSE	2	1	Ndrg2	Ndrg2	Protein NDRG2 (Fragment)	NA	NA	17.7279	NA	NA	NA	NA	16.7047	17.5109	18.8458	19.3517	19.2934	16.9035	18.4964	19.3707	18.5431	19.7276	17.7778	19.7732	20.2989	20.4576	20.0292	19.7073	19.8036	19.1019	20.8423	20.4576	19.624	18.8761	20.0821	19.4016	NA	NA	NA	NA	NA	NA	NA	NA	NA	NA
A0A2I3BPN6;E9QAP7	A0A2I3BPN6	E9QAP7;A0A2I3BPN6	A0A2I3BPN6_MOUSE;E9QAP7_MOUSE	2	2	Taf4	Taf4	TATA-box binding protein associated factor 4	NA	NA	NA	NA	NA	NA	NA	NA	NA	NA	NA	17.2243	NA	NA	NA	NA	NA	NA	NA	NA	NA	NA	NA	NA	NA	NA	NA	NA	NA	NA	NA	NA	NA	NA	NA	NA	NA	NA	NA	NA	NA
A0A2I3BQG3;A0A2I3BRW0	A0A2I3BQG3	A0A2I3BQG3;A0A2I3BRW0	A0A2I3BQG3_MOUSE;A0A2I3BRW0_MOUSE	2	1	Spcs1	Spcs1	Signal peptidase complex subunit 1	17.3361	16.9909	17.2876	17.4625	17.1932	17.0483	17.6888	17.2333	18.2642	18.1226	18.2281	18.678	18.6294	17.6713	18.6942	14.8675	NA	NA	NA	17.065	15.8795	16.5583	16.3136	16.8051	17.9273	18.0184	17.9771	17.8659	18.175	17.7743	17.8674	NA	NA	NA	NA	NA	NA	NA	NA	NA	NA
A0A2I3BQU5;E9PZM7	A0A2I3BQU5	A0A2I3BQU5;A0A2I3BRQ7;E9PZM7	A0A2I3BQU5_MOUSE;E9PZM7_MOUSE	1	1	Scaf11	Scaf11	SR-related CTD-associated factor 11	NA	13.2398	14.6036	13.9068	14.5539	14.3101	13.6391	NA	16.5973	16.0447	16.1061	NA	16.7395	16.2064	NA	NA	NA	NA	NA	NA	NA	NA	NA	NA	NA	NA	NA	NA	NA	NA	NA	NA	NA	NA	NA	NA	NA	NA	NA	NA	NA
A0A2I3BR81;A0A2I3BRL0	A0A2I3BR81	A0A2I3BR81;A0A2I3BQR1;A0A2I3BRL0;Q91X76	A0A2I3BR81_MOUSE;A0A2I3BRL0_MOUSE	9	9	Nt5dc2	Nt5dc2	5'-nucleotidase domain containing 2	17.1511	16.9395	17.2094	17.6673	17.6715	17.2836	17.0015	17.2878	19.5219	19.2073	19.4061	19.0877	19.439	18.4111	18.9046	16.2754	16.6557	16.9119	16.2074	17.5161	16.3972	16.6366	15.9783	19.1973	18.8907	18.7997	18.912	19.6504	19.0128	19.5203	19.7624	NA	NA	NA	NA	NA	NA	NA	NA	NA	NA
A0A2I3BRM6	A0A2I3BRM6	A0A2I3BRM6	A0A2I3BRM6_MOUSE	1	1	Hnrnpc	Hnrnpc	Heterogeneous nuclear ribonucleoprotein C (Fragment)	17.9944	18.4994	18.5163	18.63	NA	18.3811	18.3366	NA	18.0784	18.0772	18.3771	18.3906	17.2376	18.0807	18.6657	NA	NA	NA	NA	NA	NA	NA	NA	14.5263	12.9572	NA	14.1969	17.5711	18.1565	18.0551	17.5587	NA	NA	NA	NA	NA	NA	NA	NA	NA	NA
A0A2R8VHF9	A0A2R8VHF9	A0A2R8VHF9	A0A2R8VHF9_MOUSE	1	1	Myh11	Myh11	Myosin, heavy polypeptide 11, smooth muscle	NA	NA	NA	NA	NA	NA	NA	NA	NA	NA	NA	NA	NA	NA	NA	NA	NA	NA	NA	NA	NA	NA	NA	NA	NA	NA	NA	NA	NA	NA	NA	NA	NA	NA	NA	17.6697	17.833	NA	NA	NA	NA
A0A2R8VHF9;A0A338P6K2	A0A2R8VHF9	A0A2R8VHF9;A0A338P6K2;E9QPE7	A0A2R8VHF9_MOUSE;A0A338P6K2_MOUSE	8	6	Myh11	Myh11	Myosin, heavy polypeptide 11, smooth muscle	19.4936	20.0951	19.0456	18.6799	19.5781	19.3417	19.3004	19.1345	19.2356	18.7122	19.2182	19.3406	18.9821	16.6771	18.365	19.8507	19.4803	19.7223	19.1763	18.3294	19.4384	19.3429	19.6704	17.8927	18.4491	18.7574	17.3304	17.9894	14.6007	18.0423	18.2819	19.911	20.7715	19.5928	20.5731	20.1581	19.9224	20.6971	20.6971	20.1457	19.3514
A0A2R8VHL8;A0A2R8VHP9;A0A2R8VHY9;A0A2R8VHZ0;A0A2R8VI92;A0A2R8VJY1;A0A2R8VKF0;Q3TT81	A0A2R8VHL8	A0A2R8VHL8;A0A2R8VHP9;A0A2R8VHY9;A0A2R8VHZ0;A0A2R8VI92;A0A2R8VJY1;A0A2R8VKF0;Q3TT81	A0A2R8VHL8_MOUSE;A0A2R8VHP9_MOUSE;A0A2R8VHY9_MOUSE;A0A2R8VHZ0_MOUSE;A0A2R8VI92_MOUSE;A0A2R8VJY1_MOUSE;A0A2R8VKF0_MOUSE;Q3TT81_MOUSE	1	1	Pcbp2	Pcbp2	Poly(rC) binding protein 2 (Fragment)	NA	NA	18.672	NA	18.5332	NA	18.7609	18.7844	19.2134	17.5342	19.2252	19.2783	18.4555	18.7221	17.0236	18.2413	18.6028	18.2915	18.3639	NA	18.7511	18.1958	18.0422	18.1814	18.6405	18.5234	18.6972	18.6127	19.1984	19.0396	18.7707	18.1366	NA	NA	NA	NA	NA	NA	NA	NA	NA
A0A2R8VHP3	A0A2R8VHP3	Q6IFZ8;A0A2R8VHP3	A0A2R8VHP3_MOUSE	1	1	Gm5478	Gm5478	Predicted pseudogene 5478	NA	NA	NA	NA	NA	NA	NA	NA	NA	NA	NA	NA	NA	NA	NA	NA	NA	NA	NA	18.0515	NA	NA	NA	NA	NA	NA	NA	NA	NA	NA	NA	22.1946	NA	NA	NA	NA	NA	NA	NA	21.9672	NA
A0A2R8VI94;A0A2R8W6P0;D3Z187	A0A2R8VI94	A0A2R8W6P0;A0A2R8VI94;D3Z187	A0A2R8VI94_MOUSE;A0A2R8W6P0_MOUSE;D3Z187_MOUSE	1	1	Cd47	Cd47	CD47 antigen (Rh-related antigen, integrin-associated signal transducer)	NA	NA	NA	NA	NA	NA	NA	NA	NA	NA	NA	NA	NA	NA	NA	NA	NA	NA	NA	NA	NA	NA	NA	NA	NA	NA	NA	NA	14.9243	16.3658	15.3285	NA	NA	NA	NA	NA	NA	NA	NA	NA	NA
A0A2R8VJW0	A0A2R8VJW0	A0A2R8VJW0	A0A2R8VJW0_MOUSE	2	1	Aco2	Aco2	Aconitase 2, mitochondrial (Fragment)	19.8596	NA	19.7548	19.8441	19.3834	20.0691	19.4909	19.301	19.4097	NA	19.6111	NA	18.6146	NA	19.328	19.6187	19.9236	19.2527	19.5302	19.3606	NA	18.4892	18.9458	18.1274	18.1297	NA	NA	18.6533	NA	NA	18.2572	NA	NA	NA	NA	NA	NA	NA	NA	NA	NA
A0A2R8W744	A0A2R8W744	A0A2R8W744	A0A2R8W744_MOUSE	3	2	Aco2	Aco2	Aconitase 2, mitochondrial (Fragment)	16.7462	17.0337	17.4397	17.4025	16.9451	17.3692	16.776	15.6819	NA	16.2462	15.9289	NA	NA	NA	NA	16.8193	NA	18.2299	16.0132	NA	17.1777	15.8078	NA	NA	16.3938	NA	NA	NA	NA	NA	NA	NA	NA	NA	NA	NA	NA	NA	NA	NA	NA
A0A338P6I9	A0A338P6I9	A0A338P6I9	A0A338P6I9_MOUSE	3	2	Gm56451	Gm56451	Predicted gene, 56451	NA	NA	18.2723	NA	19.4858	19.6948	18.2816	19.3227	20.3321	20.3538	19.1793	19.5567	19.5217	20.2535	20.6276	21.0292	20.7796	20.9459	20.6186	21.1704	21.2125	21.2593	21.2244	20.0156	19.9742	20.343	20.8346	21.1704	20.2989	20.953	21.3484	NA	NA	NA	NA	NA	19.4272	NA	NA	NA	NA
A0A338P6K2	A0A338P6K2	A0A338P6K2	A0A338P6K2_MOUSE	1	1	Myh11	Myh11	Myosin, heavy polypeptide 11, smooth muscle	17.8815	19.0466	17.0518	NA	19.0355	17.945	18.1153	18.3102	17.7681	17.2756	17.5035	17.9422	17.0271	NA	17.0448	18.5746	17.9438	18.3014	17.8139	17.8632	18.9066	18.7783	18.832	17.4448	17.0737	17.8073	17.4304	15.9913	15.5477	16.8908	17.3694	20.2764	17.2434	19.1419	NA	NA	NA	15.6623	18.293	NA	NA
A0A338P6N4	A0A338P6N4	A0A338P6N4	A0A338P6N4_MOUSE	10	10	Crybg3	Crybg3	Beta-gamma crystallin domain containing 3	17.9977	16.7092	17.7554	17.5601	17.6624	17.8065	17.4304	16.2579	18.6169	18.3601	18.2258	18.5789	18.7973	18.7509	18.6261	16.1769	16.074	15.7089	NA	15.8731	15.4693	15.9154	15.9942	17.3897	18.0255	17.639	17.4379	17.897	17.8676	17.8529	17.5896	NA	NA	NA	NA	NA	NA	NA	17.2592	17.9747	NA
A0A338P6S8;A0A338P6W9;E9Q8E3;Q59IW5;Q59IW6;Q59IW7;Q59IW9	A0A338P6S8	A0A338P6S8;A0A338P6W9;E9Q8E3;Q59IW5;Q59IW6;Q59IW7;Q59IW9	A0A338P6S8_MOUSE;A0A338P6W9_MOUSE;E9Q8E3_MOUSE;Q59IW5_MOUSE;Q59IW6_MOUSE;Q59IW7_MOUSE;Q59IW9_MOUSE	5	5	Abi3bp	Abi3bp	ABI family member 3 binding protein	18.9194	19.4389	19.1699	NA	18.692	19.0878	16.8031	19.0837	18.9368	19.2435	19.133	19.1254	18.7719	18.5406	18.4365	NA	NA	NA	NA	16.7486	16.6839	17.1282	NA	18.7228	17.8354	18.9783	18.6527	18.5671	18.1146	18.3253	17.778	16.9896	NA	NA	NA	15.975	NA	NA	17.7314	19.1825	19.4079
A0A338P776	A0A338P776	A0A338P776	A0A338P776_MOUSE	1	1	Atp5po	Atp5po	ATP synthase subunit O, mitochondrial (Fragment)	NA	NA	NA	NA	NA	NA	NA	NA	NA	NA	NA	NA	NA	NA	NA	NA	NA	NA	NA	NA	NA	NA	NA	NA	NA	NA	NA	NA	NA	NA	NA	NA	NA	NA	NA	NA	NA	NA	NA	NA	NA
A0A338P7G3	A0A338P7G3	A0A338P7G3	A0A338P7G3_MOUSE	3	2	Atp5po	Atp5po	ATP synthase peripheral stalk subunit OSCP (Fragment)	NA	NA	NA	NA	18.5761	NA	18.7908	19.8228	18.5434	18.2105	18.2974	NA	18.6426	NA	19.2636	20.1332	19.9459	19.4084	19.7307	19.8446	19.6552	19.5861	19.4882	19.1339	18.7479	19.0306	18.6781	18.6435	18.8635	19.011	19.0098	NA	NA	NA	NA	NA	NA	NA	NA	NA	NA
A0A3B2W3S4;A0A3B2W887;Q3TTN6;Q7TPG0	A0A3B2W3S4	A0A3B2W3S4;A0A3B2W887;Q3TTN6;Q7TPG0	A0A3B2W3S4_MOUSE;A0A3B2W887_MOUSE;Q3TTN6_MOUSE;Q7TPG0_MOUSE	1	1	1700010I14Rik	1700010I14Rik	RIKEN cDNA 1700010I14 gene	NA	NA	NA	NA	NA	NA	16.9132	NA	17.8236	NA	NA	NA	NA	16.0622	NA	16.5113	18.0446	NA	NA	NA	NA	NA	17.1005	NA	NA	17.1724	NA	NA	NA	NA	16.9738	NA	17.3394	NA	NA	NA	NA	NA	NA	NA	NA
A0A3B2W479	A0A3B2W479	A0A3B2W479	A0A3B2W479_MOUSE	1	1	Sod2	Sod2	Superoxide dismutase [Mn], mitochondrial (Fragment)	NA	NA	NA	NA	NA	NA	NA	NA	NA	NA	NA	NA	NA	NA	NA	16.2389	17.3342	17.6229	17.7856	NA	NA	16.3931	16.3387	NA	NA	NA	NA	NA	NA	NA	NA	NA	NA	NA	NA	NA	NA	NA	NA	NA	NA
A0A3B2W820;A0A3B2W824;A0A3B2WBL1;A0A3B2WDD2;Q5XJF6	A0A3B2W820	A0A3B2WBL1;A0A3B2WDD2;Q5XJF6;A0A3B2W820;A0A3B2W824	A0A3B2W820_MOUSE;A0A3B2W824_MOUSE;A0A3B2WBL1_MOUSE;A0A3B2WDD2_MOUSE;Q5XJF6_MOUSE	2	1	Rpl10a	Rpl10a	Ribosomal protein L10A	19.5342	18.5185	19.8776	18.9517	19.5341	19.7177	19.6741	19.9003	19.3263	19.9601	19.9036	19.8456	19.8742	20.1079	19.9882	18.5484	18.647	18.7156	18.0677	19.3035	19.1269	19.0247	17.6043	18.9513	18.2801	19.3183	18.4107	18.8864	17.6185	17.827	17.4543	21.0625	20.3962	20.0559	19.3522	NA	NA	18.6976	19.3249	18.6661	15.9661
A0A3B2WBC6	A0A3B2WBC6	A0A3B2WBC6	A0A3B2WBC6_MOUSE	4	3	Polr2m	Polr2m	Polymerase (RNA) II (DNA directed) polypeptide M	NA	NA	20.0156	NA	NA	NA	NA	16.7596	NA	NA	NA	NA	NA	16.4297	NA	NA	16.0663	18.4549	NA	18.4784	16.5828	17.0355	NA	19.9601	20.68	20.5731	20.6364	19.9189	20.3538	20.1946	19.5761	NA	NA	NA	NA	NA	NA	NA	NA	NA	NA
A0A3Q4EBU5;G3X9J1;G5E8Y0;Q68FL0	A0A3Q4EBU5	G3X9J1;A0A3Q4EBU5;A0A3Q4L326;G5E8Y0;Q68FL0	A0A3Q4EBU5_MOUSE;G3X9J1_MOUSE;G5E8Y0_MOUSE;Q68FL0_MOUSE	2	2	Slc8a1	Slc8a1	Sodium/calcium exchanger 1	20.2877	20.7223	20.4972	20.3962	19.2324	20.0821	20.2302	20.0691	20.3752	20.5356	20.4972	20.6364	20.4273	20.7471	20.2302	18.6476	17.9756	18.2847	18.8234	17.7284	18.2057	18.3948	18.5102	18.2924	18.3576	19.1096	18.8421	19.0478	19.0567	19.2268	19.4893	NA	NA	NA	NA	NA	NA	NA	NA	NA	NA
A0A494B9G1	A0A494B9G1	A0A494B9G1	A0A494B9G1_MOUSE	1	1	Mrpl49	Mrpl49	Large ribosomal subunit protein mL49 (Fragment)	17.0686	16.3377	15.9514	16.2168	NA	NA	17.4737	16.639	NA	NA	NA	NA	NA	NA	NA	NA	NA	NA	NA	16.4676	NA	15.8638	14.7979	NA	NA	NA	NA	NA	NA	NA	NA	NA	NA	NA	NA	NA	NA	NA	NA	NA	NA
A0A494B9K4	A0A494B9K4	A0A494B9K4	A0A494B9K4_MOUSE	2	1	Add3	Add3	Adducin 3 (gamma)	NA	NA	NA	NA	NA	NA	NA	NA	NA	NA	NA	NA	NA	NA	NA	NA	NA	NA	NA	NA	NA	NA	NA	NA	NA	NA	NA	NA	NA	NA	NA	18.1598	19.2124	17.839	NA	NA	NA	18.7669	NA	20.6186	18.6779
A0A494BBE3;G3X8R0	A0A494BBE3	G3X8R0;A0A494BBE3	A0A494BBE3_MOUSE;G3X8R0_MOUSE	6	4	Reep5	Reep5	Receptor accessory protein 5 (Fragment)	23.2821	23.417	23.3645	23.3376	23.4041	23.3239	23.4298	23.3376	23.8385	23.7286	23.7492	23.8288	23.7286	23.7182	23.654	21.7182	21.6186	21.5069	21.8113	21.9024	21.895	22.019	21.9243	22.6907	22.5237	22.5285	22.8423	22.2849	22.0156	22.0951	22.1734	NA	NA	NA	NA	NA	NA	NA	NA	19.0489	NA
A0A571BD48;L7N1Y0	A0A571BD48	A0A571BD48;L7N1Y0	A0A571BD48_MOUSE;L7N1Y0_MOUSE	1	1	Dnah7b	Dnah7b	Dynein, axonemal, heavy chain 7B	NA	NA	NA	NA	20.7634	NA	21.0625	20.4576	20.4067	20.4476	NA	20.9812	NA	NA	NA	15.3727	NA	NA	NA	NA	15.2365	NA	17.1749	18.8161	NA	NA	NA	NA	NA	NA	NA	NA	NA	NA	NA	NA	NA	NA	NA	NA	NA
A0A571BD72	A0A571BD72	A0A571BD72	A0A571BD72_MOUSE	2	1	Hspg2	Hspg2	Perlecan (heparan sulfate proteoglycan 2) (Fragment)	20.3752	20.6096	20.1332	20.0559	20.2989	20.2419	20.3538	19.8902	20.9882	20.8651	20.5731	21.0359	20.7553	20.5823	20.654	NA	NA	NA	NA	NA	NA	NA	NA	NA	NA	NA	NA	NA	NA	NA	NA	NA	NA	NA	NA	NA	NA	NA	NA	NA	NA
A0A571BDS0	A0A571BDS0	A0A571BDS0	A0A571BDS0_MOUSE	23	19	Xirp1	Xirp1	Xin actin-binding repeat containing 1	20.2877	20.3857	20.3101	20.1206	20.2989	19.8139	20.3321	19.9292	20.1332	20.2419	20.0426	20.2764	20.3211	20.3857	20.2764	17.607	18.9222	18.5912	18.4333	18.7305	18.6495	18.5296	18.0068	18.4818	18.7931	18.4236	18.6315	18.1238	18.319	18.3573	18.0594	19.3535	19.9316	20.7223	19.5264	20.7634	20.4676	20.7471	20.265	20.2419	19.0329
A0A571BE98	A0A571BE98	A0A571BE98	A0A571BE98_MOUSE	4	3	Lsmem2	Lsmem2	Leucine-rich single-pass membrane protein 2	19.1631	18.5985	19.1833	18.4017	18.631	18.5708	18.7026	17.0028	19.0351	18.7403	18.7903	18.9386	18.4979	18.3485	18.6203	15.781	19.123	17.7189	17.9605	NA	17.8052	NA	16.2385	17.1656	16.5839	17.7988	17.6085	NA	NA	15.5111	NA	NA	NA	NA	NA	NA	NA	NA	NA	NA	NA
A0A571BEC9	A0A571BEC9	A0A571BEC9	A0A571BEC9_MOUSE	2	2	Plin4	Plin4	Perilipin 4	18.502	18.9576	18.7022	18.9076	18.5997	19.1915	19.0699	19.016	19.756	19.3658	19.5484	19.7254	19.6583	18.329	19.4746	17.7309	18.0306	18.1931	18.3066	17.9622	18.7453	17.9923	17.5191	NA	18.548	18.3082	18.7947	18.5147	18.6042	18.3986	18.051	NA	NA	NA	NA	NA	NA	NA	NA	NA	NA
A0A571BEE9	A0A571BEE9	A0A571BEE9;A0A7P0A164	A0A571BEE9_MOUSE	2	1	4930517N10Rik	4930517N10Rik	RIKEN cDNA 4930517N10 gene	24.2821	24.1174	24.1642	23.9584	24.2317	24.2244	24.2096	24.1332	25.1642	25.4266	25.239	25.275	25.239	25.433	25.4984	23.8576	24.2535	24.1015	23.9584	24.4676	24.3975	24.5926	24.1946	25.2571	25.2317	25.1604	25.2499	25.0813	25.1565	25.1371	25.0062	24.8385	25.3031	25.2244	24.9539	24.6595	25.5075	25.4707	25.5105	26.341	26.521
A0A571BEI2	A0A571BEI2	Q6PIU9;A0A571BEI2	A0A571BEI2_MOUSE	10	10	Aak1	Aak1	AP2 associated kinase 1 (Fragment)	19.0568	19.0917	18.9714	19.1407	19.2403	18.6205	19.308	19.1494	20.2419	20.4775	20.2989	20.343	20.5915	20.8651	20.5545	19.2005	19.0003	18.9792	19.2645	18.9953	18.9583	19.1383	18.8795	19.7662	19.734	19.8599	19.4855	19.398	19.467	19.5828	19.1113	20.3857	20.4375	20.2989	19.9009	20.6276	19.5288	20.7955	20.8034	20.8802	20.8113
A0A571BEV2	A0A571BEV2	A0A571BEV2;F6VUT6	A0A571BEV2_MOUSE	6	5	Ccdc168	Ccdc168	Predicted gene 8251	NA	NA	NA	NA	NA	NA	22.4701	NA	18.6615	NA	20.5731	NA	NA	NA	19.1614	NA	NA	15.2276	NA	NA	NA	NA	NA	18.4977	NA	NA	18.9719	NA	18.2024	17.5816	19.0791	NA	NA	19.8562	NA	23.4425	NA	NA	24.2891	NA	NA
A0A571BF46;A0A571BF58	A0A571BF46	E9Q1W3;A0A571BF46;A0A571BF58;A2AQA9	A0A571BF46_MOUSE;A0A571BF58_MOUSE	2	2	Neb	Neb	Nebulin	21.3156	21.3376	21.2593	21.4015	21.1825	21.0359	21.3156	21.3045	NA	20.9024	21.1332	21.343	21.3211	21.4015	21.0493	NA	16.1515	14.9186	NA	15.4976	15.8681	16.09	15.2394	NA	16.8641	NA	17.2806	NA	17.3492	NA	17.3232	16.0368	18.1765	18.0031	17.65	NA	17.7934	18.1047	17.4094	16.4237	18.5534
A0A571BF93;A0A571BGC6	A0A571BF93	A0A571BF93;A0A571BGC6	A0A571BF93_MOUSE;A0A571BGC6_MOUSE	2	2	Macf1	Macf1	Microtubule-actin crosslinking factor 1	18.4235	21.1581	18.8233	20.3101	20.002	18.9794	19.8321	21.5915	20.002	20.7471	20.6096	18.6865	20.9243	19.8646	19.0356	NA	NA	NA	NA	NA	NA	NA	NA	17.0954	NA	NA	NA	NA	NA	NA	18.2693	23.0756	23.2332	23.5404	23.2214	23.2125	23.0756	23.7077	23.5983	22.9243	23.178
A0A571BGD8	A0A571BGD8	A0A571BGD8	A0A571BGD8_MOUSE	1	1	Ppp1r12b	Ppp1r12b	Protein phosphatase 1, regulatory subunit 12B	18.0545	18.5447	17.7101	18.1922	18.5007	17.8346	18.4862	20.1079	18.9003	18.777	19.1023	18.6322	18.5912	17.907	18.2965	NA	NA	NA	NA	NA	18.4917	18.3597	NA	17.5965	NA	NA	NA	14.4593	NA	NA	NA	19.4406	18.9445	18.6899	NA	17.8298	NA	16.385	17.2989	18.9331	20.4972
A0A571BGG5	A0A571BGG5	A0A571BGG5	A0A571BGG5_MOUSE	2	2	Dst	Dst	Dystonin (Fragment)	18.443	18.1768	17.5131	18.1596	18.1621	16.5951	16.6873	NA	18.1288	17.8226	17.683	17.9286	18.4322	18.4146	18.1836	NA	15.3392	NA	NA	NA	NA	NA	NA	NA	NA	NA	NA	NA	NA	17.1439	NA	NA	NA	NA	NA	NA	NA	NA	NA	NA	NA
A0A5F8MPG7	A0A5F8MPG7	A0A5F8MPG7	A0A5F8MPG7_MOUSE	2	2	Lama2	Lama2	Laminin, alpha 2 (Fragment)	NA	NA	NA	NA	NA	NA	NA	NA	18.2473	16.7093	19.5014	18.5767	NA	17.8897	NA	NA	NA	NA	NA	NA	NA	NA	NA	NA	NA	NA	NA	NA	NA	NA	NA	NA	NA	NA	NA	NA	NA	NA	NA	NA	NA
A0A5F8MPH8	A0A5F8MPH8	A0A571BG59;A0A5F8MPH8;E9Q2T3;O35452	A0A5F8MPH8_MOUSE	96	77	Tnxb	Tnxb	Tenascin XB	23.3376	22.654	22.6096	21.8073	22.3484	22.2961	22.0951	21.5069	22.9847	23.2961	23.5165	23.0789	23.5404	23.1031	23.4551	21.7876	21.0886	21.002	22.4972	22.2736	21.3645	21.2535	21.1704	21.6453	21.8651	21.3805	21.6886	21.6843	21.5869	21.5545	21.5356	22.0156	21.5404	21.8689	19.8132	22.0789	22.6497	20.0691	21.7512	22.4015	23.1253
A0A5F8MPI9;A1L338;Q3UGX8;Q3UHC1;Q91ZZ2	A0A5F8MPI9	A0A5F8MPI9;A1L338;Q3UGX8;Q3UHC1;Q91ZZ2	A0A5F8MPI9_MOUSE;A1L338_MOUSE;Q3UGX8_MOUSE;Q3UHC1_MOUSE;Q91ZZ2_MOUSE	1	1	Rapgef1	Rapgef1	Rap guanine nucleotide exchange factor (GEF) 1	NA	NA	NA	NA	NA	NA	NA	NA	NA	NA	NA	NA	NA	NA	NA	NA	NA	NA	NA	NA	NA	NA	NA	NA	NA	NA	NA	NA	NA	NA	NA	NA	NA	NA	NA	NA	NA	NA	NA	NA	NA
A0A5F8MPJ2	A0A5F8MPJ2	A0A5F8MPJ2;D3Z5J3;E9PYX6	A0A5F8MPJ2_MOUSE	5	3	Sorbs1	Sorbs1	Sorbin and SH3 domain containing 1	22.4923	23.0476	22.4067	22.5915	22.8633	22.4247	22.8802	22.6387	22.0789	21.9742	22.2096	22.1015	22.1612	22.4196	22.0789	16.1637	NA	NA	NA	NA	NA	15.679	NA	NA	NA	NA	NA	NA	17.7432	17.7322	17.5746	21.9777	19.1709	20.5545	NA	NA	NA	NA	18.2759	NA	NA
A0A5F8MPJ2;A0A668KL65	A0A5F8MPJ2	A0A5F8MPJ2;A0A668KL65	A0A5F8MPJ2_MOUSE;A0A668KL65_MOUSE	13	8	Sorbs1	Sorbs1	Sorbin and SH3 domain containing 1	22.8014	23.0756	22.7695	22.7265	22.6497	22.2448	22.7013	22.2036	22.2564	21.9742	22.0122	22.0088	22.0854	22.1206	21.8113	17.5542	17.9032	16.4063	18.2296	18.5122	17.5171	17.5907	17.8599	18.7905	18.5193	17.6047	18.4096	17.6254	17.3096	NA	18.2287	21.8576	22.0625	21.2419	21.0426	21.6453	20.85	21.7836	22.2006	21.0156	20.2764
A0A5F8MPJ2;A0A668KL65;E9Q6A3	A0A5F8MPJ2	A0A286YCI8;A0A286YCQ0;A0A286YDN0;A0A5F8MPJ2;A0A668KL65;D3Z5J3;E9PYX6;E9Q6A3;E9QNA7	A0A5F8MPJ2_MOUSE;A0A668KL65_MOUSE;E9Q6A3_MOUSE	8	6	Sorbs1	Sorbs1	Sorbin and SH3 domain containing 1	22.1332	22.2332	21.9601	21.7471	22.2302	21.8191	22.0789	21.8576	21.9985	21.85	22.0559	21.895	21.9812	22.0359	21.6231	NA	NA	16.0036	NA	NA	NA	NA	NA	18.1573	17.9777	17.9667	17.7981	17.3644	18.166	17.4338	17.4224	21.5869	22.5846	21.9951	22.632	22.632	22.8969	23.1269	22.1301	22.9079	22.8538
A0A5F8MPQ4	A0A5F8MPQ4	A0A5F8MPQ4	A0A5F8MPQ4_MOUSE	3	3	Sorbs2	Sorbs2	Sorbin and SH3 domain containing 2 (Fragment)	NA	NA	NA	NA	NA	NA	NA	NA	NA	NA	NA	NA	NA	NA	NA	NA	NA	NA	NA	NA	NA	NA	NA	NA	NA	NA	NA	NA	NA	NA	NA	NA	NA	NA	NA	NA	NA	NA	20.5731	NA	NA
A0A5F8MPU6;A0A5F8MQC8	A0A5F8MPU6	A0A5F8MQC8;A0A5F8MPU6	A0A5F8MPU6_MOUSE;A0A5F8MQC8_MOUSE	2	1	Tecr	Tecr	Trans-2,3-enoyl-CoA reductase (Fragment)	NA	19.4964	18.1161	19.25	19.3106	18.8028	NA	18.569	18.4246	18.0829	18.0155	18.5279	17.8249	NA	17.1601	NA	NA	NA	NA	NA	NA	NA	NA	NA	NA	NA	NA	NA	NA	NA	NA	NA	NA	NA	NA	NA	NA	NA	NA	NA	NA
A0A5F8MQA9	A0A5F8MQA9	A0A5F8MQA9	A0A5F8MQA9_MOUSE	1	1	Tmcc2	Tmcc2	Transmembrane and coiled-coil domains 2	NA	NA	NA	NA	NA	18.666	18.3652	NA	17.2309	19.7418	NA	18.9985	19.1454	18.6913	18.9632	16.8133	NA	NA	NA	NA	NA	NA	15.2594	19.7891	19.8141	19.5165	NA	19.7323	NA	19.7818	20.002	19.4711	20.0951	19.613	20.0691	19.7401	19.5483	NA	19.3447	19.7218	NA
A0A5K1VVQ1	A0A5K1VVQ1	A0A5K1VVQ9;A0A5K1VVQ1	A0A5K1VVQ1_MOUSE	2	2	Ttn	Ttn	Titin	NA	NA	12.6181	NA	NA	NA	NA	15.2917	NA	NA	NA	NA	NA	NA	NA	NA	NA	NA	NA	NA	NA	NA	NA	NA	NA	NA	NA	NA	NA	NA	NA	NA	NA	NA	NA	NA	NA	NA	NA	NA	NA
A0A668KL51;Q91VA7	A0A668KL51	A0A668KL51;Q91VA7	A0A668KL51_MOUSE;Q91VA7_MOUSE	43	22	Idh3b	Idh3b	Isocitrate dehydrogenase [NAD] subunit, mitochondrial	26.9203	26.5389	26.8264	26.9088	27.0609	27.019	26.9869	26.8504	26.4815	26.3066	26.3695	26.1449	25.918	25.4923	25.7594	26.9977	27.0711	27.1507	27.1214	27.0813	27.1015	27.217	27.3578	26.8019	27.0813	26.8019	27.2353	27.2445	27.0401	27.0711	27.4551	23.8764	23.7895	24.5926	23.4425	23.7389	24.5105	23.7077	23.8576	23.7492	22.3484
A0A668KL65	A0A668KL65	A0A668KL65	A0A668KL65_MOUSE	4	2	Sorbs1	Sorbs1	Sorbin and SH3 domain containing 1 (Fragment)	21.1269	21.1765	20.9742	20.9243	21.1332	20.7634	21.1825	20.7876	20.9388	21.1946	21.2302	21.1642	21.0359	21.2707	21.0625	15.3689	15.5741	NA	15.8946	16.6537	16.7813	16.9588	16.8977	15.4547	17.3641	16.8805	16.9427	16.8019	17.3883	17.973	17.1871	20.9601	20.9171	21.265	20.6453	21.4526	21.4775	21.4476	21.3699	21.0292	20.3645
A0A668KLD0;Q6DFZ1	A0A668KLD0	A0A668KLD0;Q6DFZ1	A0A668KLD0_MOUSE;Q6DFZ1_MOUSE	2	2	Gbf1	Gbf1	Golgi-specific brefeldin A-resistance factor 1 (Fragment)	NA	NA	NA	NA	NA	NA	NA	NA	15.4377	NA	NA	14.8251	NA	NA	15.2336	NA	NA	NA	NA	15.449	NA	NA	NA	NA	NA	15.8389	NA	NA	14.6099	NA	NA	NA	NA	NA	NA	NA	NA	NA	NA	NA	NA
A0A668KLG2	A0A668KLG2	A0A668KLG2	A0A668KLG2_MOUSE	12	10	Sorbs1	Sorbs1	Sorbin and SH3 domain containing 1 (Fragment)	21.8764	22.2535	21.895	21.928	21.9707	21.7675	22.0258	21.4425	22.4626	22.4247	22.4551	22.538	22.4221	22.4324	22.3211	17.7953	17.7196	16.8054	NA	18.0164	16.258	15.6001	NA	17.5537	17.7533	17.2539	18.1549	17.0799	16.4512	17.6345	17.32	20.9243	21.4923	20.2184	20.4874	21.0088	21.1886	21.7512	21.0088	21.8689	21.8839
A0A7N9VR94	A0A7N9VR94	A0A7N9VR94	A0A7N9VR94_MOUSE	31	24	Ahnak2	Ahnak2	AHNAK nucleoprotein 2	20.9388	20.1332	20.6276	20.6186	20.654	20.4375	20.953	20.6364	23.4551	23.4425	23.632	23.48	23.3645	23.0723	23.3376	19.7569	18.9648	19.9043	20.3538	20.6186	20.1946	20.5545	20.1457	22.7286	22.7675	22.714	22.6298	22.2448	22.1143	21.823	22.2184	20.5545	21.0426	21.1332	20.2184	21.8034	21.2066	21.8651	21.2535	24.1719	22.4118
A0A991EKZ2	A0A991EKZ2	A0A991EKZ2;Q6P5B5	A0A991EKZ2_MOUSE	7	6	Fxr2	Fxr2	FMR1 autosomal homolog 2	18.7175	18.8307	18.203	19.0455	19.461	18.5991	19.2789	19.2995	20.0951	20.6714	20.0691	20.1825	20.2184	19.9742	20.0821	19.4931	NA	19.782	NA	18.5726	18.1629	19.5109	NA	19.7349	19.9459	19.7764	20.0559	20.1457	20.6628	20.3538	20.1704	20.5261	19.7789	20.1206	NA	NA	NA	19.448	19.558	19.417	NA
A0A991EQV5	A0A991EQV5	A0A991EQV5	A0A991EQV5_MOUSE	1	1	Nploc4	Nploc4	NPL4 homolog, ubiquitin recognition factor	NA	NA	NA	NA	NA	NA	NA	NA	NA	NA	NA	NA	NA	NA	NA	NA	NA	NA	NA	NA	16.8374	17.0341	NA	NA	NA	NA	NA	NA	NA	NA	NA	NA	NA	NA	NA	NA	NA	16.969	NA	NA	18.9815
A1BN54	A1BN54	A1BN54	A1BN54_MOUSE	2	2	Actn1	Actn1	Actinin, alpha 1	NA	18.0293	NA	NA	NA	NA	NA	16.8397	NA	NA	NA	NA	NA	NA	17.2543	NA	NA	NA	NA	NA	NA	NA	NA	NA	NA	NA	NA	NA	NA	NA	NA	NA	NA	NA	17.4301	19.028	16.6561	NA	19.3049	NA	NA
A1L317;B1AQ75;P02535;P05784;P08730;P19001;Q497I4;Q61414;Q61765;Q61781;Q6IFX2;Q9QWL7;Q9Z2K1	A1L317	P02535;P05784;P08730;P19001;Q61781;Q9QWL7;Q9Z2K1;A6BLY7;B1AQ75;Q61414;Q6IFX3;A1L317;Q497I4;Q61765;Q61897;Q62168;Q6IFX2;A2A513;B1AQ77;B1ATJ5	K1C10_MOUSE;K1C13_MOUSE;K1C14_MOUSE;K1C15_MOUSE;K1C16_MOUSE;K1C17_MOUSE;K1C18_MOUSE;K1C19_MOUSE;K1C24_MOUSE;K1C42_MOUSE;K1H1_MOUSE;KRT35_MOUSE;KRT36_MOUSE	1	1	Krt10;Krt13;Krt14;Krt15;Krt16;Krt17;Krt18;Krt19;Krt24;Krt31;Krt35;Krt36;Krt42	Krt10	Keratin, type I cytoskeletal 24	24.0854	21.2184	20.4273	21.0756	22.1269	21.4118	19.8713	22.7013	25.604	23.391	22.741	22.7675	23.2535	22.417	NA	18.1859	20.7553	23.7695	NA	21.2477	21.632	24.0772	19.3199	24.1253	18.0037	23.4041	23.8858	NA	22.4349	21.0088	21.343	30.6372	22.2849	26.673	26.1488	26.5492	23.2125	26.6458	25.341	25.9361	26.8623
A1L317;B1AQ75;P02535;P05784;P08730;P19001;Q497I4;Q61414;Q61781;Q6IFX2;Q9QWL7;Q9Z2K1	A1L317	P02535;P05784;P08730;P19001;Q61781;Q9QWL7;Q9Z2K1;A6BLY7;B1AQ75;Q61414;Q6IFX3;A1L317;Q497I4;Q61765;Q61897;Q62168;Q6IFX2;A2A513;B1AQ77;B1ATJ5	K1C10_MOUSE;K1C13_MOUSE;K1C14_MOUSE;K1C15_MOUSE;K1C16_MOUSE;K1C17_MOUSE;K1C18_MOUSE;K1C19_MOUSE;K1C24_MOUSE;K1C42_MOUSE;KRT35_MOUSE;KRT36_MOUSE	1	1	Krt10;Krt13;Krt14;Krt15;Krt16;Krt17;Krt18;Krt19;Krt24;Krt35;Krt36;Krt42	Krt10	Keratin, type I cytoskeletal 24	19.4564	NA	NA	NA	NA	NA	NA	NA	20.6714	NA	NA	NA	NA	NA	NA	NA	NA	16.247	NA	NA	NA	17.0393	NA	19.7676	NA	17.302	17.3907	NA	NA	NA	NA	25.8288	NA	21.4775	20.5069	21.2184	NA	21.2764	20.1946	20.5823	21.0156
A1L317;P08730;Q61414	A1L317	P08730;A6BLY7;Q61414;A1L317;B1AQ77	K1C13_MOUSE;K1C15_MOUSE;K1C24_MOUSE	1	1	Krt13;Krt15;Krt24	Krt13	Keratin, type I cytoskeletal 24	NA	NA	NA	NA	NA	NA	NA	NA	NA	NA	NA	NA	NA	NA	NA	NA	NA	NA	NA	NA	NA	NA	NA	NA	NA	NA	NA	NA	NA	NA	NA	15.8276	NA	NA	NA	NA	NA	NA	NA	NA	NA
A2A432	A2A432	A2A432;E9PXY1;J3QJX0	CUL4B_MOUSE	3	3	Cul4b	Cul4b	Cullin-4B	NA	NA	NA	NA	15.7495	NA	NA	NA	16.7387	17.014	NA	16.3426	17.0803	16.1732	16.6865	16.0661	16.4708	15.4053	15.8581	15.7628	16.2484	15.9273	16.0161	16.661	17.0289	17.3173	16.5914	16.5705	16.6897	16.7995	16.3893	NA	NA	NA	NA	NA	NA	NA	NA	NA	NA
A2A432;Q3TCH7	A2A432	A2A432;Q3TCH7;E9PXY1;E9PXT5;J3QJX0	CUL4A_MOUSE;CUL4B_MOUSE	6	5	Cul4a;Cul4b	Cul4a	Cullin-4B	17.6862	17.3819	18.0434	18.122	NA	18.517	19.677	18.3833	18.5053	18.2921	18.3483	18.5885	18.3316	17.9512	18.35	18.2989	17.9468	18.032	18.0138	17.4626	17.9033	17.7321	17.7603	18.3829	18.0591	18.8426	17.8504	18.4946	18.1004	18.2809	17.7798	17.5563	NA	NA	NA	NA	16.6213	NA	NA	NA	NA
A2A483;A2A484;E9Q8D1	A2A483	A2A482;A2A483;A2A484;A2A485;E9Q8D1;Q3U1M7;Q3UH28	A2A483_MOUSE;A2A484_MOUSE;E9Q8D1_MOUSE	1	1	Zmynd8	Zmynd8	Zinc finger, MYND-type containing 8	14.8487	13.2646	13.2332	12.9294	14.4992	13.1177	13.8485	13.942	15.8068	15.6138	15.1687	15.3458	15.7764	15.4216	15.6383	NA	NA	NA	NA	NA	NA	NA	NA	NA	NA	NA	NA	NA	NA	NA	NA	13.5977	NA	14.3582	13.4155	14.0061	NA	14.7759	15.1704	15.1179	NA
A2A5R2	A2A5R2	A2A5R2	BIG2_MOUSE	6	6	Arfgef2	Arfgef2	Brefeldin A-inhibited guanine nucleotide-exchange protein 2	16.0887	15.3899	16.51	16.3005	16.7261	16.4335	NA	NA	14.5922	17.3252	18.3774	NA	15.4427	16.7242	17.2953	NA	NA	NA	14.8491	NA	NA	NA	NA	18.5714	NA	NA	NA	NA	16.2355	16.4771	NA	NA	NA	NA	NA	NA	NA	NA	NA	NA	NA
A2A5R2;G3X9K3	A2A5R2	A2A5R2;G3X9K3;D3YYK9	BIG1_MOUSE;BIG2_MOUSE	3	3	Arfgef1;Arfgef2	Arfgef1	Brefeldin A-inhibited guanine nucleotide-exchange protein 2	15.9573	NA	16.0285	16.426	15.2154	14.8992	15.8867	15.7941	18.8278	18.9396	18.7435	18.4547	18.996	18.7559	18.8049	16.9896	NA	15.96	16.0879	16.2838	16.9376	16.2032	16.3371	18.1325	17.2556	17.8044	17.42	16.8149	17.1546	16.8581	16.3695	16.8826	NA	NA	NA	NA	NA	NA	NA	18.9502	NA
A2A5R8;A2A5S3;Q9DBE7;V9GX87	A2A5R8	A2A5S3;A2A5R8;Q9DBE7;V9GX87	A2A5R8_MOUSE;A2A5S3_MOUSE;Q9DBE7_MOUSE;V9GX87_MOUSE	1	1	Stau1	Stau1	Staufen double-stranded RNA binding protein 1	18.2089	18.326	NA	17.0257	17.7416	NA	18.2174	NA	18.339	18.1671	18.0983	18.2365	17.0949	18.4317	16.8531	NA	16.2197	16.181	16.1798	15.1956	15.8945	16.5971	NA	15.6246	16.6676	14.5829	NA	NA	NA	NA	14.6457	19.5004	18.6624	19.2064	NA	NA	NA	NA	NA	19.0507	NA
A2A5Y6	A2A5Y6	A2A5Y6	A2A5Y6_MOUSE	2	2	Mapt	Mapt	Microtubule-associated protein	18.413	17.9338	18.3835	17.6093	17.8646	18.1759	17.7509	18.0295	NA	NA	15.4491	15.224	16.3391	NA	NA	NA	18.9583	18.3013	18.3847	NA	17.6292	17.279	17.7524	14.7364	NA	NA	NA	16.5559	16.6496	NA	NA	17.468	18.4848	16.9657	NA	NA	NA	NA	NA	NA	NA
A2A6P4	A2A6P4	A2A6P4	A2A6P4_MOUSE	1	1	Fam104a	Fam104a	Family with sequence similarity 104, member A	NA	NA	NA	NA	NA	NA	NA	NA	NA	NA	NA	NA	NA	NA	NA	NA	NA	15.3258	NA	NA	NA	13.426	12.6735	14.6516	16.5283	16.2422	16.3665	16.7924	16.7901	16.9135	16.4122	NA	NA	NA	NA	NA	NA	NA	NA	NA	15.422
A2A6Q8;D6RFU4;Q9CZ19	A2A6Q8	A2A6Q8;D6RFU4;Q9CZ19	A2A6Q8_MOUSE;D6RFU4_MOUSE;Q9CZ19_MOUSE	2	1	Myl4	Myl4	Myosin, light polypeptide 4 (Fragment)	NA	NA	NA	NA	NA	NA	NA	NA	23.2229	22.6714	22.7995	22.7327	22.5568	22.9601	23.3778	NA	NA	NA	NA	NA	NA	NA	NA	17.601	17.2785	NA	17.8383	18.5472	18.602	16.9933	19.4412	NA	NA	NA	21.5685	17.8175	NA	20.3538	16.0004	24.4984	27.3324
A2A7S7	A2A7S7	A2A7S7	A2A7S7_MOUSE	1	1	Yars1	Yars1	Tyrosine--tRNA ligase	NA	NA	14.0197	NA	NA	NA	NA	NA	16.504	NA	NA	NA	15.8726	15.9437	NA	NA	NA	NA	NA	NA	NA	15.4335	14.5379	14.3347	NA	NA	NA	17.2779	17.0465	17.0884	16.4131	NA	NA	NA	NA	NA	NA	NA	NA	NA	NA
A2A848	A2A848	A2A848	A2A848_MOUSE	1	1	Acox1	Acox1	Acyl-Coenzyme A oxidase 1, palmitoyl (Fragment)	15.8045	NA	17.426	17.7615	17.0021	17.0458	16.6299	16.9017	NA	NA	NA	NA	NA	NA	NA	NA	16.6098	17.1385	16.9921	17.3371	16.5546	NA	17.0341	NA	NA	NA	NA	NA	NA	NA	NA	NA	NA	NA	NA	NA	NA	NA	NA	NA	NA
A2A863	A2A863	A2A863;A2A864	ITB4_MOUSE	1	1	Itgb4	Itgb4	Integrin beta-4	NA	NA	NA	NA	NA	NA	NA	NA	18.5281	18.3209	NA	18.2504	NA	NA	NA	NA	NA	NA	NA	NA	NA	NA	NA	NA	16.2856	16.2361	14.955	NA	NA	NA	NA	NA	NA	NA	NA	NA	NA	NA	NA	NA	NA
A2A8U2	A2A8U2	A2A8U2	TM201_MOUSE	6	4	Tmem201	Tmem201	Transmembrane protein 201	18.3318	18.9264	18.572	18.6415	18.8619	18.4435	18.7116	18.7882	19.6302	19.6677	19.2992	19.4257	19.9316	18.9625	19.8514	NA	NA	16.8785	NA	16.1299	NA	NA	17.5459	16.4422	NA	NA	NA	NA	NA	NA	NA	NA	NA	NA	NA	NA	NA	NA	NA	NA	NA
A2A8Z1	A2A8Z1	A2A8Z1;A0A0A6YXH3;E9PXZ2;E9Q6C1;F6UHR6;Q5FWX7	OSBL9_MOUSE	6	5	Osbpl9	Osbpl9	Oxysterol-binding protein-related protein 9	16.9443	16.0062	18.0854	17.7579	17.1192	16.3857	17.1705	NA	18.5398	18.1654	17.9965	17.9518	17.97	17.6084	17.4268	17.6688	18.4929	18.4652	18.2707	18.2154	17.9103	17.7354	17.0811	18.7719	18.7929	18.7589	17.8663	19.2833	18.8	18.3791	18.8196	NA	NA	NA	NA	NA	NA	NA	NA	NA	NA
A2A9L4;F8VPZ1	A2A9L4	F8VPZ1;A2A9L4	A2A9L4_MOUSE;F8VPZ1_MOUSE	2	2	Trim63	Trim63	Tripartite motif-containing 63	NA	NA	NA	18.5717	18.2551	17.5446	18.9576	18.2737	18.874	18.6809	18.7621	18.5118	18.627	19.2008	18.5943	NA	NA	NA	NA	NA	NA	14.3887	NA	17.3195	17.037	17.4101	16.9926	NA	NA	NA	17.7121	19.1664	NA	16.727	NA	NA	NA	NA	NA	NA	NA
A2AAJ9	A2AAJ9	A2AAJ9;H7BX05;A0A1W2P6H1;E9QQ96;Z4YJE4	OBSCN_MOUSE	371	266	Obscn	Obscn	Obscurin	24.4614	24.8288	24.5812	24.5926	24.5463	24.4984	24.6757	24.6595	25.0526	25.2317	25.2996	25.2571	25.275	25.2207	25.2926	19.9316	20.0821	20.0559	19.7936	20.2302	20.2302	20.3101	20.0951	21.1704	21.3101	21.1519	21.4972	21.0493	21.1143	20.9672	21.4221	24.6209	24.632	24.6971	24.8764	24.867	24.6096	24.5983	24.5105	25.5045	25.3511
A2AB59	A2AB59	A2AB59	RHG27_MOUSE	2	2	Arhgap27	Arhgap27	Rho GTPase-activating protein 27	NA	NA	NA	NA	NA	NA	NA	NA	NA	NA	NA	NA	NA	NA	NA	NA	NA	NA	NA	NA	NA	NA	NA	NA	NA	NA	NA	NA	NA	NA	NA	NA	NA	NA	NA	NA	NA	21.3211	NA	20.9316	NA
A2ADF7	A2ADF7	A2ADF7	S2534_MOUSE	8	7	Slc25a34	Slc25a34	Solute carrier family 25 member 34	19.0845	18.3117	18.7282	19.9202	19.1473	18.9526	18.6271	19.0049	NA	NA	NA	NA	NA	NA	NA	19.0477	18.6917	18.4851	18.3666	19.374	18.9612	18.6751	19.1242	NA	NA	NA	NA	NA	NA	NA	NA	NA	NA	NA	NA	NA	NA	NA	NA	NA	NA
A2ADY9	A2ADY9	A2ADY9	DDI2_MOUSE	4	4	Ddi2	Ddi2	Protein DDI1 homolog 2	18.1975	NA	NA	NA	NA	NA	NA	17.3834	17.6662	17.6362	17.2237	17.645	18.2821	18.1847	18.8196	17.3208	16.8107	15.5972	NA	NA	16.7686	NA	NA	15.9658	16.6305	NA	15.6087	17.1319	16.8516	16.398	15.9446	17.2402	NA	NA	18.1602	19.3352	18.9985	18.7323	18.4622	18.3076	NA
A2AEW8;A2AEW9	A2AEW8	A2AEW8;A2AEW9	A2AEW8_MOUSE;A2AEW9_MOUSE	2	2	Gripap1	Gripap1	GRIP1 associated protein 1	NA	NA	NA	NA	NA	NA	NA	NA	NA	NA	NA	NA	NA	NA	NA	NA	NA	NA	NA	NA	NA	NA	NA	17.2428	17.212	15.1548	18.0388	16.0487	17.9022	17.667	18.2465	NA	NA	NA	NA	NA	NA	NA	NA	NA	NA
A2AFK4	A2AFK4	A2AFK4;I6L986	A2AFK4_MOUSE	2	2	Mtg2	Mtg2	Mitochondrial ribosome associated GTPase 2	16.468	17.053	16.8155	16.338	16.0345	16.7628	15.7612	NA	NA	NA	NA	NA	14.1913	NA	NA	NA	14.4286	14.2867	14.4845	NA	14.3866	NA	14.6675	NA	NA	NA	NA	NA	NA	NA	NA	NA	NA	NA	NA	NA	NA	NA	NA	NA	NA
A2AFQ2;Q99N15	A2AFQ2	A2AFQ2;Q99N15	A2AFQ2_MOUSE;Q99N15_MOUSE	5	4	Hsd17b10	Hsd17b10	Hydroxysteroid (17-beta) dehydrogenase 10	25.1095	25.0935	25.1565	25.1908	25.2207	25.2785	25.1871	25.2643	24.1015	23.895	23.9225	23.6971	23.4676	23.2066	23.632	25.0401	25.2426	25.2571	25.1719	25.2785	25.0233	25.2426	25.4234	23.7796	24.0105	23.654	24.1095	23.9406	23.9316	23.9225	24.317	23.1991	22.0526	21.85	20.8423	19.3701	20.68	19.873	20.654	19.8329	19.6477
A2AG06	A2AG06	A2AG06	MEIOC_MOUSE	2	1	Meioc	Meioc	Meiosis-specific coiled-coil domain-containing protein MEIOC	NA	NA	21.2933	20.6886	NA	21.2989	NA	NA	21.68	21.3376	21.1765	21.3211	20.4676	20.8876	20.6886	23.5869	23.3511	23.1871	23.4676	22.7056	23.1856	22.9951	23.1795	23.3511	23.5638	23.8191	23.5522	23.1316	23.2961	22.9477	23.0156	18.769	NA	18.5053	18.0441	NA	15.4278	17.0222	17.4854	NA	NA
A2AGL3	A2AGL3	A2AGL3;A0A140LJF7;A0A140LJK7;E9PW34	RYR3_MOUSE	1	1	Ryr3	Ryr3	Ryanodine receptor 3	NA	NA	NA	NA	NA	NA	NA	NA	NA	NA	NA	NA	16.5289	NA	NA	NA	NA	NA	NA	NA	NA	NA	NA	NA	NA	NA	NA	NA	NA	NA	NA	NA	NA	NA	NA	NA	NA	NA	NA	NA	NA
A2AGL3;E9PZQ0;E9Q401	A2AGL3	A2AGL3;E9PZQ0;E9Q401;A0A140LJF7;A0A140LJK7;A0A1L1SQG7;E9PW34;F6U7V1;K3W4M2	RYR1_MOUSE;RYR2_MOUSE;RYR3_MOUSE	8	5	Ryr1;Ryr2;Ryr3	Ryr1	Ryanodine receptor 3	22.3376	22.5189	22.5045	22.4576	22.5333	22.4601	22.1174	22.743	23.1316	23.2184	23.2821	23.4041	23.1519	22.5141	23.0459	21.0493	20.9812	20.8423	20.895	21.2593	21.1825	21.0156	21.1946	21.4375	21.1946	21.0493	21.4067	21.1519	21.0088	20.9171	21.0559	21.5869	21.2707	21.3592	21.4923	20.5165	21.1946	21.4067	21.8614	21.5451	20.5731
A2AGL3;E9Q401	A2AGL3	A2AGL3;E9Q401;A0A140LJF7;A0A140LJK7;A0A1Y7VJP1;E9PW34;F6U7V1	RYR2_MOUSE;RYR3_MOUSE	8	6	Ryr2;Ryr3	Ryr2	Ryanodine receptor 3	21.3857	21.7995	21.7182	21.9352	21.7675	21.7955	21.7389	21.8689	22.6164	22.5754	22.5093	22.7389	22.538	21.8802	22.5568	19.6813	19.6305	19.6051	19.6063	20.0156	20.0691	20.2877	20.265	20.343	19.8778	20.0156	20.2989	19.744	19.8062	20.1206	20.0821	19.8812	21.5213	20.1825	20.6364	21.3266	21.3266	20.8651	20.2764	21.8385	20.343
A2AGT5	A2AGT5	A2AGT5;K3W4R5;A0A0R4J0K2;Z4YL78	CKAP5_MOUSE	34	34	Ckap5	Ckap5	Cytoskeleton-associated protein 5	19.3287	19.3067	19.308	19.4804	19.32	19.6862	19.5209	19.4935	20.2535	20.4273	20.2877	20.5165	20.7056	20.343	20.6971	17.9738	18.4382	18.3656	18.4074	18.4485	18.4262	18.758	18.0768	18.2995	17.2952	18.4249	18.5953	17.4525	17.0758	17.7881	NA	21.2419	20.9459	20.4067	20.8191	20.2184	20.8423	20.9601	20.265	19.3941	22.0359
A2AH75	A2AH75	A2AH75	A2AH75_MOUSE	2	2	Kif1b	Kif1b	Kinesin family member 1B	NA	NA	NA	NA	NA	NA	NA	NA	NA	NA	NA	NA	NA	NA	NA	NA	NA	NA	NA	NA	NA	NA	NA	NA	NA	NA	NA	NA	NA	NA	NA	NA	NA	NA	NA	NA	NA	NA	NA	NA	NA
A2AHC3	A2AHC3	A2AHC3;A0A0A0MQE5	CAMP1_MOUSE	2	2	Camsap1	Camsap1	Calmodulin-regulated spectrin-associated protein 1	NA	NA	NA	NA	NA	NA	NA	NA	NA	NA	NA	NA	NA	NA	NA	NA	NA	NA	NA	NA	NA	NA	NA	NA	NA	NA	NA	NA	NA	NA	NA	NA	16.1213	NA	NA	NA	NA	NA	NA	NA	NA
A2AIG8	A2AIG8	A2AIG8;A2AIG9	1A1L1_MOUSE	2	2	Accs	Accs	1-aminocyclopropane-1-carboxylate synthase-like protein 1	NA	NA	NA	NA	NA	NA	NA	NA	NA	NA	NA	NA	NA	NA	NA	NA	NA	NA	NA	NA	NA	NA	NA	17.5242	16.749	16.1985	16.0666	16.9071	17.4518	17.3252	16.848	NA	NA	NA	NA	NA	NA	NA	NA	NA	NA
A2AIM4	A2AIM4	A2AIM4	A2AIM4_MOUSE	8	5	Tpm2	Tpm2	Tropomyosin 2, beta	20.714	21.1642	19.7902	20.417	21.1206	20.7056	20.85	21.1581	20.8727	20.8113	20.68	20.9601	21.5261	21.8461	21.2244	18.5176	19.0391	19.1907	19.1123	18.9407	19.8488	19.8273	20.0691	19.7739	19.6022	19.5947	19.9882	19.3785	19.3099	20.3321	20.2989	22.895	23.3376	23.1916	22.5522	23.0559	23.3239	23.4041	23.7389	23.5638	23.5754
A2AJD1	A2AJD1	A2AJD1	A2AJD1_MOUSE	2	1	Bpifb9b	Bpifb9b	BPI fold containing family B, member 9B	NA	NA	NA	NA	NA	NA	NA	NA	NA	NA	NA	NA	NA	NA	NA	NA	NA	NA	NA	NA	NA	NA	NA	NA	NA	NA	NA	NA	NA	NA	NA	NA	NA	NA	NA	NA	NA	NA	NA	NA	NA
A2AJI0	A2AJI0	A2AJI0;A8Y5P4;F6WF36	MA7D1_MOUSE	30	23	Map7d1	Map7d1	MAP7 domain-containing protein 1	21.0559	21.0156	20.7796	21.1269	21.3321	20.7876	21.3752	20.68	21.7265	21.9243	21.9985	22.0292	21.8307	21.9423	21.6628	20.5915	20.6886	20.3962	20.343	20.6006	20.4874	20.7876	20.5165	21.0359	21.0559	20.9742	20.7955	20.8802	20.7223	20.7307	20.4476	23.2273	22.68	22.823	22.8839	22.8651	22.9707	23.0526	23.0037	22.4273	22.976
A2AJW4	A2AJW4	A2AJW4	A2AJW4_MOUSE	3	3	Ppp1r3d	Ppp1r3d	Protein phosphatase 1 regulatory subunit	NA	NA	NA	16.4858	NA	NA	NA	NA	17.9909	18.4757	18.2256	18.5358	18.1367	18.4376	18.3309	18.0154	17.1848	17.4178	17.1163	17.7008	17.6749	17.5644	17.1822	17.4718	18.0219	18.2768	17.695	18.2321	17.9762	17.9448	17.7047	NA	NA	NA	NA	NA	NA	NA	NA	NA	NA
A2AKD7	A2AKD7	A2AKD7	A2AKD7_MOUSE	1	1	Snta1	Snta1	Syntrophin, acidic 1	22.8802	22.8557	22.6387	22.8269	22.7995	22.8423	22.9725	22.7715	23.1079	23.0838	23.0426	23.0037	23.4041	23.3239	23.0674	21.3266	21.3962	21.1015	21.1765	21.2764	21.265	21.0821	21.0951	21.002	21.0359	20.8876	21.0821	20.714	21.2125	21.1015	21.0493	23.7895	22.5285	23.3511	23.0999	23.7077	23.6096	23.4676	23.9043	23.1765	21.8152
A2AKG8	A2AKG8	A2AKG8;E9PYJ6	FOCAD_MOUSE	1	1	Focad	Focad	Focadhesin	NA	NA	NA	NA	NA	NA	NA	NA	NA	NA	NA	NA	NA	NA	NA	15.6662	17.5921	15.752	15.6145	NA	NA	15.4447	NA	NA	NA	NA	NA	NA	NA	NA	NA	NA	NA	NA	NA	NA	NA	NA	NA	NA	NA
A2AKU9	A2AKU9	A2AKU9	A2AKU9_MOUSE	1	1	Atp5f1c	Atp5f1c	ATP synthase subunit gamma	18.0023	17.6589	17.9808	18.3017	17.3626	17.7748	17.1661	17.4183	16.7963	17.0228	17.3424	18.0564	16.7852	NA	17.5014	18.4126	18	17.7232	17.7745	17.8355	16.56	18.1698	17.6283	16.8683	17.9222	16.5118	16.9668	19.8204	20.0292	19.8848	20.2302	17.8063	17.8357	17.9436	16.7511	NA	NA	NA	NA	NA	NA
A2AL76;A2AL77;A2AL78;Q9CR06	A2AL76	A2AL76;A2AL77;A2AL78;Q9CR06	A2AL76_MOUSE;A2AL77_MOUSE;A2AL78_MOUSE;Q9CR06_MOUSE	2	1	Asph	Asph	Aspartate-beta-hydroxylase	23.9672	24.2607	24.2244	24.1642	23.9584	24.002	23.7594	24.1871	23.5983	23.7389	23.7695	23.7077	23.1719	23.2214	23.1946	22.1301	21.6886	22.1363	22.4375	22.6119	22.6006	22.6584	22.9171	22.1301	21.9423	21.9134	22.2448	21.1332	20.9024	20.9951	21.2821	23.9584	24.3712	24.4425	24.7846	24.918	25.4769	24.5926	25.0401	23.895	24.2096
A2ALK8	A2ALK8	A2ALK8	PTN3_MOUSE	2	2	Ptpn3	Ptpn3	Tyrosine-protein phosphatase non-receptor type 3	NA	NA	NA	NA	NA	NA	NA	NA	NA	NA	NA	NA	NA	NA	NA	NA	NA	NA	NA	NA	NA	NA	NA	NA	NA	NA	NA	NA	NA	NA	NA	NA	NA	NA	NA	NA	NA	NA	NA	NA	NA
A2AM62;A2AM70	A2AM62	A2AM62;A2AM70	A2AM62_MOUSE;A2AM70_MOUSE	1	1	Hp1bp3	Hp1bp3	Heterochromatin protein 1, binding protein 3 (Fragment)	NA	NA	NA	NA	NA	NA	NA	NA	NA	NA	NA	NA	NA	NA	NA	NA	NA	NA	NA	NA	NA	NA	NA	NA	NA	NA	NA	NA	NA	NA	NA	NA	NA	NA	NA	NA	NA	NA	NA	NA	NA
A2AMM0	A2AMM0	A2AMM0	CAVN4_MOUSE	22	15	Cavin4	Cavin4	Caveolae-associated protein 4	22.7796	22.5045	22.7915	22.7836	22.6671	22.695	22.6141	22.8614	21.5261	21.3045	21.4067	21.2535	20.5165	20.4874	20.1079	22.6865	23.1095	23.1348	23.2346	23.2214	23.2199	23.1534	23.0609	21.4526	21.1143	21.2006	21.2535	20.4972	20.6628	20.2302	20.7876	24.141	24.2535	24.5463	24.4425	24.0359	24.5522	24.317	24.6096	21.7756	21.2066
A2AMW0	A2AMW0	A2AMW0	A2AMW0_MOUSE	5	3	Capzb	Capzb	F-actin-capping protein subunit beta	20.3101	20.2066	20.2535	18.8087	20.0691	19.6836	20.1206	19.5261	20.6006	20.2764	20.5638	20.417	20.2066	20.5165	20.6096	19.4875	19.1543	18.9948	19.0354	19.4458	19.5833	19.5263	19.5635	19.9601	19.4144	19.9742	20.002	20.3321	20.5261	20.1581	19.9093	21.7675	22.2621	22.0983	22.1704	22.6141	22.4092	22.9423	22.1079	23.1238	21.928
A2AN08	A2AN08	A2AN08;F6SSP6	UBR4_MOUSE	62	56	Ubr4	Ubr4	E3 ubiquitin-protein ligase UBR4	19.4476	18.7627	19.2012	19.2991	19.0597	18.9418	18.9342	18.7688	20.2535	20.1704	19.9069	19.9882	19.9189	19.7242	19.9316	19.4449	19.0991	19.1996	19.2046	19.5035	19.2439	19.2371	18.9151	19.6258	19.1494	19.6255	19.0994	18.4906	18.7204	18.7785	18.0146	19.3734	18.4132	19.0145	18.7745	19.0986	18.7403	18.6064	20.2764	19.3158	18.7319
A2AN61;Q3UUV0;Q8VEH2	A2AN61	A2AN61;Q3UUV0;Q8VEH2;F6S5B6;F6XWQ4;F7D5G9	A2AN61_MOUSE;Q3UUV0_MOUSE;Q8VEH2_MOUSE	1	1	Ciz1	Ciz1	CDKN1A interacting zinc finger protein 1	NA	NA	NA	NA	NA	NA	NA	NA	NA	NA	15.9118	NA	NA	NA	NA	NA	NA	NA	NA	NA	NA	NA	NA	NA	NA	NA	NA	NA	NA	NA	NA	NA	NA	NA	NA	NA	NA	NA	NA	NA	NA
A2API8	A2API8	A2API8	A2API8_MOUSE	3	2	Pakap	Pakap	Paralemmin A kinase anchor protein	NA	NA	NA	NA	NA	NA	NA	NA	NA	NA	NA	NA	NA	NA	NA	NA	NA	NA	NA	NA	NA	NA	NA	NA	NA	NA	NA	NA	NA	NA	NA	20.7796	21.1946	21.2477	21.2244	20.5356	19.2795	20.68	20.9316	21.0493	21.4221
A2APV2	A2APV2	A2APV2;F8VPR2	FMNL2_MOUSE	1	1	Fmnl2	Fmnl2	Formin-like protein 2	15.9637	NA	16.4401	16.3968	NA	15.5749	NA	15.6682	NA	15.7626	NA	NA	NA	NA	16.0229	NA	NA	NA	NA	NA	NA	NA	NA	NA	NA	NA	NA	NA	NA	NA	NA	NA	NA	NA	NA	NA	NA	NA	NA	NA	NA
A2APY7	A2APY7	A2APY7	NDUF5_MOUSE	11	8	Ndufaf5	Ndufaf5	Arginine-hydroxylase NDUFAF5, mitochondrial	19.7438	19.8467	19.8186	19.5311	20.0426	19.7774	19.8388	19.7417	19.7459	19.2038	19.8708	18.8325	19.3105	18.8503	19.0307	19.3188	19.8552	19.9742	19.9882	19.5962	19.6841	19.8905	19.8969	19.4697	19.8155	19.7151	19.6975	20.2877	19.9012	20.1457	20.4375	NA	NA	NA	21.4067	NA	NA	NA	NA	NA	NA
A2AQ07	A2AQ07	A2AQ07	TBB1_MOUSE	20	15	Tubb1	Tubb1	Tubulin beta-1 chain	21.5638	NA	NA	NA	19.0182	18.901	18.3661	19.0727	NA	NA	17.9978	NA	20.3101	21.2419	22.3831	NA	NA	18.5765	NA	19.8914	19.0725	19.0264	18.5194	NA	NA	17.146	17.572	20.0292	20.4874	21.8651	20.3645	NA	NA	NA	NA	NA	NA	NA	NA	NA	NA
A2AQ07;P68372;P99024;Q7TMM9;Q922F4;Q9CWF2	A2AQ07	A2AQ07;P68372;P99024;Q7TMM9;Q9CWF2;Q922F4	TBB1_MOUSE;TBB2A_MOUSE;TBB2B_MOUSE;TBB4B_MOUSE;TBB5_MOUSE;TBB6_MOUSE	2	1	Tubb1;Tubb2a;Tubb2b;Tubb4b;Tubb5;Tubb6	Tubb1	Tubulin beta-1 chain	18.4119	18.9725	18.2736	18.5348	18.1512	18.1627	18.6778	21.8689	19.0507	19.2481	19.5612	19.0259	19.6413	19.5341	19.4145	19.1759	18.0095	19.6491	19.1481	19.5603	19.5816	19.6694	19.0112	20.5069	18.4286	19.6049	19.0107	19.8569	20.0292	19.7777	20.3211	23.9316	22.6822	20.1581	19.209	NA	22.5165	19.4504	19.1406	19.9601	NA
A2AQ07;P68372;P99024;Q7TMM9;Q922F4;Q9CWF2;Q9D6F9;Q9ERD7	A2AQ07	A2AQ07;P68372;P99024;Q7TMM9;Q9CWF2;Q9D6F9;Q9ERD7;Q922F4	TBB1_MOUSE;TBB2A_MOUSE;TBB2B_MOUSE;TBB3_MOUSE;TBB4A_MOUSE;TBB4B_MOUSE;TBB5_MOUSE;TBB6_MOUSE	7	4	Tubb1;Tubb2a;Tubb2b;Tubb3;Tubb4a;Tubb4b;Tubb5;Tubb6	Tubb1	Tubulin beta-1 chain	22.5731	22.5427	22.6209	23.1174	22.7389	23.087	23.3511	23.2375	23.8576	23.6649	23.6757	22.7244	23.0426	22.6387	24.0443	23.0325	22.9298	23.0122	23.3645	23.1332	23.2961	23.5754	22.9316	24.2607	23.5045	23.391	22.1363	23.6209	23.5869	23.0772	23.9672	24.2961	22.1704	23.7695	21.5823	20.1079	21.1015	21.002	23.391	24.1871	20.2877
A2AQ25	A2AQ25	A2AQ25;D3Z781;E9QAU4	SKT_MOUSE	17	16	Skt	Skt	Sickle tail protein	19.9459	20.2419	19.7961	19.7488	19.6792	19.473	19.9285	18.3866	18.7343	18.7617	18.4605	18.5778	17.5843	17.6923	18.2858	NA	NA	NA	NA	NA	NA	14.371	NA	NA	NA	NA	NA	NA	NA	NA	13.3145	17.2298	17.3936	18.2333	17.3155	17.6433	16.9745	18.1408	19.0299	17.9635	NA
A2AQP0;O08638;P13541;P13542;Q02566;Q5SX39;Q5SX40;Q61879;Q6URW6;Q8VDD5;Q91Z83	A2AQP0	O08638;P13541;P13542;Q02566;Q5SX39;Q5SX40;Q61879;Q6URW6;Q8VDD5;Q91Z83;A2AQP0;G3UW82;B1AR69;Q3UH59;A0A140LI60;A0A2R8VHF9;A0A338P6K2;E9Q264;E9QPE7;K3W4R2;Q5SV64	MYH10_MOUSE;MYH11_MOUSE;MYH14_MOUSE;MYH1_MOUSE;MYH3_MOUSE;MYH4_MOUSE;MYH6_MOUSE;MYH7B_MOUSE;MYH7_MOUSE;MYH8_MOUSE;MYH9_MOUSE	2	1	Myh1;Myh10;Myh11;Myh14;Myh3;Myh4;Myh6;Myh7;Myh7b;Myh8;Myh9	Myh1	Myosin-7B	27.4938	27.7129	27.3828	27.4234	27.726	27.3828	27.6527	27.7129	26.9869	27.1312	27.3662	27.1507	27.463	27.8264	27.2077	20.8113	20.5356	20.654	19.9459	21.3752	21.1765	20.8034	21.3699	22.0983	22.1765	21.6497	22.6584	21.4015	21.6364	21.3376	21.5165	28.965	28.8415	28.877	29.4707	28.6458	28.3023	28.4976	28.5609	28.5315	28.8974
A2AQP0;O08638;P13541;P13542;Q02566;Q5SX39;Q5SX40;Q91Z83	A2AQP0	O08638;P13541;P13542;Q02566;Q5SX39;Q5SX40;Q91Z83;A2AQP0;G3UW82;B1AR69;A0A2R8VHF9;A0A338P6K2;E9QPE7	MYH11_MOUSE;MYH1_MOUSE;MYH3_MOUSE;MYH4_MOUSE;MYH6_MOUSE;MYH7B_MOUSE;MYH7_MOUSE;MYH8_MOUSE	1	1	Myh1;Myh11;Myh3;Myh4;Myh6;Myh7;Myh7b;Myh8	Myh1	Myosin-7B	21.6364	22.5754	21.85	22.1301	21.2707	21.4676	21.9672	23.8385	21.5915	21.6276	22.0122	21.5638	21.7471	21.2877	21.3592	NA	NA	NA	NA	NA	13.2813	NA	NA	15.3822	NA	NA	15.7667	NA	15.8613	NA	16.0818	24.7389	24.7129	23.5983	24.1488	24.4425	25.6649	24.5812	23.6096	23.7695	25.1293
A2AQP0;P13541;P13542;Q02566;Q5SX39;Q5SX40	A2AQP0	P13541;P13542;Q02566;Q5SX39;Q5SX40;A2AQP0;G3UW82	MYH1_MOUSE;MYH3_MOUSE;MYH4_MOUSE;MYH6_MOUSE;MYH7B_MOUSE;MYH8_MOUSE	1	1	Myh1;Myh3;Myh4;Myh6;Myh7b;Myh8	Myh1	Myosin-7B	22.5404	22.8132	22.6186	22.5708	22.5662	22.1642	22.5356	22.5915	22.4144	22.3857	22.6693	22.5568	22.5961	22.8802	22.3184	NA	NA	NA	NA	NA	NA	NA	NA	15.5969	16.2458	NA	16.431	NA	NA	NA	NA	23.5045	23.8858	23.7594	23.1596	20.8576	20.1332	22.7056	23.0275	23.5045	22.895
A2AQP0;P13541;P13542;Q02566;Q5SX39;Q5SX40;Q91Z83	A2AQP0	P13541;P13542;Q02566;Q5SX39;Q5SX40;Q91Z83;A2AQP0;G3UW82;B1AR69	MYH1_MOUSE;MYH3_MOUSE;MYH4_MOUSE;MYH6_MOUSE;MYH7B_MOUSE;MYH7_MOUSE;MYH8_MOUSE	7	5	Myh1;Myh3;Myh4;Myh6;Myh7;Myh7b;Myh8	Myh1	Myosin-7B	27.611	28.673	27.7833	28.217	27.5609	27.4314	28.3023	30.362	27.7064	27.509	28.4473	28.0137	27.9428	27.8623	27.8142	22.4996	22.1856	22.1673	22.3457	20.8802	22.7119	21.1143	23.1627	21.7915	23.9225	21.3538	21.9388	22.2006	21.7056	22.0426	22.8034	30.463	31.0283	30.362	30.2308	30.1115	30.0217	30.196	29.8887	30.2979	30.4727
A2AR02	A2AR02	A2AR02;A2AR01	PPIG_MOUSE	4	4	Ppig	Ppig	Peptidyl-prolyl cis-trans isomerase G	NA	NA	NA	15.5233	NA	NA	NA	NA	17.0696	17.6458	17.6951	16.8673	16.8536	18.4299	18.652	NA	17.1993	14.7821	14.3013	14.9581	17.2278	16.2709	15.8292	17.5638	18.8396	18.4817	18.3304	18.7892	19.1319	18.6618	19.064	17.8183	NA	NA	NA	NA	NA	NA	17.0798	NA	NA
A2ARP1	A2ARP1	A2ARP1	VIP1_MOUSE	3	3	Ppip5k1	Ppip5k1	Inositol hexakisphosphate and diphosphoinositol-pentakisphosphate kinase 1	NA	NA	NA	NA	NA	NA	NA	NA	NA	NA	NA	18.5513	NA	NA	NA	17.5581	NA	NA	NA	NA	NA	NA	NA	NA	NA	NA	NA	NA	NA	NA	NA	NA	NA	NA	NA	NA	NA	NA	NA	NA	NA
A2ARP1;Q6ZQB6	A2ARP1	A2ARP1;Q6ZQB6;E9Q9J4	VIP1_MOUSE;VIP2_MOUSE	1	1	Ppip5k1;Ppip5k2	Ppip5k1	Inositol hexakisphosphate and diphosphoinositol-pentakisphosphate kinase 1	NA	NA	18.4835	NA	16.532	15.7987	15.0414	NA	NA	15.7131	NA	16.4202	NA	17.3286	16.2141	14.6105	16.8294	16.0654	16.5771	16.7482	15.3713	17.0398	16.1932	NA	NA	NA	NA	NA	NA	NA	NA	NA	NA	NA	NA	NA	NA	NA	NA	NA	NA
A2ARW5	A2ARW5	A2ARW5	A2ARW5_MOUSE	1	1	Gm14393	Gm14393	Predicted gene 14393	NA	NA	NA	NA	NA	NA	NA	NA	NA	NA	NA	NA	NA	NA	NA	NA	14.0204	NA	NA	13.8164	NA	NA	NA	NA	NA	15.5759	16.4725	17.4445	17.8191	17.8543	17.4836	NA	NA	NA	NA	NA	NA	NA	NA	NA	NA
A2AS55	A2AS55	A2AS55;F6T2W3	ANR16_MOUSE	2	1	Ankrd16	Ankrd16	Ankyrin repeat domain-containing protein 16	NA	NA	NA	NA	NA	26.7645	NA	27.6865	24.8904	NA	NA	NA	NA	NA	NA	NA	NA	NA	NA	NA	22.1206	NA	NA	NA	NA	NA	NA	NA	NA	NA	NA	NA	NA	NA	NA	NA	NA	NA	NA	NA	NA
A2ASQ1	A2ASQ1	A2ASQ1;M0QWP1;Z4YJS5;Z4YK85	AGRIN_MOUSE	37	32	Agrn	Agrn	Agrin	21.265	20.8802	20.6453	20.2184	20.8651	20.4476	20.5356	20.002	21.1457	20.9024	21.3321	21.1206	21.5869	21.4825	21.2477	18.7902	18.2782	18.566	18.5278	18.9915	18.6014	18.7593	18.926	19.3272	18.4334	19.3361	19.2903	19.8165	19.6272	19.5637	19.7425	NA	NA	17.1805	NA	20.2535	NA	17.1597	20.1206	20.2419	20.0691
A2ASS6	A2ASS6	A2ASS6;A0A5K1VVQ9;E9Q8K5;E9Q8N1;A0A5K1VVQ1	TITIN_MOUSE	3275	1977	Ttn	Ttn	Titin	27.1795	27.4862	27.3239	27.2803	27.1312	27.0914	27.0084	27.2262	27.1604	27.2535	27.2714	27.2625	27.391	27.1214	27.3745	20.6096	20.9171	20.8651	20.6276	20.4775	20.5261	20.68	20.5356	21.9812	22.3857	21.5309	22.7161	21.5165	21.9171	21.4972	21.8152	26.067	26.1965	25.8457	25.9562	25.797	26.0212	25.7695	25.8191	26.1623	26.0505
A2AT66;A2AT70	A2AT66	A2AT70;A2AT66;A2AT67;A2AT68	A2AT66_MOUSE;A2AT70_MOUSE	3	2	Ttn	Ttn	Titin (Fragment)	22.5938	22.7935	22.7471	22.9847	22.5309	22.3266	22.8093	22.6628	22.5498	22.7715	22.8969	22.6164	23.2125	23.1627	22.9548	NA	NA	NA	NA	NA	NA	NA	NA	NA	NA	NA	NA	NA	NA	NA	14.7822	21.2933	21.8538	20.7955	21.3156	21.4476	21.9916	21.2302	21.0426	21.5823	21.5261
A2AT93	A2AT93	A2AT93	A2AT93_MOUSE	1	1	Plcb4	Plcb4	Phospholipase C, beta 4 (Fragment)	NA	NA	NA	16.7208	17.7351	17.102	17.0099	NA	NA	NA	NA	17.42	NA	17.6098	NA	14.2162	NA	NA	NA	13.7491	14.5081	NA	NA	15.5023	NA	15.4711	14.8733	15.999	14.9955	15.1791	NA	19.386	19.0198	19.0269	18.7006	18.9532	17.2319	18.5751	19.0839	17.9522	17.0717
A2AT93;Q91UZ1	A2AT93	Q91UZ1;A2AT93	A2AT93_MOUSE;Q91UZ1_MOUSE	1	1	Plcb4	Plcb4	Phospholipase C, beta 4 (Fragment)	NA	NA	NA	NA	NA	NA	NA	NA	14.6379	NA	NA	NA	NA	NA	NA	NA	NA	NA	NA	NA	NA	NA	NA	NA	NA	NA	NA	NA	NA	NA	NA	18.9501	18.0654	16.7632	NA	NA	NA	NA	NA	NA	NA
A2AUC9	A2AUC9	A2AUC9	KLH41_MOUSE	30	25	Klhl41	Klhl41	Kelch-like protein 41	21.1765	20.8727	20.8802	21.2244	21.0088	21.1765	20.9316	21.1015	21.6364	22.0886	22.0292	21.8346	20.8113	21.1332	21.1704	21.5545	21.654	21.5869	21.4825	21.7836	21.9171	21.6584	21.743	22.5237	22.7182	22.9024	22.6119	21.3962	21.6276	21.654	21.4476	21.4972	20.3211	21.3484	20.7715	21.0359	21.4221	20.6096	21.3045	20.8651	20.5165
A2AWA9	A2AWA9	A2AWA9;A2AWA7	RBGP1_MOUSE	4	4	Rabgap1	Rabgap1	Rab GTPase-activating protein 1	NA	NA	NA	16.2403	NA	15.5149	NA	NA	16.7031	18.0565	NA	17.4495	18.1634	18.0043	18.1211	14.3468	16.3	NA	NA	NA	NA	NA	NA	NA	NA	NA	NA	14.547	NA	NA	NA	18.9414	NA	17.3795	NA	NA	18.1836	17.5716	17.6796	16.5383	NA
A2AWP8	A2AWP8	A2AWP8;Q8C033;A2AWP4;A2AWP6;F7BCP8;F7BQE4	ARGAL_MOUSE	2	2	Arhgef10l	Arhgef10l	Rho guanine nucleotide exchange factor 10-like protein	NA	NA	14.1908	15.1966	NA	13.8983	NA	14.0713	14.9007	NA	NA	NA	NA	NA	NA	15.8293	15.3925	14.7206	15.6105	15.4893	15.8295	15.6906	15.6073	14.5163	NA	12.3179	NA	13.6653	11.8319	12.2903	12.6234	NA	NA	NA	NA	NA	NA	NA	NA	NA	NA
A2BDX3	A2BDX3	A2BDX3	MOCS3_MOUSE	1	1	Mocs3	Mocs3	Adenylyltransferase and sulfurtransferase MOCS3	21.1143	20.7876	21.4775	21.6364	20.8034	21.7553	21.9423	21.4676	22.6779	22.2736	22.1457	22.2244	22.3239	22.2036	22.3017	NA	15.3876	NA	NA	15.1876	NA	NA	NA	19.9261	18.7893	17.9625	19.8859	21.8385	22.3294	21.7265	21.4676	21.4923	21.7056	21.9316	21.4221	22.502	22.4118	22.4996	23.5522	22.5662	24.002
A2BH40	A2BH40	A2BH40;E9QAQ7	ARI1A_MOUSE	3	3	Arid1a	Arid1a	AT-rich interactive domain-containing protein 1A	NA	NA	NA	NA	NA	NA	NA	16.7327	17.6949	17.9268	18.5577	18.5651	18.2351	18.4706	18.9373	NA	NA	NA	15.2778	NA	NA	NA	NA	NA	15.3081	NA	NA	NA	NA	NA	NA	NA	NA	NA	NA	NA	NA	NA	NA	18.7621	NA
A2BH40;P10107	A2BH40	A2BH40;P10107;A0A494BBD8;E9QAQ7	ANXA1_MOUSE;ARI1A_MOUSE	1	1	Anxa1;Arid1a	Anxa1	AT-rich interactive domain-containing protein 1A	NA	NA	NA	NA	NA	NA	NA	NA	NA	NA	NA	NA	NA	NA	NA	16.643	17.7356	17.6529	18.1691	18.3914	18.7362	18.9181	17.9829	19.8793	19.4301	19.5261	18.7821	18.9557	18.5551	18.3172	17.6236	NA	NA	NA	NA	NA	NA	NA	NA	19.3004	NA
A2BIM8;B5X0G2;P02762;P04938;P11588;P11589	A2BIM8	P02762;P04938;P11588;P11589;B5X0G2;A2AKN8;A2AKN9;A2BIM8;A2BIN1;A2CEK6;A2CEK7;A2CEL1;A9R9W0;E9PVW0;E9QA79;L7MUC7;L7N222;Q4FZE8;Q58EV3;A2BIN0;A2CEL0;A9C496;A9C497;B8JI96	MUP11_MOUSE;MUP17_MOUSE;MUP18_MOUSE;MUP1_MOUSE;MUP2_MOUSE;MUP6_MOUSE	3	3	Mup1;Mup11;Mup17;Mup18;Mup2;Mup6	Mup1	Major urinary protein 18	NA	NA	NA	NA	NA	NA	NA	NA	NA	NA	NA	NA	NA	NA	NA	NA	NA	NA	NA	NA	NA	NA	NA	NA	NA	NA	NA	NA	NA	NA	NA	NA	NA	NA	NA	NA	NA	NA	NA	NA	NA
A2CG49	A2CG49	A2CG49;D3Z4R2;D3Z532;D3Z534;D3Z535;F6QYT9	KALRN_MOUSE	4	4	Kalrn	Kalrn	Kalirin	NA	NA	NA	NA	NA	15.5325	NA	NA	NA	NA	NA	NA	17.0668	17.5776	17.4014	NA	NA	NA	NA	NA	15.5592	17.4478	NA	NA	NA	16.5435	NA	NA	16.6654	17.6711	16.8938	NA	NA	NA	NA	NA	NA	18.5366	NA	NA	NA
A2RSX7	A2RSX7	A2RSX7	TYW5_MOUSE	2	2	Tyw5	Tyw5	tRNA wybutosine-synthesizing protein 5	18.5852	NA	NA	18.0753	17.6239	NA	17.8295	NA	18.9988	NA	NA	18.7474	18.6332	17.8933	18.2028	NA	NA	NA	16.4595	NA	16.9429	17.0109	16.5538	NA	15.3625	NA	NA	NA	NA	NA	15.004	19.3084	19.5151	18.272	NA	19.411	NA	19.3953	19.5951	18.0169	19.1639
A2RSY6	A2RSY6	A2RSY6;A0A0R4J0U8;A0A087WQ23	TRM1L_MOUSE	2	2	Trmt1l	Trmt1l	TRMT1-like protein	14.5016	NA	NA	NA	NA	NA	NA	16.7571	NA	NA	16.3515	NA	NA	NA	NA	NA	NA	NA	15.8668	NA	16.3061	16.4056	15.8465	16.5319	NA	15.945	16.3807	16.1808	15.3681	15.3623	15.5247	NA	NA	NA	NA	NA	NA	NA	NA	NA	15.5838
A2RTL5	A2RTL5	A2RTL5;S4R1M5;S4R265;S4R2L4	RSRC2_MOUSE	2	2	Rsrc2	Rsrc2	Arginine/serine-rich coiled-coil protein 2	NA	NA	NA	NA	NA	NA	NA	NA	NA	NA	NA	NA	NA	NA	NA	NA	NA	NA	NA	NA	13.8795	14.3678	NA	14.475	14.4558	16.1527	15.5223	16.1628	16.2859	16.3532	15.7987	NA	NA	NA	NA	NA	NA	NA	NA	NA	NA
A3KFU5;Q6PHQ9	A3KFU5	A3KFU5;A3KFU8;Q6PHQ9;Q91YZ8	A3KFU5_MOUSE;Q6PHQ9_MOUSE	27	19	Pabpc4	Pabpc4	Polyadenylate-binding protein	21.9134	21.5915	21.8802	22.0918	22.1363	22.0359	22.1174	21.9951	22.4324	22.5754	22.4726	22.5592	22.2961	22.1488	22.2273	22.1704	22.1946	22.1174	22.1111	22.1765	22.0756	22.1079	22.1111	22.1765	22.2564	22.1886	22.155	22.2564	22.155	22.1673	22.1856	23.4041	23.2302	23.2434	22.85	22.8557	23.3376	23.2155	24.0443	22.9061	22.7119
A3KFX0	A3KFX0	A3KFX0	5NT1A_MOUSE	7	7	Nt5c1a	Nt5c1a	Cytosolic 5'-nucleotidase 1A	18.4799	17.9891	18.7381	18.7325	17.6528	18.1124	18.3836	NA	19.4061	19.2333	19.235	19.2309	18.8675	18.9873	18.7773	19.1077	19.097	18.9054	19.0149	18.7308	18.9098	18.8429	18.9176	19.064	18.7671	18.8462	18.3617	18.482	18.321	18.0824	17.6532	19.0565	NA	17.6872	NA	19.0301	20.7553	NA	17.1386	19.0766	NA
A3KG59	A3KG59	A3KG59	P20D2_MOUSE	11	9	Pm20d2	Pm20d2	Xaa-Arg dipeptidase	19.9316	19.1312	19.4458	19.6976	18.0616	19.4795	19.4846	19.0802	20.3857	20.3321	20.3101	19.8761	20.3321	20.0292	19.8137	21.265	21.0088	20.9601	21.3266	20.6714	20.5069	20.7056	20.5451	21.5961	21.4972	21.3592	21.0493	21.1581	21.2361	20.9388	20.8346	22.9116	22.8014	22.1238	22.6141	23.1015	22.7077	23.2405	21.7594	23.1269	23.4425
A3KGB4	A3KGB4	A3KGB4	TBC8B_MOUSE	5	4	Tbc1d8b	Tbc1d8b	TBC1 domain family member 8B	18.8327	18.6224	19.1299	18.9783	19.3978	19.5436	19.2754	19.3043	20.5731	20.3857	20.6886	20.1079	20.4273	20.654	20.417	19.8914	20.1704	20.0559	20.0426	20.4972	20.4775	20.6628	20.4775	21.0951	21.1825	21.3045	21.6186	21.3045	21.4923	21.4676	21.3752	19.9459	20.654	21.2477	20.0292	20.4775	19.7058	21.6497	20.3538	21.8987	22.2361
A3KGF9	A3KGF9	A3KGF9;A0A8Q0K7A4	CCD9B_MOUSE	5	5	Ccdc9b	Ccdc9b	Coiled-coil domain-containing protein 9B	17.0469	16.834	16.5461	17.0475	17.2696	16.5535	16.6818	NA	17.0875	17.6091	17.1869	17.5911	17.1021	15.9718	16.5274	15.4958	14.7333	NA	NA	14.2159	NA	NA	NA	NA	NA	NA	16.155	15.939	14.9093	15.537	14.2141	NA	17.4987	15.935	17.0363	16.6217	16.0745	15.7652	17.227	16.775	17.7114
A3KGS3	A3KGS3	A3KGS3;A0A0A0MQD7;A0A2I3BPN8;F7AI67;F7CGP0	RGPA2_MOUSE	3	3	Ralgapa2	Ralgapa2	Ral GTPase-activating protein subunit alpha-2	NA	NA	NA	NA	NA	NA	NA	NA	16.5702	NA	NA	NA	NA	NA	NA	NA	NA	NA	NA	NA	NA	NA	NA	NA	NA	NA	NA	NA	NA	NA	NA	NA	NA	NA	NA	NA	NA	NA	NA	NA	NA
A3KMP2	A3KMP2	A3KMP2	TTC38_MOUSE	28	20	Ttc38	Ttc38	Tetratricopeptide repeat protein 38	19.3883	19.0023	19.0836	19.1805	18.8749	19.1387	18.7723	18.7895	19.8513	19.6235	19.5968	18.9812	19.7491	19.7743	19.5317	21.1825	21.2477	21.1886	21.0625	20.7634	21.1395	21.0559	20.9243	21.5213	21.7756	21.9098	21.5961	21.7634	21.9985	21.6929	21.5961	20.1206	NA	NA	NA	NA	NA	NA	NA	NA	NA
A6BLY7	A6BLY7	Q8VCW2;Q9Z320;A6BLY7	K1C28_MOUSE	1	1	Krt28	Krt28	Keratin, type I cytoskeletal 28	NA	NA	NA	NA	NA	NA	NA	NA	NA	NA	NA	NA	NA	NA	NA	NA	NA	NA	NA	NA	NA	NA	NA	NA	NA	NA	NA	NA	NA	NA	NA	NA	NA	NA	NA	NA	NA	NA	NA	NA	NA
A6H5Y3	A6H5Y3	A6H5Y3	METH_MOUSE	7	7	Mtr	Mtr	Methionine synthase	NA	NA	NA	NA	NA	NA	NA	NA	NA	17.8166	16.5368	NA	NA	16.6027	NA	15.9229	17.383	16.6203	17.2096	16.6649	16.5089	17.1878	16.8962	18.1574	18.7288	18.7631	18.2554	18.7502	18.9191	18.807	18.4986	NA	NA	NA	NA	NA	NA	NA	NA	NA	NA
A6H611	A6H611	A6H611	MIPEP_MOUSE	25	20	Mipep	Mipep	Mitochondrial intermediate peptidase	20.5451	20.3538	20.5638	20.4273	20.6096	20.7056	20.7553	20.5451	20.4375	20.4067	20.417	20.3321	19.9882	19.6653	20.0951	20.0292	20.3645	20.5545	20.3538	20.4375	20.4576	20.6006	20.343	19.7732	19.6584	19.754	20.0292	20.3857	20.0292	20.0559	20.4676	17.9698	NA	NA	NA	NA	NA	NA	17.9638	NA	NA
A6H630	A6H630	A6H630	ARMT1_MOUSE	10	7	Armt1	Armt1	Damage-control phosphatase ARMT1	19.2282	17.6073	NA	NA	NA	NA	NA	NA	NA	18.1859	NA	NA	NA	17.7135	NA	18.6645	18.6443	19.0275	18.4005	18.4712	18.8908	18.3104	18.0545	20.0426	20.2419	20.3101	19.8855	20.1704	20.417	20.2535	19.8451	NA	NA	NA	NA	NA	NA	NA	NA	NA	NA
A6H644	A6H644	A6H644	A6H644_MOUSE	1	1	Ppp1r12b	Ppp1r12b	Protein phosphatase 1 regulatory subunit	NA	16.0678	NA	NA	NA	NA	NA	NA	NA	NA	15.3934	NA	NA	16.2681	NA	NA	NA	NA	NA	NA	NA	NA	NA	NA	NA	NA	NA	NA	NA	NA	NA	17.5795	18.328	17.1113	18.3069	18.3267	17.9497	17.2404	18.4098	17.8027	18.9674
A6H6A9	A6H6A9	A6H6A9	RBG1L_MOUSE	15	13	Rabgap1l	Rabgap1l	Rab GTPase-activating protein 1-like	NA	NA	NA	15.3979	NA	NA	NA	NA	20.6276	20.5823	20.1457	20.2877	20.5451	20.4273	20.5261	NA	NA	NA	NA	16.6674	NA	15.0475	15.9809	19.3274	18.9024	19.2069	18.7304	18.0762	18.084	18.3049	18.0111	NA	NA	NA	NA	NA	NA	NA	NA	20.5356	NA
A6H6E2	A6H6E2	A6H6E2	MMRN2_MOUSE	12	11	Mmrn2	Mmrn2	Multimerin-2	18.7846	17.8585	18.9992	17.9143	17.6683	17.4936	18.2527	16.4328	18.4851	18.4327	18.467	18.2784	18.7034	19.0526	18.6351	17.0871	16.5595	18.0118	17.8622	16.7213	17.6901	16.6164	17.0891	17.9794	17.8379	18.0688	18.2779	18.6744	18.5688	18.4475	18.1774	NA	16.5104	NA	NA	NA	NA	NA	NA	19.8782	19.5876
A6H6E9	A6H6E9	A6H6E9;A0A338P6B7	TT23L_MOUSE	1	1	Ttc23l	Ttc23l	Tetratricopeptide repeat protein 23-like	16.3829	NA	16.9478	17.2346	NA	16.9808	16.9052	16.7469	18.0576	18.497	17.6469	18.0488	18.0671	16.8622	18.329	18.4532	18.0348	17.9975	18.0361	18.1667	NA	NA	NA	18.5093	NA	NA	NA	NA	NA	NA	NA	NA	NA	NA	NA	NA	NA	NA	NA	NA	NA
A6H8H2	A6H8H2	A6H8H2;E9Q449	DEN4C_MOUSE	13	13	Dennd4c	Dennd4c	DENN domain-containing protein 4C	18.302	17.8122	17.8791	18.0746	17.0048	17.4997	17.8635	17.5557	19.6533	19.1989	18.9802	19.1885	19.0979	19.4076	18.3525	18.3841	18.0766	18.3652	18.602	17.4711	18.0379	17.7819	17.6392	19.1101	17.6257	17.7748	17.788	17.4695	17.5559	18.2749	NA	NA	NA	18.6803	NA	NA	19.8812	17.5953	17.7006	20.1079	18.8705
A6PWS5	A6PWS5	A6PWS5	A6PWS5_MOUSE	3	1	Gsn	Gsn	Gelsolin (Fragment)	18.162	17.722	NA	NA	17.6879	NA	NA	NA	NA	19.7588	NA	19.0372	19.189	18.4277	20.3962	NA	NA	NA	NA	NA	NA	19.7086	NA	20.654	20.9812	21.1886	20.68	20.7715	20.5823	21.0156	20.4476	NA	20.0426	19.8673	20.1457	20.3962	20.6276	20.4576	20.0292	19.8524	20.0426
A6X8Z5	A6X8Z5	A6X8Z5	RHG31_MOUSE	7	6	Arhgap31	Arhgap31	Rho GTPase-activating protein 31	20.9459	21.7013	21.2302	21.6231	21.1206	21.0088	21.9388	26.0995	21.1332	21.3484	21.823	21.5213	21.5823	21.8113	21.7715	18.6713	NA	NA	NA	NA	NA	NA	NA	20.3321	20.9171	20.2066	19.8602	21.4015	21.4825	21.2764	20.953	27.2714	28.4785	25.0401	25.1371	24.5105	27.7581	25.4041	24.3844	24.2463	25.7995
A6X935	A6X935	A6X935;A0A2K6EDJ7;E9PVD2;E9Q5L2	ITIH4_MOUSE	25	21	Itih4	Itih4	Inter alpha-trypsin inhibitor, heavy chain 4	17.5944	17.1421	17.5677	17.2368	16.8913	17.3913	17.2042	16.606	18.9262	18.9419	18.1798	18.8717	18.6333	19.3127	19.2954	20.2989	20.5261	20.3857	20.4972	19.6895	19.9316	19.9459	20.1079	20.0292	19.9459	20.0691	19.9197	20.2066	20.265	20.3962	19.8385	20.9098	NA	NA	NA	NA	NA	NA	NA	19.5275	NA
A6X940	A6X940	A6X940	A6X940_MOUSE	1	1	Fermt2	Fermt2	Fermitin family member 2 (Fragment)	19.6921	19.4365	19.3135	19.6165	17.7343	19.6098	NA	NA	20.2184	20.3645	20.2419	20.002	20.0559	19.5324	19.9097	19.21	19.1352	18.5154	18.6265	19.1937	19.1568	18.7783	18.6082	19.1465	19.1732	18.8953	18.7544	19.2378	18.5081	18.5323	18.7835	NA	NA	18.4128	20.5356	20.7876	20.7471	20.0559	19.7353	19.5387	18.3525
A7YQ68	A7YQ68	A7YQ68	A7YQ68_MOUSE	1	1	Prickle2	Prickle2	Prickle planar cell polarity protein 2	17.8434	17.5936	17.935	17.5871	17.8095	17.9586	17.8119	13.9105	15.9354	15.5099	13.6031	15.0982	15.6687	NA	13.7374	16.7917	16.6667	16.2909	16.4877	17.3537	16.7765	17.0383	17.1969	13.8564	NA	NA	13.496	NA	15.0508	14.3981	15.6991	NA	NA	NA	15.323	NA	NA	NA	NA	NA	NA
A8DUK4	A8DUK4	A8DUK4	A8DUK4_MOUSE	8	3	Hbb-bs	Hbb-bs	Beta-globin	27.7771	27.2353	27.4073	27.4394	27.4234	28.3578	27.4314	27.3494	26.9203	26.6865	26.6181	26.5225	26.5507	27.9031	28.5278	28.1556	28.906	29.2331	28.7739	28.8653	29.0164	28.3992	28.4274	29.995	28.9841	29.0375	29.0711	28.3153	28.5463	27.2535	28.362	26.4908	25.391	25.6068	26.1055	24.0691	27.1312	25.9066	24.1871	25.8717	24.4923
A8DUK4;E9Q223	A8DUK4	A8DUK4;E9Q223	A8DUK4_MOUSE;E9Q223_MOUSE	11	6	Hbb-bs	Hbb-bs	Beta-globin	30.0217	29.6163	29.6128	29.84	30.0084	30.5844	29.995	29.805	30.4727	30.2647	29.995	30.0479	29.8682	30.099	30.6458	31.7413	32.0895	31.5296	31.8196	32.0641	32.1453	31.7652	31.7533	32.1453	32.1483	32.2675	32.2979	31.5978	31.6756	32.0479	31.9882	30.1604	28.5203	29.2535	28.3282	28.3109	28.8445	28.0349	27.8564	28.5969	26.9869
B0QZL1	B0QZL1	B0QZL1	B0QZL1_MOUSE	2	1	Eno1	Eno1	phosphopyruvate hydratase (Fragment)	23.1519	23.0625	22.953	22.9707	23.1253	22.9243	22.928	23.1174	22.5427	22.5869	22.8442	22.6757	22.9707	22.7856	22.6757	22.5427	22.4874	22.632	22.4576	22.3538	22.44	22.3538	22.3184	22.6518	22.8423	22.7715	22.5545	22.2125	22.7715	22.1079	22.3156	24.7895	24.1253	24.0526	22.4923	19.215	20.8651	21.7348	23.3101	23.7077	21.0088
B1AQ75	B1AQ75	B1AQ75	KRT36_MOUSE	1	1	Krt36	Krt36	Keratin, type I cuticular Ha6	23.4676	23.654	23.4676	23.5045	23.1111	22.9829	23.2273	23.3511	23.5285	23.5165	23.5165	23.4425	23.3239	23.3239	23.2199	22.1765	21.4874	21.5356	21.7915	22.4067	22.1856	22.3936	22.3511	22.2535	22.0789	22.2448	22.5213	22.2736	22.1946	22.2273	22.6231	20.2535	17.99	19.3897	NA	NA	NA	NA	18.911	19.1896	NA
B1AR13	B1AR13	B1AR13;B2RWE3;Z4YKM2	CISD3_MOUSE	13	7	Cisd3	Cisd3	CDGSH iron-sulfur domain-containing protein 3, mitochondrial	21.9777	21.8576	21.6051	21.6929	21.8346	21.5498	22.1363	21.8913	21.0426	20.9459	21.3045	21.0559	21.1704	21.0756	20.9316	20.7389	20.8423	21.0088	21.0691	21.2535	21.0559	20.9171	20.9171	19.7241	18.5904	18.305	19.1313	19.5418	19.6899	19.7822	19.9092	22.1946	22.019	22.4874	21.5823	23.1158	22.3645	22.2961	22.4551	21.0691	20.4972
B1AR69	B1AR69	B1AR69	B1AR69_MOUSE	7	5	Myh13	Myh13	Myosin, heavy polypeptide 13, skeletal muscle	27.5969	29.9117	27.524	27.9316	29.8309	29.5033	29.8474	29.8799	29.588	29.3724	29.6747	29.6181	29.7581	29.8203	29.4394	22.7816	22.391	21.7756	22.4972	23.2821	23.0902	23.0359	23.1363	24.3975	24.3645	23.6431	24.9933	23.5522	23.8385	23.5045	23.8858	31.3303	31.6881	31.8974	32.245	31.4234	31.6586	31.978	31.8719	31.5343	32.2842
B1ART1;B1ART2	B1ART1	B1ART1;B1ART2	B1ART1_MOUSE;B1ART2_MOUSE	14	14	Vps13d	Vps13d	Vacuolar protein sorting 13D	16.7873	15.6369	16.8085	15.9563	15.9271	16.6104	NA	NA	17.315	17.4339	17.0256	17.278	16.8688	16.6311	NA	17.263	17.5366	16.4654	15.4465	16.0131	NA	18.0609	17.5303	NA	17.4519	NA	NA	NA	NA	NA	NA	NA	NA	NA	NA	NA	NA	NA	NA	NA	NA
B1ATS5	B1ATS5	B1ATS5;E9Q559	B1ATS5_MOUSE	1	1	Atp2a3	Atp2a3	Calcium-transporting ATPase	NA	NA	NA	NA	NA	NA	NA	NA	NA	NA	NA	NA	NA	NA	NA	NA	NA	NA	NA	NA	NA	NA	NA	NA	NA	NA	NA	NA	NA	16.484	NA	NA	NA	NA	NA	NA	NA	NA	NA	NA	NA
B1AU75	B1AU75	B1AU75	B1AU75_MOUSE	1	1	Nasp	Nasp	Nuclear autoantigenic sperm protein	NA	NA	NA	NA	NA	NA	NA	NA	NA	14.8831	NA	NA	NA	NA	NA	NA	NA	NA	NA	NA	NA	NA	NA	14.4577	15.1221	15.0814	15.0021	16.1452	14.9961	15.3662	15.0064	NA	NA	NA	NA	NA	NA	NA	NA	NA	NA
B1AUN2;B1AUN3;Q3UKV0	B1AUN2	B1AUN2;B1AUN3;Q3UKV0	B1AUN2_MOUSE;B1AUN3_MOUSE;Q3UKV0_MOUSE	9	9	Eif2b3	Eif2b3	Eukaryotic translation initiation factor 2B, subunit 3	17.2955	17.7117	NA	17.7396	16.8653	NA	17.034	NA	17.6177	17.4443	17.5464	17.6377	17.645	17.8107	17.7695	18.7348	18.5745	18.4133	18.2969	18.5888	18.2973	18.2838	17.8739	18.4093	18.4577	18.5912	18.1163	18.0975	18.1934	18.2429	17.8115	18.109	NA	17.2956	NA	18.3247	NA	NA	18.404	NA	NA
B1AVD1	B1AVD1	B1AVD1;B1AVD2;Q8BU59	XPP2_MOUSE	13	12	Xpnpep2	Xpnpep2	Xaa-Pro aminopeptidase 2	NA	NA	NA	NA	NA	NA	NA	NA	19.4995	19.5478	19.1111	19.6556	16.9106	16.9535	NA	NA	NA	NA	NA	NA	NA	NA	22.0325	19.5956	19.6727	19.4103	19.647	14.6532	16.9608	NA	NA	NA	NA	NA	NA	NA	NA	NA	NA	20.1825	19.8403
B1AVK5	B1AVK5	B1AVK5	B1AVK5_MOUSE	5	5	Col4a6	Col4a6	Collagen, type IV, alpha 6	NA	18.4516	18.0686	NA	NA	NA	NA	NA	20.1704	20.3101	20.7715	20.4273	19.4802	19.1404	19.8101	NA	NA	NA	NA	NA	NA	17.5221	NA	NA	NA	NA	17.4495	NA	NA	NA	18.4993	NA	NA	NA	NA	NA	NA	NA	NA	NA	NA
B1AVN9;B1AVP0;F7D4H5;Q3UQ19	B1AVN9	B1AVN9;B1AVP0;F7D4H5;Q3UQ19	B1AVN9_MOUSE;B1AVP0_MOUSE;F7D4H5_MOUSE;Q3UQ19_MOUSE	1	1	Phactr2	Phactr2	Phosphatase and actin regulator	NA	NA	NA	NA	NA	NA	NA	NA	NA	NA	NA	NA	NA	NA	NA	NA	NA	NA	NA	NA	NA	NA	NA	15.646	16.8691	16.427	16.1182	17.6245	16.7014	17.7656	16.4449	NA	NA	NA	NA	NA	NA	NA	NA	NA	NA
B1AVZ0	B1AVZ0	B1AVZ0	UPP_MOUSE	1	1	Uprt	Uprt	Uracil phosphoribosyltransferase homolog	NA	NA	NA	NA	NA	NA	NA	NA	15.0991	NA	16.3844	16.7545	16.3067	16.0947	NA	16.6706	16.5524	16.9515	16.806	16.7742	16.0374	16.8825	16.4834	17.8398	17.8152	17.9061	17.0291	17.4553	17.1786	17.1729	16.5629	NA	NA	NA	NA	NA	NA	NA	NA	NA	NA
B1AWE0;Q6PFA2	B1AWE0	B1AWE0;Q6PFA2	B1AWE0_MOUSE;Q6PFA2_MOUSE	1	1	Clta	Clta	Clathrin light chain	18.5315	NA	18.6208	18.4176	18.5736	18.4607	17.883	17.9603	19.2822	19.381	19.246	18.9844	19.0673	19.4687	18.6993	16.9266	17.3164	17.5439	17.9947	17.3712	17.4664	18.0291	16.4972	18.6241	18.7684	18.5725	18.9535	20.4775	20.68	20.6453	20.7223	NA	NA	NA	NA	NA	NA	NA	NA	NA	NA
B1AXP6	B1AXP6	B1AXP6	TOM5_MOUSE	5	4	Tomm5	Tomm5	Mitochondrial import receptor subunit TOM5 homolog	NA	NA	17.0252	18.2904	18.0855	17.2031	18.3236	22.1332	17.7975	18.6901	18.4773	NA	16.54	17.5671	18.051	18.4206	19.4317	18.8771	19.4016	19.2444	19.309	20.1206	19.3289	20.1825	20.1946	19.7956	19.8258	19.8767	20.3857	20.6006	20.6364	21.391	NA	NA	NA	NA	NA	NA	21.4825	NA	NA
B1AY13	B1AY13	B1AY13;E9PV45	UBP24_MOUSE	16	16	Usp24	Usp24	Ubiquitin carboxyl-terminal hydrolase 24	17.651	17.4675	17.4574	17.3351	16.6813	NA	NA	NA	18.9571	19.0945	18.6624	18.8369	18.7702	18.5618	18.6998	17.3859	17.4074	17.2211	17.2414	17.2502	17.625	16.5326	NA	18.2828	17.4006	18.19	17.5789	17.1872	16.9026	17.0514	NA	NA	NA	17.2081	NA	NA	16.8338	NA	NA	18.2742	NA
B1AYL1	B1AYL1	B1AYL1	B1AYL1_MOUSE	8	8	Scn7a	Scn7a	Sodium channel protein	16.73	18.1899	NA	NA	17.8993	17.506	18.484	17.5499	18.4923	18.157	18.7889	18.2602	19.4038	19.0078	19.6062	20.5545	NA	NA	NA	NA	17.9036	19.0837	18.4588	19.0797	17.7327	19.3805	18.932	19.4061	19.477	19.3998	19.8743	NA	NA	NA	NA	NA	NA	NA	NA	NA	NA
B1AZ14;B1AZ15;B1AZ26	B1AZ14	B1AZ14;B1AZ15;B1AZ26	B1AZ14_MOUSE;B1AZ15_MOUSE;B1AZ26_MOUSE	1	1	Cobll1	Cobll1	Cobl-like 1	NA	NA	NA	NA	NA	NA	NA	19.0507	NA	NA	NA	NA	NA	NA	NA	NA	NA	NA	NA	NA	NA	NA	NA	NA	NA	NA	NA	NA	NA	NA	NA	20.1581	19.7713	19.3139	18.6366	19.141	19.4125	19.4748	18.2911	NA	18.9285
B1AZI6	B1AZI6	B1AZI6;E9Q5E2	THOC2_MOUSE	4	4	Thoc2	Thoc2	THO complex subunit 2	NA	NA	15.2806	15.3962	NA	NA	NA	NA	17.7721	17.206	18.1002	16.9156	17.15	17.8708	17.2805	NA	NA	NA	NA	NA	NA	NA	NA	NA	NA	NA	NA	NA	NA	16.3625	NA	NA	NA	NA	16.7291	17.4406	NA	16.1251	17.6235	18.2197	NA
B1AZP2	B1AZP2	B1AZP2;B7ZNS2;E9PUF2;F6YMR0;H3BJD4;I1E4X0	DLGP4_MOUSE	2	2	Dlgap4	Dlgap4	Disks large-associated protein 4	NA	NA	NA	NA	NA	NA	NA	NA	NA	NA	NA	NA	NA	NA	NA	16.4528	NA	NA	NA	NA	NA	NA	NA	NA	NA	17.1993	17.7003	17.5961	18.216	18.5106	17.0102	NA	NA	NA	NA	NA	NA	NA	NA	NA	NA
B2M1R6	B2M1R6	B2M1R6	B2M1R6_MOUSE	1	1	Hnrnpk	Hnrnpk	Heterogeneous nuclear ribonucleoprotein K	19.8012	18.6734	19.459	19.6798	19.6625	19.7262	20.0951	19.6151	20.3321	20.654	20.4972	20.343	20.2184	20.8034	20.1206	17.6967	19.2247	19.1082	18.9573	19.2323	19.0741	19.1842	19.0684	19.4514	19.384	19.5112	18.899	19.8047	20.0691	19.8277	19.7206	19.4661	NA	19.9069	21.4825	21.9459	21.3538	21.2361	20.6006	20.002	20.9742
B2M1R6;H3BKD0	B2M1R6	B2M1R6;H3BKD0;H3BKI8;H3BJS9	B2M1R6_MOUSE;H3BKD0_MOUSE	1	1	Hnrnpk	Hnrnpk	Heterogeneous nuclear ribonucleoprotein K	NA	NA	NA	NA	NA	NA	NA	NA	NA	NA	NA	17.953	NA	NA	NA	NA	NA	NA	NA	NA	NA	NA	NA	NA	NA	NA	NA	NA	NA	NA	NA	NA	NA	NA	NA	NA	NA	NA	NA	NA	NA
B2RPV6	B2RPV6	B2RPV6;A0A0N4SVL8;G3UVV6	MMRN1_MOUSE	11	10	Mmrn1	Mmrn1	Multimerin-1	NA	NA	NA	NA	17.6427	NA	NA	NA	NA	NA	NA	NA	16.1606	18.594	19.2431	NA	NA	NA	NA	15.7108	NA	14.4952	NA	NA	NA	NA	NA	NA	16.814	17.8943	15.8851	NA	NA	NA	NA	19.5377	18.4316	NA	18.4964	16.7954	NA
B2RQ71;E9PWR4	B2RQ71	B2RQ71;B7ZMZ7;E9PWR4	B2RQ71_MOUSE;E9PWR4_MOUSE	20	17	Dip2c	Dip2c	Dip2c protein	18.353	17.7933	18.3562	18.0066	18.3688	18.12	18.1942	18.1905	19.4583	19.8582	19.9742	19.645	19.7205	19.6195	19.7345	19.2758	18.7331	18.9917	19.0679	18.8779	19.1196	19.1653	19.1469	19.7502	19.2863	19.6069	18.8998	19.3931	19.1089	18.9706	19.1147	18.8168	NA	19.6344	NA	NA	NA	NA	NA	NA	NA
B2RQC6	B2RQC6	B2RQC6;E9QAI5;G3UWN2	PYR1_MOUSE	11	11	Cad	Cad	CAD protein	17.0551	15.0857	18.0681	16.3059	17.882	17.321	NA	18.1576	18.7715	18.9907	18.6033	18.9755	18.9297	18.8352	19.0311	16.5117	16.981	17.0496	NA	18.044	17.48	17.4547	16.9429	18.6493	18.6063	18.7811	17.4153	18.4851	18.4747	18.5491	18.0084	NA	NA	NA	NA	NA	NA	NA	NA	NA	NA
B2RQC6;Q8C196	B2RQC6	B2RQC6;Q8C196;E9QAI5;G3UWN2;E9QAT6	CPSM_MOUSE;PYR1_MOUSE	1	1	Cad;Cps1	Cad	CAD protein	NA	NA	NA	NA	NA	NA	NA	NA	NA	NA	NA	17.2625	NA	NA	NA	NA	NA	NA	NA	NA	NA	NA	NA	NA	NA	NA	NA	NA	NA	NA	NA	21.3752	NA	NA	NA	NA	NA	NA	NA	NA	NA
B2RQS1	B2RQS1	B2RQS1	B2RQS1_MOUSE	1	1	Strn3	Strn3	Striatin, calmodulin binding protein 3	17.8613	17.3168	16.4855	18.0282	17.8151	17.373	NA	NA	18.7062	18.7543	NA	18.0573	17.9978	18.2257	18.4311	NA	NA	16.5566	17.0935	NA	16.8149	17.2083	17.4953	17.7519	17.6102	16.263	17.4252	18.2254	17.687	17.7522	17.5609	NA	NA	NA	NA	NA	NA	NA	NA	19.312	NA
B2RRD7	B2RRD7	B2RRD7;A0A0N4SUT9;A0A0N4SUS4;A0A0N4SVG7;E9PXP1;Q3U109;Q80XK2	BRPF1_MOUSE	1	1	Brpf1	Brpf1	Peregrin	NA	22.3884	22.6342	22.7098	22.7695	22.6992	22.8783	22.3348	21.8152	21.3045	21.6006	21.1519	20.8651	20.5451	20.714	NA	NA	22.4476	22.68	NA	NA	NA	22.4676	21.3376	21.6497	NA	21.2125	NA	20.6453	NA	NA	19.0399	19.0972	NA	18.6763	17.6695	19.1587	19.0639	17.9517	17.4607	NA
B2RRE7	B2RRE7	B2RRE7;A0A0R4J260	OTUD4_MOUSE	10	9	Otud4	Otud4	OTU domain-containing protein 4	18.1253	17.6052	17.2909	17.6871	17.9287	17.6258	17.0912	15.0307	18.4999	17.8121	17.4819	16.5485	NA	15.9931	NA	18.5664	18.0775	18.2023	18.2183	18.0366	18.0408	18.202	17.7545	17.9615	18.2285	17.8946	17.8328	17.8026	17.9872	17.9876	17.4735	17.6708	NA	16.0171	18.1172	NA	17.0364	16.9578	16.7874	NA	NA
B2RSH2	B2RSH2	B2RSH2	GNAI1_MOUSE	2	1	Gnai1	Gnai1	Guanine nucleotide-binding protein G(i) subunit alpha-1	NA	NA	NA	NA	NA	NA	NA	NA	NA	NA	NA	NA	NA	NA	NA	19.1899	19.646	19.3696	NA	18.536	NA	NA	NA	19.2912	19.3562	19.3502	19.6348	19.4907	17.5	19.134	17.9868	17.849	NA	NA	NA	NA	NA	NA	NA	NA	NA
B2RSH2;P08752	B2RSH2	B2RSH2;P08752	GNAI1_MOUSE;GNAI2_MOUSE	2	1	Gnai1;Gnai2	Gnai1	Guanine nucleotide-binding protein G(i) subunit alpha-1	18.7006	18.6104	18.3434	18.0293	18.5732	18.4446	18.5809	18.2895	17.8888	18.0702	18.3932	18.2065	18.7238	18.664	18.9623	17.1296	17.4861	18.4245	17.7715	18.3343	18.401	17.6006	17.9467	18.8032	18.2939	18.6178	18.7804	19.0476	18.8137	19.0359	18.8472	NA	NA	NA	NA	NA	NA	NA	NA	17.1632	NA
B2RSH2;P08752;P18872;P63094;Q3V3I2;Q6R0H7;Q9DC51	B2RSH2	B2RSH2;P08752;P18872;P20612;P50149;P63094;Q3V3I2;Q6R0H7;Q8CGK7;Q9DC51;Q66L47;Q8BHK8;Q8C040;Z4YKV1;A2A610;A2AE31;A2AE32	GNAI1_MOUSE;GNAI2_MOUSE;GNAI3_MOUSE;GNAO_MOUSE;GNAS1_MOUSE;GNAS2_MOUSE;GNAT3_MOUSE	1	1	Gnai1;Gnai2;Gnai3;Gnao1;Gnas;Gnat3	Gnai1	Guanine nucleotide-binding protein G(i) subunit alpha-1	NA	NA	23.5522	NA	NA	NA	NA	NA	NA	NA	NA	NA	NA	NA	NA	22.6119	NA	NA	NA	NA	NA	NA	22.7533	NA	NA	NA	NA	NA	NA	NA	23.848	NA	23.0526	NA	23.0224	22.7756	23.7594	23.5638	23.1795	24.7338	24.6595
B2RSH2;P08752;P18872;Q9DC51	B2RSH2	B2RSH2;P08752;P18872;Q9DC51;A0A0A6YWA9;D3Z2M7	GNAI1_MOUSE;GNAI2_MOUSE;GNAI3_MOUSE;GNAO_MOUSE	2	1	Gnai1;Gnai2;Gnai3;Gnao1	Gnai1	Guanine nucleotide-binding protein G(i) subunit alpha-1	19.9316	20.5545	20.4375	20.714	20.3752	20.2877	20.6276	20.5915	20.7796	20.9243	21.0625	20.9812	21.3752	21.6364	21.2244	19.7872	19.2977	19.4292	17.6725	19.0312	19.0204	18.7091	19.9131	19.4718	18.5553	19.8742	19.5792	20.0156	20.0559	20.1457	20.4874	22.4874	NA	NA	NA	NA	NA	NA	NA	NA	NA
B2RSH2;P08752;Q3V3I2;Q9DC51	B2RSH2	B2RSH2;P08752;P20612;P50149;Q3V3I2;Q9DC51;A0A0A6YWA9;A2AE32;F6QPU5	GNAI1_MOUSE;GNAI2_MOUSE;GNAI3_MOUSE;GNAT3_MOUSE	1	1	Gnai1;Gnai2;Gnai3;Gnat3	Gnai1	Guanine nucleotide-binding protein G(i) subunit alpha-1	22.8365	22.6431	22.4273	22.4298	22.7056	22.6051	22.7776	22.4273	22.6164	22.5475	22.4221	22.5285	22.823	22.7735	22.5427	21.7389	21.3962	21.3321	21.4375	21.8987	21.8034	21.2933	20.9951	22.2535	22.0493	22.0559	22.2933	22.6693	22.8034	22.9495	22.7244	21.2821	NA	NA	NA	21.0359	NA	22.0426	21.8876	21.9061	22.0393
B2RSH2;P08752;Q9DC51	B2RSH2	B2RSH2;P08752;Q9DC51	GNAI1_MOUSE;GNAI2_MOUSE;GNAI3_MOUSE	6	4	Gnai1;Gnai2;Gnai3	Gnai1	Guanine nucleotide-binding protein G(i) subunit alpha-1	20.7056	20.7471	20.68	20.4273	20.343	20.8727	20.6096	21.002	19.5057	21.1015	20.4775	20.5545	21.002	20.6186	21.0756	19.3165	19.8198	20.1581	19.9882	20.0426	19.7276	20.0426	19.8503	21.3211	20.5545	20.953	20.5731	20.7876	21.3376	21.2419	21.3376	24.1871	20.4375	20.2764	24.1946	20.2066	23.2961	23.6209	20.1079	21.1457	23.5522
B2RUF0	B2RUF0	A0A0A0MQD2;B2RUF0	B2RUF0_MOUSE	3	2	Ybx2	Ybx2	Y box protein 2	18.06	16.9992	18.022	18.07	18.4821	18.1487	17.7004	17.4011	17.1432	16.6272	16.0574	16.7377	16.1168	NA	NA	18.2785	17.0217	17.6959	17.6851	18.3195	17.435	18.0916	18.1421	15.3928	16.5427	16.7336	16.4648	17.4427	16.6492	16.0531	15.9794	17.8617	18.4323	18.8497	18.533	19.5582	19.2225	18.2973	20.8651	NA	18.1567
B2RUJ5	B2RUJ5	B2RUJ5	APBA1_MOUSE	3	2	Apba1	Apba1	Amyloid-beta A4 precursor protein-binding family A member 1	NA	NA	NA	NA	NA	NA	NA	NA	NA	NA	NA	NA	NA	17.1901	NA	NA	NA	NA	NA	13.699	NA	NA	15.4119	NA	NA	15.5353	14.7049	NA	NA	NA	NA	NA	20.2066	19.4849	19.6741	19.8181	NA	20.0292	19.6559	19.6293	18.7623
B2RUR8	B2RUR8	B2RUR8	OTU7B_MOUSE	4	4	Otud7b	Otud7b	OTU domain-containing protein 7B	NA	NA	NA	NA	NA	NA	NA	NA	NA	16.8279	NA	NA	16.2236	17.3419	16.8814	17.1697	NA	16.7161	15.7976	16.198	16.6162	16.4028	NA	17.0774	17.3947	17.0929	15.4798	16.6741	16.9028	16.8171	NA	NA	18.8741	NA	NA	19.0609	19.5399	NA	NA	NA	NA
B2RUS7	B2RUS7	A0A1B0GT25;B2RUS7	B2RUS7_MOUSE	15	12	Abcc8	Abcc8	ATP-binding cassette, sub-family C (CFTR/MRP), member 8	NA	17.5181	NA	15.4838	17.4332	16.5875	NA	18.1172	19.4898	19.4936	19.6383	19.6448	19.7639	19.2632	19.6873	16.4259	16.8442	NA	17.1225	17.5507	18.3034	18.2705	18.4185	17.4163	18.2913	18.4734	18.6402	18.7645	18.9625	19.2214	18.7412	NA	NA	NA	NA	NA	NA	NA	NA	NA	NA
B2RVY9	B2RVY9	B2RVY9	TM182_MOUSE	2	2	Tmem182	Tmem182	Transmembrane protein 182	21.6671	21.9316	21.9352	21.6276	21.4425	21.5915	21.9637	21.9171	23.0918	22.9777	23.1111	23.5522	22.7876	22.4676	22.5045	20.7307	20.7715	20.8423	20.9742	21.4626	21.6276	21.1395	20.0691	22.7098	23.0241	22.9985	23.5638	22.4601	22.4247	22.5141	22.6186	NA	NA	NA	NA	NA	NA	NA	NA	NA	NA
B2RX12	B2RX12	B2RX12;A0A0R4J015	MRP3_MOUSE	1	1	Abcc3	Abcc3	ATP-binding cassette sub-family C member 3	19.6088	19.4994	19.4693	NA	NA	NA	NA	NA	19.6994	19.7467	NA	NA	19.9043	NA	NA	NA	NA	NA	NA	19.7282	19.5304	NA	NA	NA	NA	NA	19.0348	19.0171	19.1112	NA	18.6377	19.5657	17.9025	NA	17.807	NA	18.0859	NA	18.6529	NA	NA
B2RXC1	B2RXC1	B2RXC1	TPC11_MOUSE	3	3	Trappc11	Trappc11	Trafficking protein particle complex subunit 11	NA	NA	NA	NA	NA	NA	NA	NA	NA	17.0022	NA	16.5471	NA	NA	17.6332	NA	NA	17.6947	NA	17.6014	NA	NA	NA	17.6271	NA	17.629	15.8657	18.0324	NA	NA	17.8329	NA	NA	NA	NA	NA	NA	NA	NA	NA	NA
B2RXC2	B2RXC2	B2RXC2	B2RXC2_MOUSE	3	3	Itpkb	Itpkb	Kinase	NA	NA	NA	NA	14.1664	NA	NA	NA	16.0224	NA	NA	NA	NA	NA	NA	NA	NA	NA	NA	NA	NA	13.7626	NA	NA	14.3609	15.6063	13.5293	NA	NA	15.2901	NA	14.5016	15.6521	NA	14.6076	15.7657	15.9087	14.7062	NA	NA	NA
B2RXC8;G3X9E8	B2RXC8	B2RXC8;G3X9E8	B2RXC8_MOUSE;G3X9E8_MOUSE	5	5	Ppp2r3a	Ppp2r3a	3222402P14Rik protein	16.0257	15.6673	16.2219	16.3854	16.2497	16.2101	16.2242	16.5686	17.6669	17.8988	17.8176	17.6396	17.8378	17.31	17.6108	17.7588	17.5205	17.5787	17.5772	16.3315	17.2413	17.3399	16.9231	18.5214	17.8551	18.2658	17.8695	17.3195	17.627	17.1731	16.8797	NA	NA	NA	NA	NA	NA	NA	NA	NA	NA
B2RXQ2;B2RXW8	B2RXQ2	B2RXQ2;B2RXW8;S4R1D4	B2RXQ2_MOUSE;B2RXW8_MOUSE	2	2	Ppfia1	Ppfia1	Ppfia1 protein	NA	NA	NA	NA	NA	NA	NA	NA	NA	NA	NA	NA	NA	NA	NA	NA	NA	NA	NA	NA	NA	NA	NA	NA	NA	NA	NA	NA	NA	NA	NA	NA	NA	NA	NA	NA	NA	NA	NA	NA	NA
B2RXQ9	B2RXQ9	A0A0R4J1W0;B2RXQ9;D3Z080	B2RXQ9_MOUSE	2	1	Sorbs2	Sorbs2	Sorbin and SH3 domain containing 2	NA	NA	NA	NA	NA	NA	NA	NA	NA	NA	NA	NA	NA	NA	NA	NA	NA	NA	NA	NA	NA	NA	NA	NA	NA	NA	NA	NA	NA	NA	NA	NA	18.5647	NA	NA	NA	15.9875	NA	NA	NA	NA
B2RXS4	B2RXS4	B2RXS4	PLXB2_MOUSE	32	27	Plxnb2	Plxnb2	Plexin-B2	19.2431	19.4466	19.2595	19.329	19.2661	19.4956	19.3038	19.4454	20.265	20.3101	20.2302	20.2066	20.2419	20.417	20.0156	18.4818	17.9539	18.3732	18.4446	18.8903	18.8274	18.3637	18.4697	19.8102	19.6563	19.5798	19.8497	19.6611	19.5855	19.6468	19.5841	17.0087	NA	NA	NA	NA	NA	NA	NA	NA	NA
B2RXS4;Q9QZC2	B2RXS4	B2RXS4;Q3UH93;Q9QZC2	PLXB2_MOUSE;PLXC1_MOUSE	1	1	Plxnb2;Plxnc1	Plxnb2	Plexin-B2	NA	NA	NA	NA	NA	14.3047	NA	NA	NA	15.9092	15.8864	15.3637	16.5962	15.075	15.9598	NA	NA	NA	NA	NA	NA	NA	NA	16.4486	15.8691	NA	NA	16.9236	16.4483	16.8445	16.1126	NA	NA	NA	NA	NA	NA	NA	NA	NA	NA
B2RXT3	B2RXT3	B2RXT3;E9Q7L0	B2RXT3_MOUSE	69	44	Ogdhl	Ogdhl	oxoglutarate dehydrogenase (succinyl-transferring)	25.0484	24.1642	24.2607	24.3101	25.1055	24.6375	24.217	24.5696	20.9742	20.4476	19.5464	19.7999	NA	22.0054	NA	25.2058	24.7492	24.5812	24.7286	25.2996	24.7543	24.5696	25.0732	20.8651	19.0497	19.4953	19.9601	20.2877	20.5638	19.0638	20.3752	22.6865	21.9459	22.6757	20.7471	20.2989	19.8109	20.1206	21.7634	19.7357	NA
B2RY56	B2RY56	B2RY56;S4R2B0	RBM25_MOUSE	13	9	Rbm25	Rbm25	RNA-binding protein 25	17.9476	17.501	18.1959	18.3902	18.0929	17.7181	18.1243	17.6727	18.8639	18.9775	18.8245	18.7475	18.0448	18.552	18.5154	15.3523	15.9135	15.4255	16.2239	15.8979	15.7846	16.4016	16.4678	17.165	17.4427	16.637	17.6296	17.6741	17.8746	17.5318	17.7636	17.861	17.067	17.8785	18.4335	18.7511	17.0702	16.8527	19.5146	16.9638	19.7073
B7ZCI2	B7ZCI2	B7ZCI2;F6RM14	B7ZCI2_MOUSE	34	23	Nebl	Nebl	Nebulette	24.5165	24.8997	24.604	24.7645	24.6757	24.4362	24.8336	24.867	24.4234	24.5045	24.7024	24.5345	24.7077	24.654	24.7338	18.9353	NA	NA	NA	19.169	19.8776	19.2886	18.842	20.2877	20.4476	20.0156	20.6714	19.9138	20.895	19.848	20.417	24.9406	25.2133	24.9495	25.2996	24.3975	24.5463	24.4984	24.317	24.7441	25.0484
B7ZCI2;Q3TR73	B7ZCI2	B7ZCI2;Q3TR73	B7ZCI2_MOUSE;Q3TR73_MOUSE	10	8	Nebl	Nebl	Nebulette	24.7594	24.9271	24.7492	24.7695	24.6649	24.4614	24.7338	24.8191	24.5285	24.6703	24.7796	24.6703	24.7695	24.417	24.5812	18.1274	16.8746	17.0431	18.35	16.3291	18.3949	17.9352	18.7118	19.8005	20.5731	19.6879	20.4476	19.1638	19.4894	19.6156	19.5148	25.1293	25.2133	25.1371	25.3239	25.228	25.1681	24.9847	24.5404	24.5522	25.3342
B7ZMP1	B7ZMP1	B7ZMP1	XPP3_MOUSE	9	8	Xpnpep3	Xpnpep3	Xaa-Pro aminopeptidase 3	18.9759	19.2038	19.0058	19.8426	19.4053	18.6747	18.9675	18.9946	19.6852	19.3225	19.195	19.2739	18.4053	18.6813	19.098	17.8831	17.4954	17.0401	18.0659	18.3314	17.4178	17.7346	17.4907	18.2255	NA	18.1921	18.6376	18.9845	18.5874	19.0752	19.818	20.8423	20.5731	20.4972	21.0625	20.2535	21.4118	21.4526	21.2477	20.417	22.1363
B7ZNH7	B7ZNH7	B7ZNH7	B7ZNH7_MOUSE	1	1	Col14a1	Col14a1	Collagen, type XIV, alpha 1	NA	NA	NA	NA	NA	NA	NA	NA	18.3842	17.4581	17.9948	17.9638	18.3594	18.5585	18.4889	NA	NA	NA	NA	NA	NA	NA	NA	NA	NA	NA	NA	NA	NA	NA	NA	NA	NA	NA	NA	NA	NA	NA	NA	NA	NA
B8JJ66;B8JJ69	B8JJ66	B8JJ66;B8JJ67;B8JJ69;F6X1P1	B8JJ66_MOUSE;B8JJ69_MOUSE	8	5	2310061I04Rik	2310061I04Rik	RIKEN cDNA 2310061I04 gene	19.2385	18.8931	19.4753	19.1424	19.6424	19.3564	19.1602	18.4469	18.9621	19.0687	19.0372	18.9975	18.6973	18.2442	18.5152	19.8343	19.9459	19.2306	19.0283	19.7279	19.4888	19.4367	19.6677	18.8179	19.3132	18.903	19.3326	19.2771	18.7949	19.1377	19.4173	16.4578	NA	NA	NA	NA	NA	NA	17.351	17.6017	NA
B8JJG8;Q9Z1A1	B8JJG8	Q9Z1A1;B8JJG7;B8JJG8;B8JJG9	B8JJG8_MOUSE;Q9Z1A1_MOUSE	5	4	Tfg	Tfg	Trk-fused gene (Fragment)	20.1206	19.9601	20.1079	19.9742	18.5796	19.5143	19.2816	19.3312	21.0493	21.1206	20.7389	20.7876	20.6453	20.7553	20.9388	20.0691	20.654	20.714	20.6971	20.4067	20.7307	20.5451	20.4476	21.714	21.8461	21.9742	21.5117	21.5869	21.6453	21.6096	21.3699	NA	NA	19.248	NA	NA	19.5275	NA	18.4947	19.8592	NA
B8JK39	B8JK39	B8JK39;E9QAP0	ITA9_MOUSE	1	1	Itga9	Itga9	Integrin alpha-9	NA	NA	NA	NA	13.9071	NA	NA	NA	15.8771	14.9777	NA	NA	NA	NA	NA	NA	NA	NA	NA	NA	NA	NA	NA	NA	NA	13.9618	16.2958	15.8122	15.3979	16.3057	15.8754	NA	NA	NA	NA	NA	NA	NA	NA	NA	NA
B8ZXI1	B8ZXI1	B8ZXI1;A0A5F8MPN7;Z4YJE9;A0A5F8MPK7;A0A5F8MPV7	QTRT2_MOUSE	2	2	Qtrt2	Qtrt2	Queuine tRNA-ribosyltransferase accessory subunit 2	NA	NA	14.5284	NA	NA	15.0699	NA	NA	15.2831	NA	NA	15.5388	NA	NA	NA	NA	16.8053	16.367	14.2642	14.907	14.9677	16.6791	16.7247	16.6052	18.279	17.5464	17.59	18.1351	17.9373	17.6169	17.8165	NA	NA	NA	NA	NA	NA	NA	NA	NA	NA
B9EHJ3	B9EHJ3	B9EHJ3	B9EHJ3_MOUSE	1	1	Tjp1	Tjp1	Tight junction protein 1	16.1302	15.143	NA	NA	NA	NA	NA	NA	16.9167	16.5654	17.2922	16.6515	NA	NA	NA	NA	NA	NA	NA	NA	NA	NA	NA	NA	NA	NA	16.3008	NA	NA	NA	15.9582	NA	NA	NA	NA	NA	NA	NA	NA	NA	NA
B9EIZ7	B9EIZ7	B9EIZ7	B9EIZ7_MOUSE	2	2	Coro6	Coro6	Coronin	NA	NA	NA	NA	NA	NA	NA	NA	NA	NA	NA	NA	NA	NA	NA	NA	NA	NA	NA	NA	NA	NA	NA	NA	NA	NA	NA	NA	NA	NA	NA	NA	NA	NA	NA	NA	NA	NA	NA	NA	NA
B9EJ86	B9EJ86	B9EJ86;A0A0R4J150;A0A5F8MPC5	OSBL8_MOUSE	10	9	Osbpl8	Osbpl8	Oxysterol-binding protein-related protein 8	16.5757	16.9897	17.3505	16.7468	16.8568	17.0803	16.6157	17.498	18.0142	17.8894	18.3329	17.8421	18.7259	17.9635	18.8886	15.6277	16.8574	NA	NA	NA	NA	15.3023	17.7227	NA	NA	NA	NA	16.4676	17.0154	16.3231	16.6847	NA	NA	NA	NA	NA	NA	NA	NA	NA	NA
B9EJR8	B9EJR8	B9EJR8;B2RY24	DAAF5_MOUSE	2	2	Dnaaf5	Dnaaf5	Dynein axonemal assembly factor 5	NA	NA	NA	NA	NA	NA	NA	NA	NA	NA	NA	NA	NA	NA	NA	17.0017	16.7885	15.1595	NA	NA	NA	NA	NA	15.2039	NA	15.5714	NA	NA	NA	NA	NA	NA	NA	NA	NA	NA	NA	NA	NA	NA	NA
B9EKI3	B9EKI3	B9EKI3	TMF1_MOUSE	1	1	Tmf1	Tmf1	TATA element modulatory factor	NA	NA	NA	15.55	NA	NA	NA	NA	16.2144	NA	16.1876	15.936	15.1847	NA	16.0905	NA	NA	NA	NA	NA	NA	NA	NA	NA	NA	NA	NA	14.9103	15.5922	16.3629	15.5169	NA	NA	NA	NA	NA	NA	NA	NA	NA	NA
C0HKD8;C0HKD9	C0HKD8	C0HKD8;C0HKD9	MFA1A_MOUSE;MFA1B_MOUSE	5	5	Mfap1a;Mfap1b	Mfap1a	Microfibrillar-associated protein 1A	NA	NA	NA	NA	NA	NA	NA	NA	17.6295	16.5098	17.585	17.8205	16.8832	16.3863	16.8525	NA	NA	NA	NA	15.1981	15.3431	16.043	16.1709	17.2914	17.1766	16.9236	17.2098	17.1297	17.01	17.0619	16.5146	NA	NA	NA	NA	NA	NA	NA	NA	NA	NA
C0HKE1;C0HKE2;C0HKE3;C0HKE4;C0HKE5;C0HKE6;C0HKE7;C0HKE8;C0HKE9;Q8BFU2;Q8CGP5;Q8CGP6;Q8CGP7	C0HKE1	C0HKE1;C0HKE2;C0HKE3;C0HKE4;C0HKE5;C0HKE6;C0HKE7;C0HKE8;C0HKE9;Q64523;Q6GSS7;Q8BFU2;Q8CGP5;Q8CGP6;Q8CGP7;Q8R1M2;Q8CGP4;A0A0N4SV66	H2A1B_MOUSE;H2A1C_MOUSE;H2A1D_MOUSE;H2A1E_MOUSE;H2A1F_MOUSE;H2A1G_MOUSE;H2A1H_MOUSE;H2A1I_MOUSE;H2A1K_MOUSE;H2A1N_MOUSE;H2A1O_MOUSE;H2A1P_MOUSE;H2A3_MOUSE	5	4	H2ac11;H2ac12;H2ac13;H2ac15;H2ac25;H2ac4;H2ac6;H2ac7;H2ac8;Hist1h2af;Hist1h2an;Hist1h2ao;Hist1h2ap	H2ac11	Histone H2A type 1-B	21.3101	21.5309	21.2244	20.2989	19.2453	17.3737	17.4252	17.379	18.5194	17.7995	17.6066	17.4263	18.3026	17.3677	17.0022	20.3752	19.12	13.9772	14.5317	19.4534	18.1833	18.0719	18.3161	19.5699	18.9151	17.9994	17.8207	17.727	16.4571	15.9284	16.1661	20.8113	19.9742	19.5305	19.8767	20.3752	19.2517	19.6227	19.0349	20.343	20.9171
C0HKG5;C0HKG6	C0HKG5	C0HKG5;C0HKG6;A0A338P711;A0A338P7E3	RNT2A_MOUSE;RNT2B_MOUSE	3	2	Rnaset2a;Rnaset2b	Rnaset2a	Ribonuclease T2-A	17.3474	16.8815	17.3232	16.9136	17.3308	17.1353	17.3553	17.1299	17.7277	17.6232	17.4072	17.5976	17.4325	17.1319	16.3475	17.8165	18.0485	17.8093	17.784	18.3028	17.9036	18.52	18.1827	18.7221	18.3967	18.8698	18.8205	19.1202	19.0744	19.0734	19.0873	NA	NA	NA	NA	NA	NA	NA	NA	NA	NA
C8YR32	C8YR32	C8YR32;D3YUR7;F6XPZ0	LOXH1_MOUSE	1	1	Loxhd1	Loxhd1	Lipoxygenase homology domain-containing protein 1	NA	NA	NA	NA	NA	25.1214	NA	NA	NA	NA	NA	NA	NA	NA	NA	NA	NA	NA	NA	NA	NA	NA	NA	NA	NA	NA	NA	NA	NA	NA	NA	NA	NA	NA	NA	NA	NA	NA	NA	NA	NA
D0QMC3	D0QMC3	D0QMC3;P0DOV1;Q8CGE8;A0A087WRA4	MNDAL_MOUSE	8	7	Mndal	Mndal	Myeloid cell nuclear differentiation antigen-like protein	18.2594	18.6828	17.6858	17.8921	18.4037	18.1495	18.6332	17.8425	NA	NA	17.9123	NA	18.8494	NA	17.6962	NA	16.8512	NA	NA	NA	NA	NA	NA	NA	NA	16.7746	NA	NA	NA	NA	NA	20.1704	20.0821	19.399	19.7028	18.7297	20.1332	20.265	19.0326	17.6746	19.7793
D0QMC3;P0DOV2	D0QMC3	D0QMC3;P0DOV2;A0A087WRA4	IFI4_MOUSE;MNDAL_MOUSE	2	2	Ifi204;Mndal	Ifi204	Myeloid cell nuclear differentiation antigen-like protein	16.552	15.9571	NA	NA	17.3343	16.4406	17.3319	NA	17.4938	17.2731	NA	17.2953	17.7245	17.3259	17.1228	NA	NA	NA	NA	NA	NA	NA	NA	NA	NA	NA	NA	NA	NA	NA	NA	NA	20.4576	20.654	20.9098	20.5165	19.0912	20.7715	20.1206	NA	18.2916
D3YTL5;Q99LB4	D3YTL5	Q99LB4;D3YTL5;D3YU77;D3YZN3	D3YTL5_MOUSE;Q99LB4_MOUSE	2	2	Capg	Capg	Capping protein (actin filament), gelsolin-like (Fragment)	NA	NA	NA	NA	NA	NA	NA	NA	17.5393	19.0201	18.2632	18.0788	18.8825	18.4927	17.9737	18.6459	19.3858	18.415	17.5892	19.1361	18.5927	19.0144	18.5496	19.7606	19.7377	19.6278	19.0153	18.933	18.8894	19.1191	17.619	NA	NA	NA	NA	NA	NA	NA	NA	NA	NA
D3YU08	D3YU08	D3YU08	D3YU08_MOUSE	3	2	Synpo2l	Synpo2l	Synaptopodin 2-like	NA	NA	NA	NA	NA	NA	NA	NA	19.6392	20.714	20.9243	20.3101	20.6628	20.1825	20.3962	NA	NA	NA	NA	NA	NA	NA	NA	NA	NA	NA	NA	NA	NA	NA	NA	19.0767	NA	NA	NA	NA	NA	NA	NA	NA	NA
D3YUS5;E9PW37	D3YUS5	D3YUS5;E9PW37	D3YUS5_MOUSE;E9PW37_MOUSE	4	4	Rasal2	Rasal2	RAS protein activator like 2	18.2376	17.8301	17.8826	17.6935	17.5864	17.6736	17.7048	16.1523	17.6862	17.7726	NA	17.6949	17.3988	17.2715	17.1915	NA	NA	NA	NA	NA	NA	NA	NA	NA	NA	NA	NA	NA	NA	NA	NA	NA	NA	NA	NA	15.19	NA	NA	NA	NA	NA
D3YUT6;Q91V77	D3YUT6	Q91V77;D3YUT6	D3YUT6_MOUSE;Q91V77_MOUSE	2	1	S100a1	S100a1	S100 calcium binding protein A1	18.7608	NA	19.6463	16.4599	19.0016	19.1106	17.3033	18.4311	18.6603	17.2678	16.8682	NA	NA	NA	16.9213	20.9812	19.2231	20.3962	20.6714	19.0416	18.9269	21.4923	18.9812	21.2593	21.8034	20.265	20.3645	21.7796	19.7542	20.895	20.654	NA	NA	NA	NA	NA	NA	NA	NA	NA	NA
D3YV69	D3YV69	D3YV69	D3YV69_MOUSE	1	1	Rab6a	Rab6a	RAB6A, member RAS oncogene family	18.7178	18.2678	18.095	16.9805	17.2906	NA	16.9381	17.2083	17.8613	17.9925	18.2002	18.2685	17.0973	17.7123	18.4679	17.9242	16.8892	16.7408	17.0971	NA	NA	NA	NA	16.9861	16.1504	17.946	16.6184	16.4985	17.4773	15.7347	17.4308	22.0292	21.2764	20.2535	20.3857	19.9098	18.9703	17.7291	16.6822	16.3674	NA
D3YVW2;F6RUD1	D3YVW2	D3YVW2;F6RUD1	D3YVW2_MOUSE;F6RUD1_MOUSE	1	1	Golim4	Golim4	Golgi integral membrane protein 4	NA	NA	NA	NA	NA	NA	NA	NA	18.9318	18.7971	19.1185	19.0945	19.447	19.438	19.5781	NA	NA	NA	NA	NA	NA	NA	NA	15.7567	NA	NA	NA	NA	15.8215	13.9894	NA	NA	NA	NA	NA	NA	NA	NA	NA	NA	NA
D3YWH1;Q6NZD2	D3YWH1	Q6NZD2;D3YWH1	D3YWH1_MOUSE;Q6NZD2_MOUSE	2	1	Snx1	Snx1	Sorting nexin 1 (Fragment)	NA	NA	18.4519	15.3301	NA	13.8643	16.5365	NA	18.9035	18.3683	18.288	18.0334	18.4512	18.2409	17.8878	16.5501	NA	NA	NA	14.9314	15.812	14.5892	14.5779	16.9712	16.1787	16.5666	16.3398	17.2351	16.7691	17.0626	15.6703	NA	NA	NA	NA	NA	NA	NA	NA	NA	NA
D3YWM4	D3YWM4	D3YWM4	D3YWM4_MOUSE	1	1	Pcca	Pcca	Propionyl-Coenzyme A carboxylase, alpha polypeptide (Fragment)	18.2287	NA	NA	NA	NA	NA	NA	NA	17.3259	15.5525	17.506	15.4189	17.8928	NA	17.8097	NA	NA	NA	NA	14.1852	NA	NA	NA	NA	NA	NA	NA	NA	NA	NA	NA	NA	NA	NA	NA	NA	NA	NA	NA	NA	NA
D3YWT1;D3Z3N4	D3YWT1	D3YWT1;D3Z3N4	D3YWT1_MOUSE;D3Z3N4_MOUSE	8	6	Hnrnph3	Hnrnph3	Heterogeneous nuclear ribonucleoprotein H3	18.9388	18.8373	18.992	18.8856	18.6758	19.1146	19.1658	19.0774	19.7772	19.7761	19.8737	19.623	19.6417	19.5817	19.5218	15.7183	14.689	NA	15.7744	15.8984	NA	17.1531	NA	18.4164	16.8725	16.8381	17.8077	19.153	19.354	19.035	18.7035	16.2642	19.2166	19.165	17.2714	18.6608	18.6363	19.6174	19.2204	17.2254	18.4011
D3YWX2;F6YTL8	D3YWX2	D3YWX2;F6YTL8	D3YWX2_MOUSE;F6YTL8_MOUSE	1	1	Ylpm1	Ylpm1	YLP motif containing 1	15.5121	NA	15.2998	14.8082	15.5128	14.8295	15.79	13.3292	16.9273	16.6656	16.3731	16.6986	16.5266	15.0419	16.3818	NA	NA	NA	NA	NA	NA	NA	NA	NA	NA	NA	NA	14.3763	14.7648	14.4896	14.2902	NA	NA	NA	NA	NA	NA	NA	NA	NA	NA
D3YXF5	D3YXF5	D3YXF5	D3YXF5_MOUSE	4	4	C7	C7	Complement component 7	NA	NA	NA	NA	NA	NA	NA	NA	NA	NA	NA	NA	NA	NA	NA	NA	NA	NA	NA	NA	NA	NA	NA	NA	NA	NA	NA	NA	NA	NA	NA	NA	NA	NA	NA	NA	NA	NA	NA	NA	NA
D3YXK2	D3YXK2	D3YXK2;S4R1M2	SAFB1_MOUSE	7	6	Safb	Safb	Scaffold attachment factor B1	20.265	20.1581	20.1581	20.1332	20.3645	20.2535	20.7389	20.3857	21.0359	21.1143	21.3156	21.2989	20.9171	21.2302	20.9316	NA	21.0886	NA	NA	NA	NA	21.8461	16.5663	17.65	17.325	17.4387	17.9457	18.8487	19.0581	18.8734	18.6006	19.7349	16.426	17.773	NA	21.0088	21.0756	NA	19.4778	20.654	21.1886
D3YXK2;Q80YR5	D3YXK2	D3YXK2;Q80YR5;S4R1M2	SAFB1_MOUSE;SAFB2_MOUSE	5	5	Safb;Safb2	Safb	Scaffold attachment factor B1	20.2066	20.0691	20.2066	20.5731	19.8616	19.7645	20.6628	20.0156	20.6886	20.7223	21.1015	20.417	20.7955	21.0426	20.7553	NA	NA	NA	NA	NA	NA	NA	14.8065	17.2924	16.2596	17.6419	17.9941	17.7181	18.9389	17.9998	18.5299	19.3288	20.5731	20.6453	20.5451	19.1394	19.9742	21.0756	21.0426	20.6096	20.9388
D3YXK2;Q9WV02	D3YXK2	D3YXK2;Q9WV02;A2AFI3;A2AFI4;S4R1M2	RBMX_MOUSE;SAFB1_MOUSE	1	1	Rbmx;Safb	Rbmx	Scaffold attachment factor B1	NA	NA	NA	NA	NA	NA	NA	NA	NA	NA	NA	NA	NA	NA	NA	NA	NA	NA	NA	NA	NA	NA	NA	NA	NA	NA	NA	NA	NA	NA	NA	19.7367	19.8655	19.6926	20.6628	20.8876	20.5731	21.2477	21.9985	21.4324	21.7056
D3YYU8	D3YYU8	D3YYU8;A0A803ZIZ6;A0A0A0MQG1;A0A0B4J1L4	OBSL1_MOUSE	29	23	Obsl1	Obsl1	Obscurin-like protein 1	19.2918	18.8364	18.4569	19.0214	19.1996	19.0108	18.6398	18.7666	20.2877	20.2535	20.2419	20.3752	19.8616	19.8241	19.7801	17.7166	17.4089	18.5099	18.7171	16.9766	18.6044	17.4526	17.1913	19.6823	19.5392	19.0141	19.5014	19.4367	19.2096	19.4736	19.8314	20.654	19.5802	19.6864	20.3752	19.8001	18.8289	19.406	20.1825	20.5638	20.1946
D3YZF7	D3YZF7	D3YZF7;A0A0N4SUI1	VS10L_MOUSE	1	1	Vsig10l	Vsig10l	V-set and immunoglobulin domain-containing protein 10-like	19.4411	NA	18.9766	19.1819	19.3062	18.892	NA	19.4188	18.8875	NA	NA	NA	NA	NA	NA	19.637	19.3037	19.4356	19.3674	19.9078	19.4543	19.6219	19.7778	18.9425	18.6725	18.7075	18.9386	19.3796	18.9197	19.3105	19.3645	20.4676	20.7634	NA	NA	18.0496	NA	19.3895	NA	17.4937	NA
D3YZP9	D3YZP9	D3YZP9	CCDC6_MOUSE	3	3	Ccdc6	Ccdc6	Coiled-coil domain-containing protein 6	NA	NA	NA	NA	NA	NA	NA	NA	NA	17.9117	NA	NA	NA	NA	NA	16.9741	16.3934	16.4519	16.3846	NA	NA	NA	NA	18.3196	18.582	18.3258	17.9771	NA	18.8786	18.2873	18.4761	NA	NA	NA	NA	NA	NA	NA	NA	NA	NA
D3YZV8	D3YZV8	D3YZV8;A0A991EPJ6	CCDC8_MOUSE	1	1	Ccdc8	Ccdc8	Coiled-coil domain-containing protein 8 homolog	NA	NA	NA	NA	NA	NA	NA	NA	NA	NA	15.6339	13.2586	NA	12.9753	NA	NA	NA	NA	NA	NA	NA	NA	NA	NA	NA	NA	NA	11.857	13.1243	12.7707	NA	NA	NA	NA	NA	NA	NA	NA	NA	15.36	NA
D3YZZ5;E9Q7G1	D3YZZ5	D3YZZ5;E9Q7G1	D3YZZ5_MOUSE;E9Q7G1_MOUSE	7	5	Tmed7	Tmed7	Transmembrane p24 trafficking protein 7	19.4081	19.4925	19.5931	19.3696	19.6219	19.4435	19.4976	19.3118	21.1642	21.0426	20.9171	21.1765	21.417	21.2535	21.0493	18.3571	18.7045	18.9279	19.0113	18.9984	18.6762	19.2601	19.1893	20.4874	20.1704	20.4067	20.4972	20.6096	20.4476	20.6714	20.4972	16.2583	NA	NA	NA	NA	NA	NA	NA	16.8649	NA
D3Z0M9	D3Z0M9	D3Z0M9	D3Z0M9_MOUSE	7	6	Ddx23	Ddx23	RNA helicase	NA	NA	NA	NA	NA	NA	NA	NA	19.5739	NA	NA	NA	NA	NA	NA	NA	NA	NA	NA	NA	NA	15.9713	NA	NA	NA	19.1039	16.388	NA	18.9536	17.8102	17.9729	NA	NA	NA	NA	16.9292	17.7444	17.6869	NA	NA	NA
D3Z0N2	D3Z0N2	D3Z0E9;D3Z0N2	D3Z0N2_MOUSE	6	4	Sorbs2	Sorbs2	Sorbin and SH3 domain containing 2 (Fragment)	20.0156	20.9243	20.6186	21.0156	20.4375	19.2835	20.4273	21.4221	20.3857	20.4273	20.7056	20.68	20.4972	20.3962	20.3645	NA	NA	NA	NA	NA	NA	NA	NA	NA	18.1026	NA	16.8847	18.4448	18.9073	18.484	18.6102	21.6231	22.1174	21.8152	21.8727	21.8307	20.4273	21.6453	20.7955	20.265	21.1946
D3Z0Y2;Q6GT24	D3Z0Y2	D3Z0Y2;Q6GT24	D3Z0Y2_MOUSE;Q6GT24_MOUSE	2	1	Prdx6	Prdx6	Peroxiredoxin-6	22.8913	22.002	22.5568	22.5869	22.2419	22.8969	22.2905	22.2419	22.2184	22.5165	22.2621	21.8987	22.1143	21.8191	22.1332	24.4105	24.8433	24.6595	24.6595	24.4105	24.5345	24.417	24.4425	24.8904	25.0732	25.1642	24.8044	24.945	24.8904	24.8576	24.3712	NA	NA	20.1079	NA	NA	NA	NA	NA	NA	NA
D3Z1D3	D3Z1D3	D3Z1D3	CEFIP_MOUSE	7	7	CEFIP	CEFIP	Cardiac-enriched FHL2-interacting protein	17.6705	17.7205	17.0005	17.8017	17.2317	17.0511	17.5245	17.5093	16.1183	15.369	14.7513	16.2856	16.2105	16.616	16.7289	16.0393	15.8675	16.0185	14.9053	NA	15.7044	NA	NA	NA	NA	NA	NA	15.5702	13.9214	14.8419	NA	19.8696	18.5801	18.1637	17.6916	NA	NA	16.9902	17.7231	NA	NA
D3Z2N7;E9Q3X0	D3Z2N7	E9Q3X0;D3Z2N7	D3Z2N7_MOUSE;E9Q3X0_MOUSE	1	1	Mvp	Mvp	Major vault protein (Fragment)	NA	NA	NA	NA	NA	NA	NA	NA	17.6689	16.8867	17.2467	15.4608	16.8429	16.9971	17.7508	17.5311	17.8825	16.5384	17.9398	15.0354	17.6388	17.9769	18.1021	18.5681	18.5616	19.1438	19.0932	19.2478	19.1144	19.1519	19.1176	NA	NA	NA	NA	NA	NA	NA	NA	NA	NA
D3Z4I3;Q62176	D3Z4I3	D3Z4I3;Q62176;G3UWQ8;G3UXN1	RBM24_MOUSE;RBM38_MOUSE	8	6	Rbm24;Rbm38	Rbm24	RNA-binding protein 24	20.6186	20.7307	20.7876	20.7223	20.4375	20.5545	20.7876	20.5545	21.4015	21.1581	21.2933	20.8727	20.895	20.7876	20.5915	20.4375	20.5731	20.6628	20.654	20.8876	20.2877	20.4476	20.4676	20.7796	20.8346	20.9316	20.9098	21.1886	21.417	21.4825	21.2877	21.4476	21.3538	21.0426	22.2707	21.5261	21.9707	21.8651	22.2593	NA	18.4262
D3Z4J9	D3Z4J9	D3Z4J9	D3Z4J9_MOUSE	1	1	Eml1	Eml1	Echinoderm microtubule associated protein like 1	NA	NA	NA	NA	NA	NA	NA	NA	NA	NA	NA	NA	NA	NA	NA	19.1407	NA	NA	NA	NA	NA	NA	NA	NA	NA	NA	NA	19.241	20.4874	NA	20.7634	NA	NA	21.1332	NA	21.2125	21.1332	21.4676	NA	NA	NA
D3Z4S3	D3Z4S3	D3Z4S3	PTRD1_MOUSE	4	3	Ptrhd1	Ptrhd1	Putative peptidyl-tRNA hydrolase PTRHD1	NA	NA	NA	NA	NA	NA	NA	NA	NA	NA	NA	NA	NA	NA	NA	18.4824	18.0513	18.9232	18.8889	18.0061	17.6877	18.3079	17.9481	19.9316	18.8526	19.2942	18.9769	18.3672	19.3246	19.1177	19.1412	NA	NA	NA	NA	NA	NA	NA	NA	NA	NA
D3Z598	D3Z598	D3Z598	D3Z598_MOUSE	1	1	Ltbp4	Ltbp4	Latent transforming growth factor beta binding protein 4	19.6849	19.1742	18.7538	NA	18.7226	18.6628	18.8283	NA	20.4676	20.7307	21.2361	20.5451	21.3045	20.7389	20.9742	NA	NA	NA	NA	NA	NA	NA	NA	NA	NA	NA	NA	19.8858	18.0674	19.095	19.9163	NA	NA	NA	NA	NA	NA	NA	NA	NA	NA
D3Z5G7	D3Z5G7	D3Z5G7	D3Z5G7_MOUSE	4	4	Ces1b	Ces1b	Carboxylic ester hydrolase	NA	NA	NA	NA	NA	NA	NA	13.9789	NA	NA	15.1844	NA	NA	NA	NA	17.6847	18.0193	18.1821	18.0744	17.2285	17.3739	17.5438	17.6665	18.1054	18.3521	18.2265	17.2311	18.781	18.9282	18.567	16.8406	NA	NA	NA	NA	NA	NA	NA	NA	NA	NA
D3Z636	D3Z636	D3Z636	D3Z636_MOUSE	1	1	Ppa2	Ppa2	inorganic diphosphatase	17.5305	17.2609	17.5411	NA	17.4361	17.7588	17.192	NA	NA	15.3509	NA	NA	NA	NA	NA	17.1451	NA	NA	NA	15.8206	15.4838	17.3242	17.7556	NA	NA	NA	16.4981	NA	NA	NA	16.6892	NA	NA	NA	NA	NA	NA	NA	NA	NA	NA
D3Z689	D3Z689	D3Z689	D3Z689_MOUSE	14	10	Adamtsl5	Adamtsl5	ADAMTS-like 5	20.6364	20.5545	20.3752	19.7821	19.8671	20.1581	20.0951	19.643	19.0403	19.1023	19.5294	19.1931	18.9606	19.1893	19.092	14.5065	NA	15.9378	16.022	NA	NA	NA	15.4124	NA	NA	NA	NA	NA	NA	NA	14.385	18.9054	17.5311	NA	15.8947	NA	18.5379	19.7209	19.3738	NA	NA
D3Z6I8;E9Q7Q3	D3Z6I8	D3Z2H9;D3Z6I8;E9Q7Q3	D3Z6I8_MOUSE;E9Q7Q3_MOUSE	10	5	Tpm3	Tpm3	Tropomyosin 3, gamma	20.6971	20.6628	20.5356	20.7876	20.895	20.68	20.9672	20.3101	21.1642	21.0886	20.9742	20.9601	21.1581	21.6231	21.2821	20.5165	20.3645	20.5915	20.7634	20.7955	20.7876	20.5261	20.654	21.7553	21.7634	22.0054	21.9243	21.7307	22.1111	22.2877	21.7836	22.5475	22.4067	22.3725	21.5961	22.6231	21.8987	22.0723	21.5731	21.5165	22.0292
D3Z6Q9	D3Z6Q9	D3Z6Q9;A0A5F8MQ05;S4R1B8;S4R270;S4R2J8	BIN2_MOUSE	13	11	Bin2	Bin2	Bridging integrator 2	NA	NA	16.6791	NA	18.7235	17.9311	17.484	NA	16.1036	16.5929	15.4207	15.9503	19.6748	20.5451	21.5261	NA	NA	17.0958	15.5207	18.8199	17.2924	17.9744	17.1968	NA	15.3733	15.1608	15.5799	19.3522	20.3752	21.3699	19.3075	NA	NA	15.7692	NA	18.1137	NA	NA	NA	NA	NA
D3Z6Q9;O08539;Q7TQF7	D3Z6Q9	O08539;Q7TQF7;D3Z6Q9;A0A5F8MQ05;A0A0G2JEG8;A0A3Q4EBK4;A0A3Q4EBR8;A0A668KM31;Q6P1B9;S4R1B8;S4R270;S4R2J8	AMPH_MOUSE;BIN1_MOUSE;BIN2_MOUSE	2	2	Amph;Bin1;Bin2	Amph	Bridging integrator 2	NA	NA	NA	NA	NA	NA	NA	NA	NA	NA	NA	NA	18.3238	19.4512	19.7551	NA	NA	NA	NA	NA	NA	NA	NA	17.7528	NA	18.6609	NA	19.0033	19.8668	20.714	17.8594	NA	NA	NA	NA	NA	NA	NA	NA	NA	NA
D3Z6Z0;D3Z789;Q78ZM0	D3Z6Z0	Q78ZM0;D3Z6Z0;D3Z789	D3Z6Z0_MOUSE;D3Z789_MOUSE;Q78ZM0_MOUSE	1	1	Snx3	Snx3	Sorting nexin 3	18.3244	18.0607	18.3523	18.6218	18.4395	18.4976	18.7367	18.564	18.1539	19.4172	19.5068	18.9332	19.1034	19.4838	19.321	NA	NA	NA	17.3584	17.6937	17.8431	17.6419	16.755	17.6045	18.4683	18.3093	18.1596	18.7501	18.1845	18.9006	18.6367	NA	NA	NA	NA	NA	NA	NA	NA	NA	NA
D3Z7H8	D3Z7H8	D3Z7H8	CILP2_MOUSE	35	28	Cilp2	Cilp2	Cartilage intermediate layer protein 2	NA	NA	18.6172	NA	NA	NA	NA	NA	20.85	22.2036	21.8385	22.1332	21.0493	21.5309	21.8385	22.0122	21.1825	21.8727	21.1457	19.1847	18.2461	20.0292	18.2988	20.8191	20.5545	20.5261	20.6276	20.2419	19.9882	19.779	20.1206	NA	NA	NA	NA	NA	NA	17.4235	NA	20.8269	20.0951
D3Z7P3	D3Z7P3	D3Z7P3;D3Z7P4	GLSK_MOUSE	19	18	Gls	Gls	Glutaminase kidney isoform, mitochondrial	20.8802	20.2764	20.7223	20.7471	21.0292	20.9243	20.68	20.68	21.5213	21.3484	21.343	21.2764	21.6141	21.3211	21.5823	20.6714	20.4775	20.5915	20.6364	20.7796	20.5261	20.7553	20.7715	20.8576	20.4874	20.7223	20.7553	21.3805	20.9459	21.0493	21.0224	19.3372	NA	18.4345	NA	19.1817	NA	NA	18.9343	20.0821	NA
D3Z7Q2	D3Z7Q2	D3Z7Q2	SIM20_MOUSE	3	3	Smim20	Smim20	Small integral membrane protein 20	22.3101	22.4601	22.6929	22.5662	22.1581	22.3045	22.1269	22.2006	22.3884	21.8073	22.1015	21.8461	21.5961	21.8307	22.1332	21.85	21.7182	21.5592	21.5117	22.0983	22.0625	22.0156	21.895	21.3857	21.2593	21.265	21.417	21.7553	21.3962	21.5961	21.68	NA	19.9046	21.7098	20.4676	20.8113	21.417	21.6006	21.4425	21.3321	NA
D3Z7X0	D3Z7X0	D3Z7X0;D3Z2B3	D3Z7X0_MOUSE	34	18	Acad12	Acad12	Acyl-Coenzyme A dehydrogenase family, member 12	24.6595	24.4362	24.4551	24.4738	24.5045	24.2679	24.4614	24.3376	24.7182	24.2317	24.654	24.5754	25.0275	24.7895	24.6918	23.7286	23.8858	23.848	23.7389	23.7995	23.7796	23.8576	23.8093	23.7995	23.848	23.5638	24.0609	24.4298	24.1946	24.1488	24.5754	26.0062	26.6458	26.3828	26.1946	25.9316	26.1871	26.6595	26.3578	25.8858	26.6458
D4AFX7;G3X922	D4AFX7	D4AFX7;G3X922	D4AFX7_MOUSE;G3X922_MOUSE	9	9	Dnajc13	Dnajc13	DnaJ heat shock protein family (Hsp40) member C13	16.2639	16.7737	14.7705	16.5728	16.0484	16.9161	NA	NA	17.5601	17.5326	17.7221	17.4702	18.2066	17.5526	17.5758	NA	NA	NA	NA	NA	NA	NA	NA	NA	NA	NA	15.0696	NA	NA	NA	NA	NA	NA	NA	NA	NA	NA	NA	NA	NA	NA
D6RFU9	D6RFU9	D6RFU9	D6RFU9_MOUSE	1	1	Sypl1	Sypl1	Synaptophysin-like protein	NA	NA	NA	NA	NA	NA	NA	NA	NA	NA	NA	NA	NA	NA	NA	NA	NA	NA	NA	NA	NA	NA	NA	NA	NA	NA	NA	NA	NA	NA	NA	NA	NA	NA	NA	NA	NA	NA	NA	NA	NA
D7PDD4	D7PDD4	D7PDD4;D3YVS6	G6B_MOUSE	2	2	Mpig6b	Mpig6b	Megakaryocyte and platelet inhibitory receptor G6b	NA	NA	NA	NA	17.2859	NA	NA	NA	NA	NA	NA	NA	NA	18.2767	19.6972	NA	NA	NA	NA	15.8452	16.3506	NA	NA	NA	NA	NA	NA	NA	18.7109	19.7209	17.4226	NA	NA	NA	NA	NA	NA	NA	NA	NA	NA
D9J302	D9J302	D9J302	D9J302_MOUSE	7	5	Pdlim5	Pdlim5	ENH isoform 1e	20.0292	19.1459	20.1332	20.5356	20.1206	20.4972	19.0508	20.002	20.3752	20.7056	20.8034	20.5261	20.2302	19.5467	20.2764	NA	18.3155	18.7202	18.7728	18.6599	18.319	18.5561	18.0396	19.3359	20.1079	19.8926	19.8647	19.9601	20.265	19.9601	20.2535	20.6276	20.9459	20.85	21.1519	19.9742	19.5935	20.2066	20.2535	20.4775	19.4738
D9J302;F8WJI6	D9J302	D9J2Z9;D9J300;D9J301;D9J302;D9J303;E9Q8P5;F8WJI6	D9J302_MOUSE;F8WJI6_MOUSE	5	2	Pdlim5	Pdlim5	ENH isoform 1e	23.5285	24.1095	23.3645	23.6757	23.6649	23.2679	23.6431	23.3376	23.1063	23.0707	23.0426	23.1976	22.6276	22.8327	22.5961	19.9742	19.8697	19.9186	20.0691	19.3356	19.7816	20.2877	19.9316	19.7617	20.5356	19.879	20.2066	19.5162	19.8608	19.7017	19.6347	23.9134	22.5117	22.3538	20.6714	19.5697	19.3577	20.343	21.4425	21.5356	NA
E0CXP6;E0CYZ5;E0CZ38;E0CZ61	E0CXP6	E0CXP6;E0CYZ5;E0CZ38;E0CZ61	E0CXP6_MOUSE;E0CYZ5_MOUSE;E0CZ38_MOUSE;E0CZ61_MOUSE	1	1	Gm45062;Umad1	Gm45062	UMAP1-MVP12 associated (UMA) domain containing 1	NA	15.7562	NA	15.8336	NA	NA	NA	NA	NA	NA	15.4608	NA	14.5396	16.675	NA	NA	NA	16.31	16.5384	15.8487	16.4717	16.4235	16.4069	17.4058	NA	17.2926	17.132	17.2962	17.4551	17.6076	17.4304	NA	NA	NA	NA	NA	NA	NA	NA	NA	NA
E0CY96;G3X8S8	E0CY96	E0CY96;G3X8S8	E0CY96_MOUSE;G3X8S8_MOUSE	1	1	Tsen15	Tsen15	tRNA splicing endonuclease subunit 15	NA	NA	NA	NA	NA	NA	NA	NA	NA	NA	NA	NA	14.5568	NA	NA	16.0601	15.975	15.6852	14.6936	13.7707	14.1561	14.2199	14.8235	16.1552	NA	16.6088	15.1542	16.7323	16.6013	16.3861	15.0236	NA	NA	NA	NA	NA	NA	NA	NA	NA	NA
E0CYM2	E0CYM2	E0CYM2	E0CYM2_MOUSE	1	1	Plekhg4	Plekhg4	Pleckstrin homology domain containing, family G (with RhoGef domain) member 4 (Fragment)	16.3865	NA	NA	NA	16.1826	15.4096	NA	18.3883	NA	NA	NA	NA	NA	NA	NA	17.4071	18.4398	17.4057	16.4663	17.8089	16.5409	16.9357	16.8988	16.09	NA	NA	14.4344	NA	16.582	15.928	17.6635	NA	NA	NA	NA	18.0602	NA	NA	NA	NA	NA
E0CYV9	E0CYV9	E0CYV9	CD054_MOUSE	4	4	NA	NA	Uncharacterized protein C4orf54 homolog	16.9572	17.5825	17.8196	17.5597	17.1645	16.0593	17.1934	16.8252	NA	13.2043	NA	15.1942	15.5183	NA	NA	NA	NA	NA	NA	NA	NA	NA	NA	NA	NA	NA	NA	NA	NA	NA	NA	NA	NA	NA	NA	NA	NA	NA	NA	NA	NA
E0CZ22	E0CZ22	D3Z624;E0CZ22	E0CZ22_MOUSE	1	1	Mroh1	Mroh1	Maestro heat-like repeat family member 1	NA	NA	NA	NA	NA	NA	NA	NA	NA	NA	NA	NA	NA	NA	NA	NA	NA	NA	NA	NA	NA	NA	NA	NA	NA	NA	NA	NA	NA	NA	NA	NA	NA	NA	NA	NA	NA	NA	NA	NA	NA
E5D8G1	E5D8G1	E5D8G1;A0A087WP88	E5D8G1_MOUSE	1	1	Galntl6	Galntl6	Polypeptide N-acetylgalactosaminyltransferase	NA	20.5165	NA	22.3592	NA	21.9847	NA	NA	NA	NA	22.1332	22.3484	NA	22.0493	22.1269	NA	NA	NA	NA	NA	NA	NA	NA	NA	17.8448	16.5447	17.6828	NA	16.7003	NA	17.4056	NA	NA	NA	NA	NA	NA	NA	NA	19.5518	NA
E9PUD2	E9PUD2	E9PUD2	E9PUD2_MOUSE	2	1	Dnm1l	Dnm1l	Dynamin 1-like	19.5441	19.2826	19.5817	19.7186	19.362	19.321	19.6091	19.312	20.1079	19.9601	19.9316	20.1946	20.1825	20.1079	19.9245	19.505	18.6179	18.6432	18.7024	19.2602	19.4189	19.1028	17.1649	19.198	18.5316	18.9492	18.295	17.8397	17.7807	16.8209	16.8448	18.7613	NA	20.3857	NA	20.0156	NA	NA	18.5532	19.0712	20.895
E9PUR0;E9Q1M6	E9PUR0	E9PUR0;E9Q1M6;F6RUI8;F7DE17	E9PUR0_MOUSE;E9Q1M6_MOUSE	2	2	Ankhd1	Ankhd1	Ankyrin repeat and KH domain containing 1	NA	NA	NA	NA	NA	NA	NA	NA	NA	NA	NA	NA	NA	NA	16.898	NA	NA	NA	NA	NA	NA	NA	NA	NA	NA	16.7711	15.5212	NA	NA	NA	NA	NA	NA	NA	NA	NA	NA	NA	NA	NA	NA
E9PUR2	E9PUR2	E9PUR2	E9PUR2_MOUSE	15	13	Myo18a	Myo18a	Myosin XVIIIA (Fragment)	19.7835	19.9007	20.1332	20.0559	19.8445	19.7677	20.0292	19.5805	20.0559	20.2419	20.3101	20.3211	20.2877	20.3101	20.002	NA	NA	NA	NA	NA	NA	18.3419	NA	NA	NA	NA	20.002	15.2965	NA	NA	NA	21.2419	21.1765	20.8651	20.7056	21.0493	20.3211	20.8269	21.2006	20.5069	19.5223
E9PV03;E9PYP2	E9PV03	E9PV03;E9PYP2;F6U6E8;F7BJ98	E9PV03_MOUSE;E9PYP2_MOUSE	3	3	Nbeal1	Nbeal1	Neurobeachin like 1 (Fragment)	17.478	17.7474	17.3979	17.5906	17.0383	18.1734	17.4493	17.8405	NA	17.648	18.2077	17.8809	18.4163	18.0935	18.2834	NA	NA	NA	NA	NA	NA	NA	NA	NA	NA	NA	NA	NA	NA	NA	NA	NA	NA	NA	NA	NA	NA	NA	NA	NA	NA
E9PV24	E9PV24	E9PV24	FIBA_MOUSE	52	34	Fga	Fga	Fibrinogen alpha chain	23.5404	23.4425	24.6811	22.6562	26.7129	23.2419	22.4923	22.6431	23.5522	22.9134	23.0359	22.6209	24.9539	28.3066	27.3992	22.6364	22.8249	22.8249	22.5685	23.391	23.0854	23.0493	22.8802	22.8519	22.9672	23.1565	23.0342	24.0854	24.9134	24.7024	23.9134	22.58	21.928	22.1332	21.4726	20.8876	21.8913	21.7223	22.1612	21.6929	22.2679
E9PV38	E9PV38	E9PV38	E9PV38_MOUSE	7	6	Ces2g	Ces2g	Carboxylic ester hydrolase	NA	NA	NA	NA	NA	NA	17.706	NA	18.4669	17.6359	18.0528	17.8685	18.9741	18.5122	18.5342	NA	NA	16.7319	18.6032	NA	18.0718	17.085	16.3154	19.9459	19.8292	19.8235	19.8207	20.4676	20.2066	19.908	19.9601	19.912	NA	NA	NA	NA	NA	NA	NA	NA	NA
E9PV66	E9PV66	E9PV66	E9PV66_MOUSE	29	28	Myo18b	Myo18b	Myosin XVIIIb	18.7921	18.7544	19.0943	18.9362	18.9369	18.3515	19.0519	17.5634	19.1904	19.3937	19.2581	19.3887	19.1218	18.9963	19.1086	15.4329	NA	NA	16.5574	16.0708	15.5337	15.9484	NA	15.3332	14.4692	15.6727	16.0506	16.1907	16.0049	16.5379	17.2966	19.3333	18.8588	19.0954	18.4907	19.1223	18.9698	18.6791	18.9895	18.4488	NA
E9PVA6	E9PVA6	E9PVA6;F7BIK4;Q80XR8	E9PVA6_MOUSE	1	1	Git2	Git2	GIT ArfGAP 2	NA	NA	NA	NA	NA	NA	NA	NA	NA	NA	NA	NA	NA	NA	NA	NA	NA	NA	NA	NA	NA	NA	NA	NA	NA	NA	NA	NA	NA	NA	NA	NA	NA	NA	NA	NA	NA	NA	NA	NA	NA
E9PVA8	E9PVA8	E9PVA8	GCN1_MOUSE	24	23	Gcn1	Gcn1	Stalled ribosome sensor GCN1	NA	NA	17.5346	16.9424	18.5248	17.4299	17.1734	19.63	18.4597	18.5925	18.4823	18.2905	18.5653	18.4141	18.5762	17.7247	17.2653	17.3085	17.5547	17.1886	17.6502	16.9029	16.3288	17.7453	16.4585	17.7286	17.0798	17.6204	16.7501	17.486	16.8087	18.7521	NA	17.2731	NA	NA	NA	NA	NA	18.4276	NA
E9PVZ8;E9QAH1	E9PVZ8	E9PVZ8;E9QAH1	E9PVZ8_MOUSE;E9QAH1_MOUSE	19	18	Golgb1	Golgb1	Golgi autoantigen, golgin subfamily b, macrogolgin 1	17.235	17.6648	18.2483	18.0591	19.1486	17.2778	17.6342	17.0291	18.5525	18.7551	18.6177	18.7276	18.8588	19.0157	18.541	17.9443	16.7079	15.7639	NA	NA	16.935	14.637	16.6661	17.117	17.4267	16.7379	17.1115	16.9439	17.6808	17.5931	17.62	NA	NA	19.1864	19.5716	19.0104	19.03	19.171	18.7013	18.8611	19.5153
E9PWE8	E9PWE8	E9PWE8	E9PWE8_MOUSE	9	7	Dpysl3	Dpysl3	Dihydropyrimidinase-like 3	NA	NA	NA	NA	NA	NA	NA	NA	20.7223	20.7715	20.5915	20.4273	20.6628	21.1269	20.7876	18.5894	NA	NA	18.775	18.7112	19.0148	19.3568	18.0074	21.4726	21.7553	22.0258	21.7471	22.0493	22.2564	22.2477	22.2184	NA	NA	NA	NA	NA	NA	NA	NA	NA	20.0821
E9PWQ3	E9PWQ3	E9PWQ3;A0A087WQN9;D3YWD1	E9PWQ3_MOUSE	2	2	Col6a3	Col6a3	Collagen, type VI, alpha 3	18.708	18.4417	18.7202	NA	NA	NA	NA	NA	NA	NA	NA	NA	18.6112	18.561	19.2912	NA	NA	NA	NA	NA	NA	NA	NA	NA	NA	NA	NA	NA	NA	NA	NA	NA	NA	NA	NA	NA	NA	NA	NA	NA	NA
E9PWW9	E9PWW9	E9PWW9	E9PWW9_MOUSE	1	1	Rsf1	Rsf1	Remodeling and spacing factor 1	NA	NA	14.8908	NA	NA	NA	NA	NA	15.4866	15.2666	15.1636	15.4696	15.2015	16.1176	15.1032	NA	NA	NA	NA	NA	NA	NA	NA	NA	NA	NA	NA	NA	NA	NA	NA	NA	NA	NA	NA	NA	NA	NA	NA	NA	NA
E9PWZ3	E9PWZ3	E9PWZ3;S4R242	RL3L_MOUSE	26	17	Rpl3l	Rpl3l	Large ribosomal subunit protein uL3-like	21.9171	22.0054	22.1015	22.0459	21.9098	21.9171	22.0426	21.953	NA	19.8548	19.5114	19.1177	NA	NA	NA	21.2244	21.1825	21.1946	20.9171	21.0359	21.1269	21.1015	20.9098	NA	19.8988	NA	NA	NA	NA	NA	NA	22.8519	23.0241	23.155	22.9829	22.5261	22.0592	22.8191	23.3101	19.5467	NA
E9PWZ3;P27659	E9PWZ3	P27659;E9PWZ3;A0A2R8VHN4	RL3L_MOUSE;RL3_MOUSE	4	2	Rpl3;Rpl3l	Rpl3	Large ribosomal subunit protein uL3-like	22.1395	22.0625	22.1765	22.1047	22.2821	22.3805	22.6409	22.538	23.0967	23.2317	23.2535	23.141	22.9933	23.0325	23.3239	21.5451	21.9024	21.7013	21.8385	22.0526	21.9812	22.1047	21.6929	22.2302	22.1976	22.1457	22.2096	22.1047	21.9171	21.3045	21.7512	24.002	23.632	23.9933	24.0443	22.6186	24.4676	24.141	24.2607	23.7492	23.9134
E9PX68	E9PX68	E9PX68	E9PX68_MOUSE	1	1	Slc4a1ap	Slc4a1ap	Solute carrier family 4 (anion exchanger), member 1, adaptor protein	NA	NA	NA	NA	NA	NA	NA	NA	NA	NA	NA	NA	NA	NA	NA	NA	NA	NA	NA	NA	NA	NA	NA	13.393	14.899	15.1953	15.2413	15.5316	15.382	15.3535	15.2006	NA	NA	NA	NA	NA	NA	NA	NA	NA	NA
E9PY46	E9PY46	E9PY46;A0A3B2W3F6;E9Q682	IF140_MOUSE	1	1	Ift140	Ift140	Intraflagellar transport protein 140 homolog	19.0851	18.5141	18.9432	18.9881	18.8785	18.7374	17.0591	17.613	NA	NA	NA	NA	NA	NA	NA	18.3751	NA	NA	NA	17.565	17.6431	18.049	17.7275	NA	NA	14.8228	NA	16.252	NA	NA	16.7475	NA	NA	NA	NA	NA	NA	NA	NA	NA	NA
E9PYF4;F6TFN2;F6VG99	E9PYF4	E9PYF4;E9PYI7;F6TFN2;F6VG99;Q3UPW3	E9PYF4_MOUSE;F6TFN2_MOUSE;F6VG99_MOUSE	58	44	Lmo7	Lmo7	LIM domain only 7	22.0493	22.1457	22.0493	22.0359	22.1856	21.9812	22.3101	21.8461	22.3752	22.391	22.5404	22.4247	22.3988	22.4923	22.3645	18.1011	19.1153	18.812	18.7758	18.7035	18.8074	19.4048	19.0953	19.3087	19.6976	19.6038	19.4102	19.3713	19.7629	19.4052	19.5654	22.5285	22.5731	22.9777	22.343	22.3725	22.3619	22.4849	22.6518	22.5498	20.8727
E9PYF4;F6VG99	E9PYF4	E9PYF4;E0CZD8;E9PYI7;F6VG99;Q3UPW3	E9PYF4_MOUSE;F6VG99_MOUSE	7	7	Lmo7	Lmo7	LIM domain only 7	18.7792	19.1391	19.0547	19.0071	18.8305	19.1374	19.0643	19.2664	20.1825	20.4775	20.2764	20.5451	20.343	20.6628	20.5451	NA	NA	NA	NA	NA	NA	NA	NA	NA	NA	NA	NA	NA	NA	NA	NA	NA	NA	NA	NA	NA	NA	NA	NA	19.5267	NA
E9PYG6	E9PYG6	A0A286YDU0;E9PYG6	E9PYG6_MOUSE	4	4	Rasa1	Rasa1	RAS p21 protein activator 1	NA	NA	NA	NA	NA	NA	NA	NA	NA	18.4158	17.6865	18.7817	17.6552	18.2606	18.1991	NA	NA	NA	NA	NA	16.1392	15.9543	NA	NA	NA	NA	NA	NA	NA	NA	NA	NA	NA	NA	NA	NA	NA	NA	NA	NA	NA
E9PYJ9	E9PYJ9	E9PYJ9	E9PYJ9_MOUSE	5	3	Ldb3	Ldb3	LIM domain binding 3	20.3538	20.8423	20.6096	20.7955	21.1332	21.0156	21.0224	20.953	21.3045	21.343	21.3211	21.3101	18.9111	18.4562	18.6752	17.3072	17.3708	17.0236	16.9395	17.899	18.1909	18.0165	18.3364	19.6172	19.524	19.716	19.8217	17.2266	16.305	16.3728	15.9499	21.3484	22.0493	21.2302	22.3645	21.7512	22.1856	21.7995	21.8764	21.7056	22.4849
E9PYK3	E9PYK3	E9PYK3	PARP4_MOUSE	7	7	Parp4	Parp4	Protein mono-ADP-ribosyltransferase PARP4	NA	NA	NA	NA	NA	NA	NA	NA	NA	18.7823	18.618	NA	NA	18.3406	18.5093	17.18	16.1593	15.8522	17.2878	17.3695	16.5026	16.3373	16.9578	18.2128	17.9624	18.3244	18.2	18.2616	18.3272	18.1217	18.1679	NA	NA	NA	NA	NA	NA	NA	NA	NA	NA
E9PZ16	E9PZ16	E9PZ16;B1B0C7	E9PZ16_MOUSE	48	29	Hspg2	Hspg2	Perlecan (heparan sulfate proteoglycan 2)	23.5404	23.5869	23.1111	22.8346	23.0658	23.0674	23.0207	22.7695	23.3101	23.2679	23.5404	23.2821	23.3778	23.3778	23.5522	20.265	20.2535	20.2989	20.1457	20.1946	20.3857	20.0156	20.3321	20.0292	20.1079	20.0951	20.5069	19.8988	20.0156	19.7286	20.3211	20.9459	21.5869	21.0821	20.4067	19.7189	20.3645	20.002	21.0625	21.2302	20.3211
E9PZQ0	E9PZQ0	E9PZQ0;A0A1L1SQG7;K3W4M2	RYR1_MOUSE	2	2	Ryr1	Ryr1	Ryanodine receptor 1	20.2302	19.5153	18.8305	19.1917	18.7485	19.3745	18.9219	19.3886	20.0821	20.4375	20.417	20.5165	19.7151	19.7793	19.9742	NA	NA	NA	NA	NA	17.137	18.8643	17.0919	NA	NA	18.7368	20.1457	NA	NA	NA	19.9601	18.9874	NA	NA	NA	NA	NA	NA	NA	NA	NA
E9PZQ0;E9Q401	E9PZQ0	E9PZQ0;E9Q401;A0A1L1SQG7;F6U7V1;K3W4M2	RYR1_MOUSE;RYR2_MOUSE	7	7	Ryr1;Ryr2	Ryr1	Ryanodine receptor 1	21.7675	22.4221	22.3457	22.0918	22.0493	22.3936	21.8839	22.7594	23.1976	23.0292	22.741	22.5777	22.4972	22.1206	22.8858	19.5266	NA	21.2707	21.5777	20.8802	20.9672	20.9388	19.559	20.6096	20.7876	21.2184	21.5685	20.3321	20.5823	20.7634	20.7056	22.0054	21.2989	21.5869	21.68	20.9388	20.7553	21.1765	22.2707	22.4221	20.5261
E9Q0F0	E9Q0F0	E9Q0F0	E9Q0F0_MOUSE	1	1	Krt78	Krt78	Keratin 78	23.3239	20.3962	NA	20.5731	21.8385	NA	20.3962	22.2006	24.5105	22.7451	22.2096	21.5404	22.2214	19.6209	21.2066	18.9211	22.0723	24.1871	22.1015	23.9847	23.848	24.1332	21.9916	23.7995	20.5545	23.1749	23.4551	21.2125	22.7013	22.6119	21.9098	29.9539	22.4996	25.2785	23.1253	20.7715	20.7223	23.2244	22.8614	23.5983	21.6757
E9Q0S6	E9Q0S6	E9Q0S6;A0A6I8MWZ2;A0A087WQ94;A0A087WQM0;A0A087WQS0;A0A087WRU0;A0A1D5RM59;Q9DBT6	TENS1_MOUSE	97	65	Tns1	Tns1	Tensin-1	23.002	22.9847	22.7451	22.7614	22.9388	22.895	23.0493	22.7013	22.6518	22.8802	22.8423	22.7915	23.1079	23.0674	23.0071	20.1581	19.7382	19.4222	19.4034	20.1946	19.8693	19.9459	19.7154	20.3538	20.2989	20.1946	20.3211	20.5545	20.7223	20.4775	20.4676	23.5165	23.0359	23.6865	23.4425	23.5869	23.7695	23.5983	23.8385	23.3239	22.0292
E9Q0S6;Q5SSZ5	E9Q0S6	E9Q0S6;Q5SSZ5;A0A5F8MP98;A0A5F8MPF2;A0A6I8MWZ2;A0A087WQ94;A0A087WQM0;A0A087WQS0;A0A087WRU0;A0A1D5RM59;Q9DBT6	TENS1_MOUSE;TENS3_MOUSE	1	1	Tns1;Tns3	Tns1	Tensin-1	20.3321	19.6377	20.9316	20.1079	20.7471	20.5545	20.5823	20.3321	19.3583	20.6186	20.3538	20.2184	20.895	20.6971	19.6383	NA	NA	NA	NA	NA	NA	NA	NA	NA	NA	NA	NA	NA	19.1769	NA	18.4028	21.1519	NA	NA	21.0359	21.5069	21.1886	20.7056	18.7744	NA	18.7084
E9Q0S6;Q5SSZ5;Q8CGB6	E9Q0S6	E9Q0S6;Q5SSZ5;Q8CGB6;A0A5F8MP98;A0A5F8MPF2;A0A6I8MWZ2;A0A087WQ94;A0A087WQM0;A0A087WQS0;A0A087WRU0;A0A1D5RM59;A0A2R8VHQ0;Q9DBT6	TENS1_MOUSE;TENS2_MOUSE;TENS3_MOUSE	2	2	Tns1;Tns2;Tns3	Tns1	Tensin-1	21.3805	21.5117	21.2764	21.2125	21.1765	21.4626	21.3321	21.3645	21.5685	21.5261	21.5165	21.714	21.8689	21.7915	21.7307	18.8941	18.928	19.06	19.2373	19.129	18.8418	19.0157	19.3183	20.3645	20.5731	19.0214	18.6512	19.9459	20.1332	19.8277	18.7418	21.2066	20.1079	21.1765	20.9742	21.1015	20.68	20.7471	21.1079	20.9098	19.1518
E9Q0W6	E9Q0W6	E9Q4K0;D3YYR9;E9Q0W6	E9Q0W6_MOUSE	2	2	Ablim2	Ablim2	Actin-binding LIM protein 2	NA	NA	19.4234	NA	NA	18.9763	19.0128	NA	NA	17.8815	18.4271	18.5765	19.0368	18.6351	NA	NA	NA	NA	NA	NA	NA	NA	NA	NA	NA	NA	NA	NA	NA	NA	NA	NA	NA	NA	NA	NA	NA	NA	NA	NA	NA
E9Q161;Q8BML3	E9Q161	Q8BML3;E9Q161	E9Q161_MOUSE;Q8BML3_MOUSE	1	1	Alg13;Glt28d2	Alg13	N-acetylglucosaminyldiphosphodolichol N-acetylglucosaminyltransferase	20.6628	NA	NA	15.4199	16.2305	NA	NA	18.0929	NA	19.19	NA	NA	NA	19.4035	NA	NA	NA	NA	NA	NA	19.5882	NA	17.7072	NA	19.5681	NA	20.0691	NA	19.9314	NA	NA	NA	NA	NA	NA	22.9006	NA	23.4551	19.8413	23.1253	NA
E9Q1G8	E9Q1G8	E9Q1G8	E9Q1G8_MOUSE	1	1	Septin7	Septin7	Septin	NA	NA	NA	NA	NA	NA	NA	NA	NA	NA	NA	NA	NA	NA	NA	NA	14.4203	12.484	13.5902	NA	NA	NA	NA	NA	12.9879	14.1304	14.4075	NA	15.21	15.8353	15.1452	NA	NA	NA	NA	NA	NA	NA	NA	NA	NA
E9Q1P8	E9Q1P8	E9Q1P8	I2BP2_MOUSE	7	6	Irf2bp2	Irf2bp2	Interferon regulatory factor 2-binding protein 2	NA	NA	NA	NA	NA	NA	NA	NA	17.0466	17.3729	NA	14.9894	NA	17.6568	16.3518	16.1799	16.5298	NA	16.3121	16.0589	15.9638	15.9773	16.6023	17.7831	17.953	18.3185	18.0121	18.6859	18.5766	18.5199	18.6975	NA	NA	NA	17.3985	NA	NA	NA	NA	17.2937	NA
E9Q1P8;Q8K3X4	E9Q1P8	Q8K3X4;E9Q1P8	I2BP2_MOUSE;I2BPL_MOUSE	1	1	Irf2bp2;Irf2bpl	Irf2bp2	Interferon regulatory factor 2-binding protein 2	NA	NA	NA	NA	NA	NA	NA	NA	NA	NA	NA	NA	NA	NA	NA	NA	NA	NA	NA	NA	NA	NA	NA	NA	NA	NA	NA	NA	16.4685	NA	NA	NA	NA	NA	NA	NA	NA	NA	NA	NA	NA
E9Q1W0	E9Q1W0	E9Q1V9;E9Q1W0;E9PXV3;F6RWZ9	E9Q1W0_MOUSE	2	2	Camk2d	Camk2d	calcium/calmodulin-dependent protein kinase	19.7662	18.638	19.7633	20.0559	19.9882	19.9459	19.6472	19.3718	21.2006	21.0559	21.1143	20.953	21.1886	21.3321	21.1704	18.569	17.8103	NA	18.1678	18.7133	18.1157	18.1963	18.0907	19.5462	19.4332	19.5376	19.4489	19.7	19.313	19.4662	19.3203	19.6889	NA	NA	19.9601	NA	19.7608	20.0821	NA	20.2989	20.4375
E9Q236	E9Q236	E9Q236;E9Q467	MRP4_MOUSE	7	7	Abcc4	Abcc4	ATP-binding cassette sub-family C member 4	16.5564	17.0702	15.9918	16.1707	16.3298	16.3457	16.5031	16.0841	17.4244	17.7002	17.9187	17.8865	18.0249	17.1318	17.5563	14.7664	NA	14.7987	14.4441	NA	14.5299	NA	15.1333	16.717	15.6223	16.1113	16.4128	16.9027	16.4057	16.8874	16.8201	NA	NA	NA	NA	NA	NA	NA	NA	NA	NA
E9Q2U6	E9Q2U6	E9Q2U6	E9Q2U6_MOUSE	1	1	Csnk1a1	Csnk1a1	Casein kinase 1, alpha 1	15.3384	15.4143	15.8311	15.7726	16.074	15.8547	14.2433	15.5111	16.1405	17.2366	16.7591	16.8274	17.3773	16.6769	16.2347	NA	14.1479	NA	NA	14.441	NA	NA	NA	12.779	NA	NA	NA	NA	NA	NA	NA	16.8112	NA	NA	NA	NA	NA	NA	NA	16.2341	17.9884
E9Q394	E9Q394	E9Q394;A0A140LJJ5;A0A140LID7;A0A140LIX0	AKP13_MOUSE	3	3	Akap13	Akap13	A-kinase anchor protein 13	NA	NA	15.5034	15.9017	NA	15.3982	15.4635	NA	17.9243	17.6011	17.457	17.8416	17.555	17.1166	16.5178	15.1273	NA	NA	NA	15.506	15.6514	NA	15.0109	16.7465	16.9329	16.9578	15.955	17.115	16.0662	16.3279	16.7426	NA	NA	NA	13.6618	NA	NA	NA	16.8394	17.8949	NA
E9Q3E2	E9Q3E2	E9Q3E2	E9Q3E2_MOUSE	4	4	Synpo	Synpo	Synaptopodin	NA	NA	NA	NA	NA	NA	19.6982	19.3022	NA	19.1351	NA	NA	19.8207	20.0559	NA	NA	NA	NA	NA	NA	NA	NA	NA	22.2302	NA	NA	NA	NA	NA	NA	NA	20.3752	19.5151	20.5638	19.9882	21.265	20.3538	20.3752	20.2535	20.4576	21.1143
E9Q3G8	E9Q3G8	E9Q3G8;A0A286YCP2	E9Q3G8_MOUSE	5	5	Nup153	Nup153	Nucleoporin 153	21.4324	19.3444	NA	19.2168	19.428	19.2101	19.4085	19.3447	21.0559	20.9742	20.6886	20.8876	21.1581	20.895	20.7796	NA	NA	NA	NA	NA	NA	NA	NA	NA	NA	20.4775	NA	19.0169	21.0691	NA	NA	19.9239	NA	20.2066	NA	NA	NA	NA	21.6141	20.9459	NA
E9Q3L2	E9Q3L2	E9Q3L2;A0A140T8I9	PI4KA_MOUSE	27	25	Pi4ka	Pi4ka	Phosphatidylinositol 4-kinase alpha	20.7796	20.654	20.0559	20.7553	20.5915	20.2419	20.2419	20.6006	19.905	19.9459	19.8979	20.1457	19.1397	19.8902	20.0156	19.0849	18.5196	19.8072	19.4983	19.6647	19.6085	19.3735	19.5133	18.9475	18.5471	19.1706	20.0292	18.8771	19.1033	19.6196	19.1896	19.1072	19.3582	20.7796	20.6714	20.2535	20.68	20.0951	20.1079	NA	NA
E9Q3M9	E9Q3M9	E0CXB3;E9Q3M9	E9Q3M9_MOUSE	2	2	Cracdl	Cracdl	Capping protein inhibiting regulator of actin like	20.1946	20.2066	20.2184	20.3538	19.7888	19.9882	19.9039	18.2144	19.4179	19.6145	19.3125	19.6685	19.6061	19.4543	18.9677	NA	NA	14.7551	15.4453	15.1658	NA	NA	NA	16.1341	17.3401	16.9463	16.8746	NA	NA	NA	NA	NA	NA	NA	NA	18.1953	16.1868	17.1047	17.4542	NA	15.6182
E9Q401	E9Q401	E9Q401;F6U7V1	RYR2_MOUSE	322	214	Ryr2	Ryr2	Ryanodine receptor 2	23.9225	24.1174	24.0772	24.0275	23.9316	24.0275	23.7594	24.0854	24.7441	24.7945	24.8433	24.848	24.5345	24.2317	24.5638	21.8152	21.9388	21.9024	22.0493	21.9985	22.019	22.0723	22.155	22.3699	22.3725	22.0658	22.3857	21.9812	21.8346	21.9061	21.9459	23.5754	23.2535	22.9777	23.2036	23.7286	23.3511	23.1332	23.3376	23.5522	23.1316
E9Q411	E9Q411	E9Q411	E9Q411_MOUSE	7	7	Nbas	Nbas	Neuroblastoma amplified sequence	15.7996	16.2821	17.5903	16.7003	16.5942	16.6502	16.2415	18.0354	18.288	17.7873	18.1185	18.3586	18.1597	16.6213	18.0237	NA	NA	NA	NA	NA	NA	NA	NA	14.616	NA	14.8931	14.6569	15.9333	14.9616	17.0315	14.4891	17.5371	18.0255	17.485	17.6551	17.5656	18.2925	17.6379	17.4489	18.1743	17.5757
E9Q414	E9Q414	E9Q414;E9Q1Y3	APOB_MOUSE	3	3	Apob	Apob	Apolipoprotein B-100	NA	NA	NA	NA	NA	NA	NA	NA	NA	15.5156	NA	NA	NA	NA	16.1685	NA	NA	NA	NA	NA	NA	NA	NA	NA	NA	NA	NA	NA	NA	NA	NA	17.0765	NA	NA	NA	NA	NA	NA	NA	NA	NA
E9Q447	E9Q447	A3KGU9;E9Q447	E9Q447_MOUSE	10	6	Sptan1	Sptan1	Spectrin alpha, non-erythrocytic 1	20.9024	20.9243	20.8113	20.9742	21.0088	20.6628	20.9459	20.8651	21.1079	21.0886	21.1015	21.2066	21.2419	21.4015	21.1581	18.1791	18.3467	18.0813	18.339	18.3146	18.3597	18.4203	17.9577	19.0634	18.7618	19.2385	19.0524	19.2486	19.2885	19.3257	19.3662	19.4771	19.9882	20.0156	19.663	19.8882	20.6096	19.482	20.4067	21.1206	20.0821
E9Q448	E9Q448	B7ZNL3;E9Q448	E9Q448_MOUSE	3	2	Tpm1	Tpm1	Tropomyosin 1, alpha	21.5823	NA	19.593	18.6542	21.5165	20.2184	21.5498	21.2989	19.4099	19.165	21.343	19.4453	20.953	21.0756	20.8269	19.3859	NA	NA	NA	19.1172	19.1239	18.969	20.2184	19.1506	19.0581	19.2368	19.5135	18.6838	18.8077	19.8113	19.4676	21.9098	23.6757	23.1901	23.0526	23.5165	23.7182	24.217	24.632	23.9495	23.654
E9Q448;E9Q453	E9Q448	E9Q448;E9Q450;E9Q453;E9Q456;G5E8R2;Q8BP43	E9Q448_MOUSE;E9Q453_MOUSE	5	4	Tpm1	Tpm1	Tropomyosin 1, alpha	NA	NA	NA	NA	NA	NA	NA	NA	NA	NA	NA	NA	NA	NA	19.8932	15.9368	NA	NA	NA	NA	NA	NA	NA	NA	17.697	NA	NA	17.7887	18.2846	20.1079	NA	21.6671	22.5333	21.7265	21.1886	21.8461	21.8876	21.4476	21.002	20.8034	20.8727
E9Q448;F8WID5	E9Q448	F8WID5;B7ZNL3;E9Q448	E9Q448_MOUSE;F8WID5_MOUSE	6	4	Tpm1	Tpm1	Tropomyosin 1, alpha	21.4118	21.417	20.7389	20.8191	21.4874	21.4375	21.265	21.3484	21.1395	20.7223	20.417	20.5915	20.5261	20.7389	22.8385	19.6866	20.2302	20.0821	19.9601	20.2989	20.5915	20.4972	20.714	20.8651	20.7715	20.2989	20.7796	20.2535	19.924	20.3752	20.2989	23.7182	24.1871	23.8858	23.2961	24.1015	24.2607	24.002	24.3444	23.3778	23.7286
E9Q453	E9Q453	E9Q453;E9Q455;E9Q456;G5E8R0;G5E8R1;G5E8R2;S4R261	E9Q453_MOUSE	4	4	Tpm1	Tpm1	Tropomyosin 1, alpha	20.9171	19.6447	20.6971	20.5069	20.9316	20.68	21.1825	20.7471	20.654	20.0156	20.6628	21.0426	20.5356	21.5823	20.953	20.1206	20.002	19.5914	19.5452	19.4051	19.4728	19.1881	20.1704	20.6714	20.7553	21.2006	20.9742	20.265	21.3538	21.0359	20.4676	22.0723	22.3962	22.6029	22.48	22.9951	22.695	22.6779	22.3484	22.2821	22.343
E9Q4N7	E9Q4N7	E9Q4N7;E9Q6R4;A0A338P6U8;A0A8Q0PK87	ARI1B_MOUSE	2	2	Arid1b	Arid1b	AT-rich interactive domain-containing protein 1B	NA	NA	NA	NA	NA	NA	NA	NA	14.5228	15.9454	14.113	16.2079	NA	NA	14.5418	NA	NA	NA	NA	NA	NA	NA	NA	NA	NA	NA	NA	NA	NA	NA	NA	NA	NA	NA	NA	NA	NA	NA	NA	NA	NA
E9Q4Z2	E9Q4Z2	E9Q4Z2	ACACB_MOUSE	48	44	Acacb	Acacb	Acetyl-CoA carboxylase 2	19.899	19.7245	19.929	19.7209	19.6855	19.9316	19.8788	19.9601	20.002	20.0951	19.4927	19.9882	20.0292	19.5901	19.6967	19.8754	19.8497	19.6766	19.6182	19.7752	19.7347	19.4714	19.0575	19.372	18.478	18.8384	18.419	17.575	17.7817	18.1261	17.0385	19.4217	18.969	18.5271	18.9216	19.9601	19.4126	19.2924	20.2877	19.3965	NA
E9Q4Z2;Q5SWU9	E9Q4Z2	E9Q4Z2;Q5SWU9	ACACA_MOUSE;ACACB_MOUSE	7	7	Acaca;Acacb	Acaca	Acetyl-CoA carboxylase 2	20.3752	20.1457	20.5915	20.1946	20.0292	20.4972	20.4775	20.6971	20.6453	20.8423	20.4972	20.6096	20.5165	20.4676	20.3857	20.0292	19.8276	20.0292	19.9185	20.3538	20.4676	20.2419	20.0292	19.9601	19.2317	19.8041	18.7329	17.9625	NA	17.4594	NA	19.6706	NA	17.9584	NA	NA	NA	NA	NA	14.3335	NA
E9Q512	E9Q512	E9Q512;H3BJG4	E9Q512_MOUSE	11	11	Trip11	Trip11	Thyroid hormone receptor interactor 11	17.7382	18.0124	17.5712	18.3242	18.1003	17.7397	18.3145	17.7406	19.1787	19.1867	19.4238	19.0223	19.0384	19.0469	19.0581	17.1878	16.4034	15.7876	17.3507	16.0676	15.3865	17.4397	NA	18.5802	17.6929	18.1897	18.4184	17.8109	17.7651	17.895	18.2371	NA	NA	NA	NA	NA	NA	NA	NA	18.565	NA
E9Q555	E9Q555	E9Q555;A0A171EBL2;A0A8I4P9C4	RN213_MOUSE	4	4	Rnf213	Rnf213	E3 ubiquitin-protein ligase RNF213	NA	NA	18.4405	18.2029	NA	NA	NA	NA	16.4866	16.7466	NA	16.139	17.1263	NA	NA	14.5887	15.1181	NA	NA	13.5524	13.818	NA	NA	14.7793	NA	15.1399	15.9033	16.7124	16.1095	14.7238	16.0104	NA	NA	NA	NA	NA	NA	19.0543	NA	20.7056	NA
E9Q557	E9Q557	E9Q557;E9PZW0	DESP_MOUSE	248	174	Dsp	Dsp	Desmoplakin	24.7182	25.0691	24.9361	24.867	24.7645	24.7796	24.5812	24.9134	24.5926	24.7024	24.8336	24.6811	24.6375	24.5165	24.7234	23.391	NA	19.7836	20.0559	20.0821	23.4298	20.4576	21.3321	20.6006	20.0426	20.1704	20.2419	20.2535	20.265	19.9229	20.4576	23.9933	23.2184	22.2905	21.8423	20.953	21.4972	22.4298	20.7389	22.3484	22.7119
E9Q5C9	E9Q5C9	E9Q5C9;A0A286YCD1;A0A286YDA2;A0A286YDT3;A0A286YDV7;A0A286YDZ1	NOLC1_MOUSE	8	7	Nolc1	Nolc1	Nucleolar and coiled-body phosphoprotein 1	NA	NA	NA	NA	NA	NA	NA	18.5811	18.4375	19.3515	18.9107	18.6629	18.821	17.8389	18.7326	NA	NA	NA	NA	NA	NA	NA	NA	NA	NA	NA	NA	NA	NA	NA	NA	20.4874	21.3376	21.2006	21.1457	19.9316	19.9272	21.2419	20.9388	20.4375	21.1886
E9Q5F1	E9Q5F1	E9Q5F1	E9Q5F1_MOUSE	2	1	Or6n2	Or6n2	Olfactory receptor	21.3045	21.5869	21.5915	21.2593	20.9951	21.3045	20.4375	21.2933	20.8802	20.7634	20.6453	20.6096	21.2419	20.5545	20.9459	NA	NA	NA	NA	NA	NA	NA	NA	NA	NA	NA	NA	NA	NA	NA	NA	17.7075	16.7718	18.3625	19.6979	18.094	19.4497	18.4115	18.8538	18.4971	NA
E9Q5G3	E9Q5G3	E9Q5G3;A0A1L1SRP4	KIF23_MOUSE	1	1	Kif23	Kif23	Kinesin-like protein KIF23	NA	NA	NA	NA	NA	NA	NA	15.8824	NA	20.1825	19.4056	20.002	19.8175	19.774	NA	NA	NA	NA	NA	NA	NA	NA	NA	NA	NA	NA	NA	NA	NA	NA	NA	NA	NA	NA	NA	NA	NA	NA	NA	NA	NA
E9Q5J9	E9Q5J9	D3Z2H9;E9Q5J9	E9Q5J9_MOUSE	11	7	Tpm3	Tpm3	Tropomyosin 3, gamma	19.3869	19.2385	19.0486	19.1609	19.5447	19.3103	19.5874	19.3132	19.692	19.3904	19.6786	19.7249	19.6147	20.5356	20.2302	17.5889	19.0866	20.1079	20.2184	20.3752	20.0951	20.1332	20.2764	21.2707	21.0493	21.2535	21.1581	21.2419	21.5117	21.8034	21.3962	21.7594	22.3045	22.5475	21.0156	22.3403	22.2419	22.1301	21.68	22.1301	21.8307
E9Q616	E9Q616	E9Q616;A0A494BBD5	E9Q616_MOUSE	321	221	Ahnak	Ahnak	AHNAK nucleoprotein (desmoyokin)	25.065	24.918	24.8997	24.848	24.9271	24.945	25.1174	24.7441	25.604	25.4362	25.5983	25.4953	25.5255	25.6811	25.6403	24.2679	24.2535	24.4738	24.558	24.6865	24.5285	24.7745	24.5225	24.9539	24.9043	24.9628	24.8904	24.8385	24.8528	24.7024	24.7389	25.5374	25.792	25.6181	25.7846	25.8997	25.9672	26.2961	25.8019	26.9088	26.2114
E9Q616;G5E8K8	E9Q616	E9Q616;A0A494B8Y7;A0A494BBD5;G5E8K8	E9Q616_MOUSE;G5E8K8_MOUSE	6	3	Ahnak	Ahnak	AHNAK nucleoprotein (desmoyokin)	20.4476	20.2419	20.4874	20.5069	20.6186	20.5545	20.3538	20.5069	21.0756	21.0886	21.1642	20.9601	21.2125	21.1332	21.002	20.4874	20.1704	20.4067	20.5731	20.4476	20.5638	20.6886	20.3857	21.0292	20.654	20.7223	20.7223	20.5545	20.417	20.2535	20.4067	19.6252	NA	NA	NA	NA	NA	NA	NA	NA	NA
E9Q634;P70248	E9Q634	E9Q634;P70248;G3V011;Q8CG29	MYO1E_MOUSE;MYO1F_MOUSE	1	1	Myo1e;Myo1f	Myo1e	Unconventional myosin-Ie	NA	NA	14.9951	NA	NA	NA	NA	NA	NA	NA	NA	NA	NA	NA	NA	NA	NA	NA	NA	NA	NA	NA	NA	NA	NA	NA	NA	NA	NA	NA	NA	NA	NA	NA	NA	NA	NA	NA	NA	NA	NA
E9Q6D8;Q91X70	E9Q6D8	E9Q6D8;Q91X70	E9Q6D8_MOUSE;Q91X70_MOUSE	2	2	C6	C6	Complement component C6	NA	NA	NA	NA	NA	NA	NA	NA	NA	NA	NA	NA	NA	NA	NA	NA	NA	NA	NA	NA	NA	NA	NA	NA	NA	NA	NA	NA	NA	NA	NA	NA	NA	NA	NA	NA	NA	NA	NA	NA	NA
E9Q6E5;F6RDI8;Q3UIX4	E9Q6E5	E9Q6E5;Q3UIX4;D3Z4B0;D6RE22;F6RDI8;F6TN80	E9Q6E5_MOUSE;F6RDI8_MOUSE;Q3UIX4_MOUSE	3	3	Srsf11	Srsf11	Serine and arginine-rich splicing factor 11	17.2239	17.8592	17.748	17.8194	18.1933	18.2911	17.8387	18.2535	18.9004	18.8519	18.3984	18.1625	18.3877	18.0721	18.4169	17.691	18.2763	16.5705	17.3822	18.2036	18.5523	18.6055	18.3539	19.6249	19.8885	19.7367	19.8609	19.5889	19.7658	19.6858	19.6732	NA	NA	NA	NA	NA	NA	NA	NA	NA	NA
E9Q6H8	E9Q6H8	A0A0N4SUU0;A0A0N4SUV0;A0A0N4SUY3;A0A0N4SV65;A0A0N4SW19;A0A0N4SWD7;A0A0N4SWF5;E9Q6H8	E9Q6H8_MOUSE	4	3	Plekha5	Plekha5	Pleckstrin homology domain containing, family A member 5	16.7294	NA	15.7851	NA	NA	NA	NA	NA	18.1237	18.6312	18.2318	17.9842	18.614	18.5842	18.333	NA	NA	NA	NA	NA	NA	14.8425	NA	NA	15.185	NA	NA	NA	NA	NA	NA	NA	NA	NA	NA	NA	NA	NA	NA	17.5644	NA
E9Q6P5	E9Q6P5	E9Q6P5;A0A1Y7VL44	TTC7B_MOUSE	8	8	Ttc7b	Ttc7b	Tetratricopeptide repeat protein 7B	18.7928	19.056	19.2634	19.0104	18.8829	18.9537	18.3941	18.237	18.8185	18.9921	18.0472	18.466	18.1222	NA	18.516	18.2652	18.0188	18.0343	18.1666	18.551	18.3807	18.1019	18.3864	17.7886	17.5803	17.5384	17.219	18.4902	17.5468	18.0571	18.0665	19.1928	18.4939	19.5107	NA	NA	NA	19.0733	NA	NA	NA
E9Q6R7	E9Q6R7	E9Q6R7;A0A1W2P8G5	E9Q6R7_MOUSE	75	65	Utrn	Utrn	Utrophin	19.1236	18.9982	19.1343	18.7861	19.0959	18.7401	19.0115	18.5499	20.6096	20.5451	20.6714	20.5915	20.6096	20.6628	20.714	NA	16.2887	17.215	18.3058	17.6899	17.1838	17.6343	16.4745	19.0119	18.5828	18.8789	18.912	18.8967	18.7725	18.9192	18.5955	19.1169	NA	NA	17.7823	17.9779	17.1665	NA	NA	19.7002	18.9994
E9Q6U4;Q3UWL8	E9Q6U4	E9Q6U4;Q3UWL8	E9Q6U4_MOUSE;Q3UWL8_MOUSE	1	1	Pfdn4	Pfdn4	Prefoldin subunit 4	NA	NA	NA	17.8361	NA	18.0767	NA	NA	NA	NA	19.0483	18.3744	18.1337	18.2943	18.9128	19.1522	19.1699	19.1354	19.2202	19.0064	19.2519	18.3401	18.906	19.2269	19.5728	19.6497	19.5206	19.1711	19.4885	19.4249	18.768	NA	NA	NA	NA	NA	NA	NA	NA	NA	NA
E9Q735	E9Q735	E9Q735;G3X9Y5	UBE4A_MOUSE	5	5	Ube4a	Ube4a	Ubiquitin conjugation factor E4 A	18.2611	16.4722	17.9904	18.0167	18.0556	18.2832	17.4849	18.3235	18.7012	18.3508	18.3989	17.839	18.0972	18.3977	18.5354	17.3562	18.2956	18.1242	18.2094	18.0252	18.2949	18.2394	17.6368	18.462	18.2439	18.494	18.4525	18.6083	17.8902	18.6118	18.422	NA	NA	NA	NA	NA	NA	NA	NA	NA	NA
E9Q7G0	E9Q7G0	E9Q7G0;F6ZQA3	NUMA1_MOUSE	57	50	Numa1	Numa1	Nuclear mitotic apparatus protein 1	19.6962	19.5457	19.589	19.5668	19.7166	19.6663	19.9316	19.541	20.6886	20.7796	20.7955	20.7634	20.5823	20.8651	20.5451	NA	NA	NA	16.4884	NA	17.6626	16.5881	NA	16.8832	17.6856	17.3107	19.3947	17.4773	17.6229	17.1061	17.1738	19.9031	19.9214	20.0559	20.1704	21.0292	20.3321	20.6628	20.7634	20.4375	20.4874
E9Q7N6;Q3V1B8	E9Q7N6	E9Q7N6;Q3V1B8	E9Q7N6_MOUSE;Q3V1B8_MOUSE	2	1	Gal3st4	Gal3st4	Galactose-3-O-sulfotransferase 4	24.3645	24.417	24.4234	24.391	24.4234	24.5105	24.5045	24.6703	23.8288	23.9134	23.8288	23.7286	23.7389	23.6209	23.5754	24.2535	24.0105	23.848	23.8288	24.1095	23.9134	24.0609	24.1015	23.1457	23.1379	22.9441	23.2021	23.654	23.3239	23.5754	23.7389	22.7119	22.6584	22.6649	21.9171	23.0935	23.1795	22.7594	22.4576	20.4476	NA
E9Q7X6	E9Q7X6	E9Q7X6;A0A338P6D4;E9Q440	HEG1_MOUSE	2	2	Heg1	Heg1	Protein HEG homolog 1	NA	NA	NA	NA	NA	NA	NA	NA	17.5787	NA	NA	18.3139	17.731	18.1676	NA	NA	NA	NA	NA	NA	NA	NA	NA	16.6039	17.3157	17.1642	16.9191	17.9529	17.3858	17.5422	17.095	NA	NA	NA	NA	NA	NA	NA	NA	NA	NA
E9Q800;E9QAY6	E9Q800	E9Q800;E9QAY6	E9Q800_MOUSE;E9QAY6_MOUSE	4	2	Immt	Immt	MICOS complex subunit MIC60	23.7182	23.3376	23.4298	24.1095	23.5045	23.5285	24.7234	24.2607	23.0292	23.2332	23.3778	22.9566	23.5285	23.6209	23.4923	NA	22.2302	23.9584	23.9134	24.1871	23.9043	24.0526	24.0526	23.214	20.1825	22.8689	23.2961	23.5285	22.9829	23.217	23.1795	21.0821	22.6209	21.2764	21.4221	21.9742	23.1441	21.6671	22.0156	21.9134	22.1395
E9Q8B5	E9Q8B5	E9PUM5;E9Q8B5;E9Q8B6	E9Q8B5_MOUSE	6	6	Cfhr4	Cfhr4	Complement factor H-related 4	NA	NA	NA	NA	NA	17.1648	NA	NA	NA	19.1879	18.7725	NA	19.0827	19.9742	19.4761	17.0247	17.5701	17.3847	18.1482	18.0085	17.7049	NA	17.7104	18.5264	18.6549	18.4088	18.8296	19.1567	19.3916	19.0643	18.5161	19.8122	21.0224	20.3645	20.343	20.4067	20.2764	20.3211	20.5638	17.87	20.1206
E9Q8I9	E9Q8I9	E9Q8I9;A0A0J9YUP4;A0A0J9YVI5;A0A5F8MPN1	FRY_MOUSE	10	10	Fry	Fry	Protein furry homolog	15.7897	NA	NA	16.8436	16.897	15.7222	NA	16.6469	18.3705	18.7686	18.547	18.2693	19.1886	18.836	18.0827	NA	NA	NA	14.4016	NA	15.9877	NA	NA	17.8783	NA	18.1317	NA	18.4523	17.4222	18.8379	14.9258	NA	NA	NA	NA	17.7965	17.1883	NA	NA	19.0808	NA
E9Q8Q6	E9Q8Q6	E9Q8Q6	CC141_MOUSE	61	47	Ccdc141	Ccdc141	Coiled-coil domain-containing protein 141	20.5261	20.6276	20.5356	20.4972	20.4476	20.4067	20.417	20.6453	21.4825	21.3376	21.5117	21.502	21.417	21.2006	21.5309	17.4095	14.3207	NA	14.5976	17.7246	17.4315	NA	NA	18.0843	18.5258	18.7357	18.6844	19.1237	18.599	18.4581	18.6247	NA	20.5069	NA	NA	18.0127	19.4605	NA	NA	19.7885	NA
E9Q8T1	E9Q8T1	A0A140LIJ2;A0A140LIQ1;A0A140LIQ6;A0A140LJ29;E9Q8T1;E9Q9Z4;E9QL08	E9Q8T1_MOUSE	1	1	Tacc2	Tacc2	Transforming, acidic coiled-coil containing protein 2	NA	NA	NA	NA	NA	NA	NA	NA	NA	NA	NA	NA	NA	NA	NA	NA	NA	NA	NA	NA	NA	NA	NA	NA	NA	NA	NA	NA	NA	NA	NA	NA	NA	NA	NA	NA	NA	NA	NA	NA	NA
E9Q8Z5;E9Q903;E9Q906	E9Q8Z5	E9Q8Z5;E9Q903;E9Q906	E9Q8Z5_MOUSE;E9Q903_MOUSE;E9Q906_MOUSE	1	1	Ctnnd1	Ctnnd1	Catenin (cadherin associated protein), delta 1	NA	17.9016	NA	16.7962	NA	NA	17.4889	16.7502	16.8439	17.2181	18.3886	17.2948	17.7561	18.4379	NA	NA	NA	NA	NA	NA	NA	NA	NA	NA	NA	NA	NA	NA	17.7327	17.1858	17.6972	17.8731	NA	NA	NA	16.6182	NA	NA	NA	18.7187	NA
E9Q912	E9Q912	E9Q912;A0A0G2JGC8	GDS1_MOUSE	14	14	Rap1gds1	Rap1gds1	Rap1 GTPase-GDP dissociation stimulator 1	16.2989	17.2579	15.2642	16.9404	17.6765	17.6627	16.3743	16.8765	17.911	18.023	17.624	17.7413	17.757	17.893	17.6643	18.4675	18.3814	18.3186	18.1679	18.1058	18.1858	18.0158	17.85	18.6231	18.3424	18.949	18.3058	18.7467	18.9617	18.7865	18.4986	NA	NA	15.8048	NA	NA	NA	NA	NA	18.7749	NA
E9Q9C1	E9Q9C1	E9Q9C0;E9Q9C1;E9Q9C2;E9Q9C4	E9Q9C1_MOUSE	4	2	Ablim1	Ablim1	Actin-binding LIM protein 1	NA	16.6427	NA	16.7437	NA	NA	16.3908	16.1507	NA	NA	NA	NA	NA	NA	NA	NA	NA	NA	NA	NA	NA	NA	NA	NA	NA	NA	NA	NA	NA	NA	NA	17.8834	18.034	16.8967	NA	13.676	17.8861	NA	NA	NA	NA
E9Q9C1;E9Q9D2	E9Q9C1	E9Q9C1;E9Q9C4;E9Q9D2	E9Q9C1_MOUSE;E9Q9D2_MOUSE	3	2	Ablim1	Ablim1	Actin-binding LIM protein 1	NA	NA	NA	NA	NA	NA	NA	20.8034	NA	NA	NA	NA	NA	NA	NA	NA	NA	NA	NA	NA	NA	NA	NA	NA	NA	NA	NA	NA	NA	NA	NA	20.2764	20.6628	NA	NA	16.1716	19.0036	17.1443	NA	NA	15.4154
E9Q9D2	E9Q9D2	E9Q9C7;E9Q9D1;E9Q9D2;E9Q9Q7	E9Q9D2_MOUSE	2	1	Ablim1	Ablim1	Actin-binding LIM protein 1	NA	NA	NA	19.1747	NA	18.4525	NA	19.4091	NA	17.6602	NA	NA	NA	NA	NA	NA	NA	NA	NA	NA	NA	NA	NA	NA	NA	NA	NA	NA	NA	NA	NA	20.6276	NA	NA	NA	NA	NA	NA	NA	NA	NA
E9Q9K5	E9Q9K5	E9Q9K5;A0A1W2P8G7	TRDN_MOUSE	11	7	Trdn	Trdn	Triadin	21.2593	21.0951	20.1825	20.7876	21.1079	20.5165	20.7223	20.5261	21.4874	21.3857	21.3045	21.7995	21.7756	21.5451	21.5685	20.2764	19.4832	20.5451	20.7307	21.2933	21.4067	21.0493	21.3805	20.6186	21.0886	18.8285	20.9951	20.1457	19.8789	20.0292	20.2066	21.4067	21.9171	21.7471	21.5869	21.6006	21.823	21.6671	21.9637	22.4972	22.1916
E9Q9K8	E9Q9K8	E9Q9K8;Q6PGB9	E9Q9K8_MOUSE	14	13	Akap6	Akap6	A kinase (PRKA) anchor protein 6	18.4226	18.6817	18.47	18.6323	18.503	18.7949	18.6279	18.8069	19.908	19.9882	19.8802	19.8393	20.1332	19.7179	19.8628	NA	NA	NA	NA	NA	NA	NA	NA	NA	NA	NA	NA	NA	16.9044	16.4649	16.7904	NA	17.6953	NA	20.6364	NA	NA	18.2714	17.4291	19.1131	NA
E9Q9T8;Q3UIK0	E9Q9T8	Q3UIK0;E9Q9T8	E9Q9T8_MOUSE;Q3UIK0_MOUSE	26	13	Mybpc3	Mybpc3	Myosin binding protein C, cardiac	26.8019	27.2353	26.8858	27.019	26.8385	26.7129	26.8264	27.3662	25.8528	25.8647	26.065	25.9716	25.7077	25.8623	25.6757	21.1143	21.1825	21.1015	21.0821	21.5869	21.2593	21.1079	21.265	21.1642	21.7836	21.0821	21.5638	20.9388	20.9601	21.3752	21.4067	28.6492	27.4314	27.726	27.2445	26.6181	27.9705	26.7517	26.3324	25.7517	26.5898
E9QA15	E9QA15	E9QA15;F6T2Z7	E9QA15_MOUSE	4	4	Cald1	Cald1	Caldesmon 1	17.0358	17.5146	16.4696	NA	17.276	14.1701	16.6287	NA	NA	NA	NA	NA	NA	NA	NA	NA	NA	NA	NA	NA	NA	NA	NA	NA	NA	NA	NA	NA	NA	NA	NA	18.1988	NA	NA	NA	NA	NA	NA	16.7907	NA	NA
E9QA15;E9QA16;Q8VCQ8	E9QA15	D3Z6I7;E9Q0M9;E9QA15;E9QA16;F6QLP8;F6ZAW1;Q8VCQ8;S4R1T7	E9QA15_MOUSE;E9QA16_MOUSE;Q8VCQ8_MOUSE	28	21	Cald1	Cald1	Caldesmon 1	21.3538	21.5261	20.85	20.8113	21.3805	20.654	21.4576	21.0821	21.1269	20.953	21.3592	21.1079	20.8576	20.895	21.1206	24.3239	NA	NA	16.0476	18.495	18.2612	17.1465	17.4646	18.1823	18.7417	19.1313	18.2164	18.4368	18.4433	19.4954	18.2537	23.1379	22.9152	21.0951	22.6497	22.9812	22.4041	21.3266	22.5983	20.9951	22.2961
E9QA16;Q8VCQ8	E9QA16	E9QA16;F6QLP8;F6RGN9;F6T2Z7;F6ZAW1;Q8VCQ8	E9QA16_MOUSE;Q8VCQ8_MOUSE	4	3	Cald1	Cald1	Caldesmon 1	NA	NA	NA	NA	NA	NA	NA	20.7056	NA	NA	NA	NA	NA	NA	NA	NA	NA	NA	NA	NA	NA	NA	NA	NA	NA	NA	NA	NA	NA	NA	NA	21.9985	22.1886	20.265	21.7223	22.0951	21.6096	21.1765	21.3538	20.1206	20.6006
E9QA62	E9QA62	E9QA62	LMOD3_MOUSE	15	12	Lmod3	Lmod3	Leiomodin-3	18.2141	18.9654	19.1302	18.3316	18.7732	18.5739	18.4842	19.0804	18.4452	18.2933	18.6503	18.5044	NA	NA	NA	NA	NA	NA	NA	NA	NA	NA	NA	NA	NA	NA	NA	NA	NA	NA	NA	20.2877	20.3321	20.8576	20.2764	19.2794	19.1492	20.5731	20.417	20.2184	19.6557
E9QAT4	E9QAT4	E9QAT4;F7BPW6	SC16A_MOUSE	18	16	Sec16a	Sec16a	Protein transport protein Sec16A	18.1732	17.5683	18.3952	18.3411	19.0218	18.0408	18.7806	18.5618	19.54	20.002	19.7954	19.711	19.7981	20.002	19.779	18.6454	18.6754	18.6615	18.8329	18.5467	18.4802	18.8498	18.7001	18.7851	18.7028	18.4738	19.0109	18.7379	18.4275	18.0996	18.0521	18.4082	NA	NA	NA	18.6484	19.552	19.518	19.9316	20.1206	NA
E9QLJ0	E9QLJ0	E9QLJ0	E9QLJ0_MOUSE	19	12	Cmya5	Cmya5	Cardiomyopathy associated 5	19.216	19.5791	18.9913	19.2407	19.0617	18.898	19.5655	19.1269	20.4676	20.6006	20.6714	20.6628	20.7056	20.6453	20.2535	NA	17.896	NA	NA	NA	15.9625	15.0142	NA	18.093	14.6942	NA	17.2678	18.2226	NA	NA	17.6832	19.1052	NA	NA	NA	NA	NA	NA	NA	19.061	NA
E9QNN1	E9QNN1	E9QNN1;A0A087WPL5	E9QNN1_MOUSE	2	2	Dhx9	Dhx9	RNA helicase	NA	18.9532	19.0316	18.9044	18.2925	18.9369	19.2933	19.0764	19.8848	19.3451	19.4176	19.1739	18.1847	17.8906	18.8517	NA	NA	NA	NA	NA	NA	NA	NA	NA	NA	NA	15.2686	NA	17.6	18.9196	16.4483	NA	NA	NA	NA	NA	NA	NA	NA	NA	NA
E9QNP3;F8WJ23	E9QNP3	E9QNP3;F8WJ23	E9QNP3_MOUSE;F8WJ23_MOUSE	2	2	Hrnr	Hrnr	Hornerin	NA	NA	NA	NA	NA	NA	NA	NA	NA	NA	NA	NA	NA	NA	NA	NA	NA	NA	NA	NA	NA	NA	NA	NA	NA	NA	NA	NA	NA	NA	NA	NA	NA	NA	NA	NA	NA	NA	NA	NA	NA
E9QP49	E9QP49	E9QP49	E9QP49_MOUSE	2	2	Ehbp1l1	Ehbp1l1	EH domain binding protein 1-like 1	NA	NA	NA	NA	NA	NA	NA	17.0056	NA	NA	NA	NA	NA	NA	NA	NA	NA	NA	NA	13.5306	NA	12.8403	NA	15.0967	NA	NA	NA	NA	NA	NA	16.5902	NA	16.8097	17.8414	17.0573	17.8088	16.7606	17.0754	17.7125	17.211	15.2853
E9QP62;Q9D7B2	E9QP62	E9QP62;Q9D7B2	E9QP62_MOUSE;Q9D7B2_MOUSE	1	1	Lims1	Lims1	LIM and senescent cell antigen-like-containing domain protein	NA	NA	NA	NA	NA	NA	NA	NA	NA	NA	NA	NA	NA	NA	NA	NA	NA	NA	NA	NA	NA	NA	NA	NA	NA	NA	NA	NA	NA	NA	NA	NA	NA	NA	NA	NA	NA	NA	NA	NA	NA
E9QQ96	E9QQ96	A0A1W2P6H1;E9QQ96	E9QQ96_MOUSE	9	9	Obscn	Obscn	non-specific serine/threonine protein kinase	23.0967	23.1946	23.1734	23.4551	23.5404	23.4298	23.5045	23.3239	23.1642	23.7286	23.848	23.6209	23.5522	23.5522	23.391	NA	NA	16.3743	NA	NA	NA	NA	NA	17.5823	16.3449	NA	NA	19.6715	19.6521	NA	19.501	23.4041	23.6649	23.4425	23.9584	23.8288	23.4676	23.7286	23.4298	24.4298	24.3975
F2Z3U3;F2Z4B7;G5E867	F2Z3U3	F2Z3U3;F2Z3X7;F2Z4B7;G5E867	F2Z3U3_MOUSE;F2Z4B7_MOUSE;G5E867_MOUSE	7	7	Raph1	Raph1	Ras association (RalGDS/AF-6) and pleckstrin homology domains 1	17.303	17.3261	16.8221	17.9868	17.1954	17.8765	17.1959	17.4321	17.6625	17.9979	NA	17.204	17.8922	17.9614	17.8541	17.8435	17.6352	17.7214	17.8641	17.6828	17.6902	17.7877	17.3544	17.3405	16.303	NA	NA	16.0614	16.7728	NA	NA	18.0445	17.8851	16.5016	19.0497	19.2223	19.129	19.5501	18.8188	NA	NA
F6Q609	F6Q609	F6Q609	F6Q609_MOUSE	1	1	Cct3	Cct3	Chaperonin containing Tcp1, subunit 3 (gamma) (Fragment)	NA	NA	NA	18.8234	18.4818	18.1787	18.5704	NA	19.7568	20.1079	20.1206	20.2302	20.1825	20.2535	20.3645	NA	NA	19.2664	19.1564	17.9516	18.6872	18.602	NA	19.7202	NA	18.3072	18.0196	NA	NA	NA	NA	NA	NA	NA	NA	NA	NA	NA	NA	NA	NA
F6QXT4	F6QXT4	F6QXT4	F6QXT4_MOUSE	1	1	Cpt1b	Cpt1b	Carnitine palmitoyltransferase 1b, muscle (Fragment)	NA	17.5375	16.9149	15.3596	NA	15.9499	NA	NA	NA	15.972	NA	NA	14.7373	NA	NA	NA	NA	13.1164	NA	NA	NA	NA	NA	NA	NA	NA	NA	NA	NA	NA	NA	NA	NA	NA	NA	NA	NA	NA	NA	NA	NA
F6RDM4	F6RDM4	F6RDM4	F6RDM4_MOUSE	1	1	Gls	Gls	glutaminase (Fragment)	17.9077	17.3905	18.3816	17.5883	17.7866	18.3874	18.3864	17.9355	18.5036	18.2964	18.6472	18.1842	18.3523	18.3607	18.562	NA	17.2007	17.3657	17.259	NA	16.4328	NA	NA	NA	NA	16.8625	17.2454	17.9832	17.6009	17.8753	17.5854	NA	NA	NA	NA	NA	NA	NA	NA	NA	NA
F6TFN2	F6TFN2	F6TFN2	F6TFN2_MOUSE	1	1	Lmo7	Lmo7	LIM domain only 7 (Fragment)	19.9459	20.0156	19.8875	19.717	19.8665	19.7745	19.912	19.8822	19.6264	19.8598	19.8354	19.7457	19.7228	19.5212	19.6075	NA	16.1167	16.7752	16.1439	16.7193	16.1095	16.0993	16.1045	16.0956	16.8469	15.1249	NA	16.1127	16.8299	15.313	15.9525	20.7796	17.8246	19.8817	NA	NA	NA	NA	17.3031	16.2468	NA
F6TUL9	F6TUL9	F6TUL9	F6TUL9_MOUSE	2	1	Vsig4	Vsig4	V-set and immunoglobulin domain containing 4	NA	NA	NA	NA	NA	NA	NA	NA	NA	NA	NA	NA	18.9966	19.2702	19.36	NA	NA	NA	NA	NA	NA	NA	NA	NA	NA	NA	NA	19.0301	18.8198	18.9039	18.8973	NA	NA	NA	NA	NA	NA	NA	NA	NA	NA
F6TVP2	F6TVP2	F6TVP2	F6TVP2_MOUSE	1	1	Samhd1	Samhd1	Deoxynucleoside triphosphate triphosphohydrolase SAMHD1 (Fragment)	NA	NA	NA	NA	NA	NA	15.3527	NA	NA	NA	NA	NA	NA	16.2462	NA	16.5326	17.1793	17.259	17.2022	17.201	17.0434	17.3002	17.2067	18.225	17.7802	17.8587	17.3832	18.0272	17.5243	17.4656	17.4524	NA	NA	NA	NA	NA	NA	NA	NA	NA	NA
F6U775	F6U775	F6U775	F6U775_MOUSE	2	2	Opa1	Opa1	OPA1, mitochondrial dynamin like GTPase (Fragment)	NA	16.3666	18.1324	18.9551	NA	17.037	18.8592	17.5284	NA	NA	NA	NA	NA	NA	NA	NA	18.7306	18.5781	19.3096	NA	18.651	17.8434	NA	NA	NA	NA	NA	NA	16.2474	NA	NA	NA	15.7826	NA	16.1408	16.6817	16.6501	15.5364	16.4	13.3026	15.0082
F6VQ81	F6VQ81	F6VQ81;Q3TUJ9;Q8BKP1	F6VQ81_MOUSE	4	2	Tpd52l2	Tpd52l2	Tumor protein D52-like 2 (Fragment)	15.6576	15.6494	16.7783	17.01	NA	15.6781	NA	NA	18.1037	18.2463	18.4368	18.6989	17.7418	18.2463	18.0103	16.966	NA	NA	NA	NA	NA	17.0706	NA	17.6358	17.1221	18.6096	16.7959	17.5923	18.2248	17.7615	17.4479	NA	NA	NA	NA	NA	NA	NA	NA	NA	NA
F6W8R9;Q6DFZ2	F6W8R9	F6W8R9;Q6DFZ2	F6W8R9_MOUSE;Q6DFZ2_MOUSE	1	1	Syne2	Syne2	Spectrin repeat containing, nuclear envelope 2 (Fragment)	NA	NA	NA	NA	NA	NA	NA	NA	NA	NA	NA	NA	NA	NA	NA	NA	NA	NA	NA	NA	NA	NA	NA	NA	NA	NA	NA	NA	NA	NA	NA	NA	NA	NA	NA	NA	NA	NA	NA	NA	NA
F6WHQ7	F6WHQ7	F6WHQ7	F6WHQ7_MOUSE	1	1	Gstm1	Gstm1	Glutathione S-transferase, mu 1 (Fragment)	NA	NA	NA	NA	NA	NA	NA	NA	NA	NA	NA	NA	NA	NA	NA	NA	NA	NA	NA	NA	NA	NA	NA	NA	14.7227	15.8876	13.6613	NA	16.7708	14.9124	16.8161	NA	NA	NA	NA	NA	NA	NA	NA	NA	NA
F6ZDS4	F6ZDS4	F6ZDS4;Q7M739	TPR_MOUSE	39	36	Tpr	Tpr	Nucleoprotein TPR	19.2068	18.9419	18.9334	18.9402	19.0855	19.4025	19.11	18.8926	19.5518	19.4725	19.4422	19.5092	19.6115	19.6456	19.6071	18.0311	18.1207	17.6583	17.1637	17.7027	18.1223	18.4137	17.9227	18.6688	19.2256	18.9372	18.9867	18.5598	18.8131	18.7501	18.8549	19.0464	19.1389	20.0426	19.5778	19.8755	19.1499	18.8773	19.2647	19.4494	19.6825
F6ZFU0	F6ZFU0	A0A0R4J1L2;D3Z7N2;F6ZFU0	F6ZFU0_MOUSE	4	2	Eef1d	Eef1d	Eukaryotic translation elongation factor 1 delta (guanine nucleotide exchange protein) (Fragment)	17.2039	18.3906	18.5653	18.4658	17.7032	NA	18.6982	17.0809	19.5553	19.1061	19.1993	19.6841	18.4689	18.3192	18.362	17.3785	17.3938	16.4339	17.0212	17.5266	16.8378	16.2772	17.2316	17.9758	18.2227	17.9782	18.2447	18.2793	18.0652	18.4645	18.128	18.5773	17.8004	NA	NA	NA	NA	16.4834	NA	16.9737	17.4584
F6ZGN3	F6ZGN3	F6ZGN3	F6ZGN3_MOUSE	17	12	Myo18a	Myo18a	Myosin XVIIIA (Fragment)	20.0292	20.0156	20.1825	20.2184	20.2877	20.1206	20.3538	19.4601	20.343	20.4576	20.5731	20.68	20.6364	20.7715	20.6453	NA	15.8471	NA	NA	16.0458	16.4255	16.0284	15.1098	NA	15.8245	NA	16.4111	16.8307	15.1512	NA	NA	21.1581	21.0088	21.1206	20.5069	21.2707	20.4576	20.8423	21.2419	20.3857	19.5144
F6ZQA3	F6ZQA3	F6ZQA3	F6ZQA3_MOUSE	1	1	Numa1	Numa1	Nuclear mitotic apparatus protein 1 (Fragment)	NA	18.026	NA	18.1011	18.0258	NA	17.5323	17.3573	18.3232	18.9365	19.3571	18.2641	18.586	19.1129	19.0156	NA	NA	NA	NA	NA	NA	NA	NA	NA	NA	NA	NA	NA	NA	NA	NA	NA	NA	NA	NA	NA	NA	NA	NA	NA	NA
F7A7Y6	F7A7Y6	A3KN63;F6R3J9;F6VCN9;F6X687;F6XVS9;F6YJZ8;F7A7Y6;F7AXK2;F7D1B3;J3QMX3;J3QNA6;J3QNE1;J3QNG9;J3QP00;K7N7D7;L7MUE8;L7N200;L7N284;L7N291;L7N294;L7N2A2;L7N474;Q2TB45	F7A7Y6_MOUSE	1	1	Gm6465	Gm6465	Predicted gene 6465 (Fragment)	18.2509	18.2157	18.3181	18.0465	18.3219	17.5435	18.4619	18.2896	17.0394	17.4225	17.5481	18.1183	17.3656	17.4531	17.5096	NA	NA	NA	NA	NA	NA	NA	NA	NA	NA	NA	NA	NA	NA	NA	NA	NA	NA	NA	NA	NA	NA	NA	NA	NA	NA
F7AGE9	F7AGE9	F7AGE9	F7AGE9_MOUSE	3	2	Obsl1	Obsl1	Obscurin-like 1 (Fragment)	NA	NA	NA	19.0309	NA	NA	19.5295	18.4057	20.4676	NA	NA	NA	NA	NA	NA	17.2359	16.9895	16.6546	16.7668	16.0863	16.3246	17.1876	16.84	18.3251	18.5192	18.314	18.8141	18.2859	18.373	18.14	18.4295	19.003	NA	NA	NA	NA	NA	NA	17.1822	NA	17.7099
F7AI87	F7AI87	F7AI87	F7AI87_MOUSE	1	1	Psmd4	Psmd4	Proteasome (prosome, macropain) 26S subunit, non-ATPase, 4 (Fragment)	NA	NA	NA	NA	NA	16.9037	16.9345	NA	16.521	18.264	18.5478	18.3188	NA	18.5891	18.2571	16.9895	18.1841	18.3226	15.7353	15.8194	16.8145	18.2039	16.1845	18.7928	19.0442	19.1605	18.9657	18.3393	19.067	18.6752	18.392	18.914	NA	NA	NA	NA	NA	NA	NA	NA	NA
F7ASU3	F7ASU3	F7ASU3	F7ASU3_MOUSE	2	1	Rhot1	Rhot1	Ras homolog family member T1 (Fragment)	NA	NA	NA	NA	NA	NA	NA	NA	19.5062	NA	NA	NA	NA	NA	NA	17.9973	17.804	18.0199	17.6271	NA	NA	NA	NA	NA	17.0561	NA	NA	17.7371	NA	NA	NA	NA	NA	NA	NA	NA	NA	NA	NA	NA	NA
F7BJK1;Q8CFX3	F7BJK1	F7BJK1;Q8CFX3	F7BJK1_MOUSE;Q8CFX3_MOUSE	2	2	Pcdh1	Pcdh1	Protocadherin 1 (Fragment)	19.2485	19.4475	18.5421	NA	19.1514	18.3673	19.236	18.8825	NA	NA	NA	NA	NA	NA	NA	NA	NA	NA	NA	NA	NA	NA	NA	NA	NA	NA	NA	NA	NA	NA	NA	NA	NA	NA	NA	NA	NA	NA	NA	NA	NA
F7CBP1;G3XA17	F7CBP1	G3XA17;F7CBP1	F7CBP1_MOUSE;G3XA17_MOUSE	1	1	Eif4g2	Eif4g2	Eukaryotic translation initiation factor 4, gamma 2	19.6904	19.157	19.5577	19.0866	19.4335	19.2806	19.4207	19.2373	20.1206	20.7471	20.4375	20.5165	20.654	20.3538	20.1581	19.8736	18.8765	19.3403	19.5381	19.718	18.0453	19.7637	19.6528	19.8091	17.0812	19.8996	19.6694	19.4371	19.2687	18.7538	18.9775	17.2612	NA	NA	NA	NA	NA	NA	NA	NA	NA
F7CK55;Q63ZW6	F7CK55	F7CK55;Q63ZW6	F7CK55_MOUSE;Q63ZW6_MOUSE	3	2	Col4a5	Col4a5	Collagen, type IV, alpha 5 (Fragment)	18.8983	18.3746	NA	NA	19.4104	18.1379	18.3647	NA	21.3592	21.4476	21.7634	21.6453	20.7223	20.3538	20.6628	NA	NA	NA	NA	NA	NA	NA	NA	NA	NA	16.2307	18.5149	18.5861	NA	NA	16.8398	NA	NA	NA	NA	NA	NA	NA	NA	16.3501	NA
F7DBQ0;Q3TML0	F7DBQ0	Q3TML0;F7DBQ0	F7DBQ0_MOUSE;Q3TML0_MOUSE	2	1	Pdia6	Pdia6	Protein disulfide-isomerase A6	21.823	21.6453	21.8576	21.9707	22.2535	22.0918	21.9061	22.1795	22.8595	22.937	23.0426	23.0459	22.8651	23.2961	23.0509	21.5915	21.6231	21.5823	21.7553	22.0493	21.9847	22.0918	21.9916	22.8876	22.7756	22.823	22.9171	22.8054	22.5213	22.8073	22.695	19.5389	NA	NA	NA	NA	NA	NA	NA	NA	NA
F8VPK0	F8VPK0	F8VPK0	SKI3_MOUSE	6	6	Skic3	Skic3	Superkiller complex protein 3	16.6179	NA	15.2902	NA	NA	NA	15.237	NA	17.3901	17.4152	16.6675	16.754	17.0595	16.8641	16.8848	NA	15.5146	16.2133	15.1201	17.1368	16.4103	16.7341	16.7938	16.4053	16.7695	17.2467	16.0249	16.7894	17.3757	17.4755	16.9444	NA	NA	NA	NA	NA	NA	NA	NA	NA	NA
F8VPN4	F8VPN4	A0A0G2JGI9;F8VPN4;E0CYU6	F8VPN4_MOUSE	119	78	Agl	Agl	Glycogen debranching enzyme	22.1174	21.5638	21.8073	21.8987	21.8614	22.1332	21.8538	21.7796	22.6886	22.5685	22.3294	22.2066	22.0886	22.1704	22.0983	23.8093	23.848	23.7695	23.7995	23.8385	23.8764	23.7389	23.7594	24.3778	24.4923	24.48	24.4551	24.0935	24.217	24.1332	23.9495	21.2006	20.7796	20.9316	20.1704	19.4972	20.1704	19.8569	19.6578	20.4775	NA
F8VPP8	F8VPP8	F8VPP8	F8VPP8_MOUSE	3	3	Zc3h7b	Zc3h7b	Zinc finger CCCH type containing 7B	NA	NA	NA	NA	NA	NA	NA	NA	NA	NA	NA	NA	NA	NA	NA	NA	13.6701	NA	NA	NA	NA	NA	NA	NA	NA	NA	NA	16.2304	16.0587	16.288	15.5011	NA	NA	NA	NA	NA	NA	NA	NA	14.5553	NA
F8VPU2	F8VPU2	F8VPU2	FARP1_MOUSE	2	2	Farp1	Farp1	FERM, ARHGEF and pleckstrin domain-containing protein 1	16.4318	NA	NA	NA	15.6439	15.1979	NA	NA	NA	17.6051	NA	NA	18.0372	16.2627	NA	NA	NA	NA	NA	NA	NA	NA	NA	16.0983	NA	16.1736	NA	16.3866	NA	17.0197	NA	NA	16.8199	16.2663	NA	NA	NA	NA	15.9825	17.8184	NA
F8VQ05	F8VQ05	F8VQ05;A0A0J9YUH4;A0A0J9YUJ6	F8VQ05_MOUSE	3	3	Fryl	Fryl	FRY like transcription coactivator	NA	NA	NA	NA	NA	NA	NA	NA	16.8012	16.9205	17.0747	NA	17.1812	17.5929	17.5752	NA	NA	NA	NA	NA	NA	NA	NA	15.0426	15.0694	NA	NA	NA	NA	NA	NA	NA	NA	NA	NA	NA	NA	NA	NA	NA	NA
F8VQC1	F8VQC1	F8VQC1;E9Q740	F8VQC1_MOUSE	9	8	Srp72	Srp72	Signal recognition particle subunit SRP72	18.5399	18.3119	18.528	18.4727	18.3462	18.4888	18.3082	17.895	19.4878	19.2165	19.2339	19.2819	19.448	19.0278	18.8702	18.0442	17.9	17.3389	17.1419	17.9287	17.5233	17.0364	17.4072	17.7334	18.0382	18.2732	18.0733	18.0038	17.9797	17.9079	17.6756	17.1996	NA	16.8067	NA	17.387	NA	NA	NA	18.1261	NA
F8VQJ3	F8VQJ3	F8VQJ3	F8VQJ3_MOUSE	7	5	Lamc1	Lamc1	Laminin, gamma 1	23.2821	23.2821	22.8969	22.8014	23.1856	23.1488	23.2535	22.7013	23.3778	23.3778	23.6865	23.4676	23.4298	23.5638	23.2679	20.0292	20.6276	20.265	20.0559	20.343	20.2302	20.1332	20.3962	19.7196	20.1704	20.5069	20.8269	19.9882	20.2989	20.2066	20.3962	21.7307	21.5545	21.0951	20.9388	20.1704	21.002	20.5261	20.7715	21.0886	20.002
F8WHN4	F8WHN4	A2ACC6;E9Q0J2;F8WHN4	F8WHN4_MOUSE	2	2	Ralgapb	Ralgapb	Ral GTPase activating protein, beta subunit (non-catalytic)	NA	NA	NA	NA	NA	NA	NA	NA	NA	NA	NA	NA	NA	NA	NA	NA	NA	NA	NA	NA	NA	NA	NA	NA	NA	NA	NA	NA	NA	NA	NA	NA	NA	NA	NA	NA	NA	NA	NA	NA	NA
F8WIA1	F8WIA1	F8WIA1	F8WIA1_MOUSE	1	1	Clip1	Clip1	CAP-GLY domain containing linker protein 1	17.1872	15.7393	17.3426	16.2137	16.9324	17.0913	15.8681	15.3107	17.7266	18.1671	17.039	17.7715	17.5532	17.9109	17.3494	17.888	17.9526	17.5378	17.1952	17.2803	17.6617	17.7888	17.6831	17.8269	18.4532	18.5331	18.3812	18.5774	18.6869	18.6871	18.6164	16.6411	NA	17.6103	17.1421	16.0905	16.418	17.8327	17.4309	NA	16.5412
F8WID5	F8WID5	F8WID5	F8WID5_MOUSE	1	1	Tpm1	Tpm1	Tropomyosin 1, alpha	NA	NA	NA	NA	NA	NA	NA	NA	NA	NA	NA	NA	NA	NA	NA	NA	NA	NA	NA	NA	NA	NA	NA	NA	NA	NA	NA	NA	NA	NA	NA	NA	21.2593	21.6929	20.1457	20.0951	20.4874	19.693	20.0426	20.9388	20.1206
F8WIE5	F8WIE5	F8WIE5	F8WIE5_MOUSE	1	1	Hectd1	Hectd1	E3 ubiquitin-protein ligase	16.7451	NA	18.0691	17.1834	NA	NA	18.0138	17.0728	18.532	18.3394	18.3748	18.6325	18.6125	18.5279	18.7524	NA	17.5033	17.1688	14.6766	NA	17.9123	17.8933	NA	NA	18.3601	17.9244	18.2992	NA	17.4248	NA	NA	NA	NA	NA	NA	NA	NA	NA	NA	NA	NA
F8WIT2	F8WIT2	F8WIT2	F8WIT2_MOUSE	2	1	Anxa6	Anxa6	Annexin	NA	NA	NA	NA	NA	NA	NA	NA	NA	NA	NA	NA	NA	NA	NA	NA	NA	NA	NA	NA	NA	NA	NA	NA	NA	NA	NA	NA	NA	NA	NA	18.8858	NA	NA	NA	NA	NA	NA	NA	NA	NA
F8WJI6;Q9CRA2	F8WJI6	D9J303;E9Q8P5;F8WJI6;Q9CRA2	F8WJI6_MOUSE;Q9CRA2_MOUSE	8	4	Pdlim5	Pdlim5	PDZ and LIM domain 5	23.3239	23.2679	23.7182	23.6649	23.9225	23.8385	23.7077	23.181	23.3376	22.969	22.8191	23.0542	22.7098	22.58	22.6843	18.9154	17.9384	18.8901	19.0776	19.6041	19.4013	19.1528	19.5775	20.0821	19.9742	19.8112	20.2764	19.4655	19.8795	20.0821	19.6943	24.8093	24.895	24.2961	25.0772	23.0359	24.6264	24.3645	23.7389	23.3645	25.1681
G3UW82	G3UW82	G3UW82	G3UW82_MOUSE	2	1	Myh2	Myh2	Myosin, heavy polypeptide 2, skeletal muscle, adult	17.2619	17.6994	17.5162	17.1999	NA	NA	NA	NA	NA	NA	NA	17.5821	NA	NA	16.9714	NA	NA	NA	NA	NA	NA	NA	NA	NA	NA	NA	NA	NA	NA	NA	NA	NA	NA	NA	NA	NA	NA	NA	NA	NA	NA
G3UX26	G3UX26	G3UX26	G3UX26_MOUSE	1	1	Vdac2	Vdac2	Voltage-dependent anion channel 2	19.7449	21.1269	20.9024	21.3321	20.6714	21.1457	21.7098	21.2593	21.6843	22.0789	21.7836	21.5915	22.1301	21.0951	19.3529	21.1015	20.343	20.4874	20.7553	20.9388	20.7715	21.0156	21.1886	21.4118	NA	20.953	21.0292	20.9098	20.8727	21.0951	21.8423	NA	NA	NA	NA	NA	NA	NA	NA	NA	NA
G3UXF4	G3UXF4	G3UXF4	G3UXF4_MOUSE	2	2	Ank1	Ank1	Ankyrin 1, erythroid (Fragment)	17.8364	NA	18.0031	18.8539	NA	18.7488	18.6791	18.9503	NA	19.299	NA	19.3804	20.2302	20.002	20.4476	NA	NA	NA	NA	14.6588	15.9442	15.4967	15.7603	17.2816	17.4285	16.5613	17.9677	16.3369	17.7677	17.8541	18.1205	NA	NA	NA	NA	NA	NA	NA	NA	NA	NA
G3UYZ0	G3UYZ0	G3UYZ0	G3UYZ0_MOUSE	1	1	Bag6	Bag6	BCL2-associated athanogene 6 (Fragment)	NA	NA	NA	NA	NA	NA	21.002	NA	NA	NA	NA	NA	NA	NA	NA	18.5943	NA	NA	NA	NA	NA	NA	NA	NA	NA	NA	NA	NA	NA	NA	NA	NA	NA	NA	18.5887	NA	NA	17.8653	NA	NA	NA
G3UZ60	G3UZ60	P61957;Q9Z172;G3UZA7;D3Z794;G3UWI9;G3UWX9;G3UZ60;G3UZX6;H7BWX9	G3UZ60_MOUSE	1	1	Gm49325	Gm49325	Predicted gene, 49325	20.2764	19.7956	20.1457	20.0821	20.3752	20.5356	20.5823	20.5356	21.7715	21.8538	21.632	21.5117	21.4726	21.5545	21.3962	21.2535	21.3962	21.4476	21.3592	21.2361	21.3045	21.6497	21.1886	22.4324	22.5961	22.6119	22.4247	22.3778	22.7715	22.4324	22.019	20.265	20.5638	20.5638	NA	20.68	NA	21.0224	20.4067	21.2244	21.0951
G3UZ78	G3UZ78	G3UZ78;A0A140LI36;D3YZ77;J3QMP3	ADGB_MOUSE	2	2	Adgb	Adgb	Androglobin	NA	18.5807	18.0002	18.2236	18.8542	16.671	18.3481	20.3857	18.6261	17.7499	18.1373	18.2198	18.3493	17.8105	18.5562	17.1777	NA	15.5803	15.5109	16.0524	16.7987	16.3567	NA	18.0797	NA	16.9593	17.3488	16.919	17.756	16.3687	18.2717	19.9601	19.4489	NA	20.0951	NA	19.721	20.0156	20.3101	NA	20.6628
G3X8U3	G3X8U3	G3X8U3	QNG1_MOUSE	17	15	QNG1	QNG1	Queuosine 5'-phosphate N-glycosylase/hydrolase	19.4328	18.6206	19.0397	19.4758	19.4314	18.7727	18.8859	19.0032	20.1079	20.1457	20.0691	19.649	20.2066	20.4972	19.9459	21.3857	21.3156	21.1519	21.0886	20.7876	20.953	21.1765	20.8802	22.0821	22.2273	22.3156	21.9707	22.2302	22.391	22.1976	21.9916	17.3345	NA	22.2184	NA	NA	NA	NA	NA	NA	NA
G3X8Y1	G3X8Y1	G3X8Y1	G3X8Y1_MOUSE	18	11	Trim55	Trim55	Tripartite motif-containing 55	18.8692	19.0601	18.9772	19.2871	19.0894	19.3655	19.3897	19.0337	20.5451	20.6276	20.4775	20.5638	20.002	20.343	20.2419	19.4769	19.8461	19.8979	19.7103	19.6549	19.9459	19.9141	19.7526	20.5356	20.68	20.7876	20.7056	19.9882	20.1825	20.4067	20.1825	NA	NA	NA	18.4918	19.4921	19.3929	18.6658	NA	17.1107	20.0292
G3X924	G3X924	G3X924	G3X924_MOUSE	1	1	Plvap	Plvap	Plasmalemma vesicle associated protein	NA	NA	NA	NA	NA	NA	15.8793	NA	NA	NA	NA	NA	16.842	15.5448	16.6832	NA	NA	NA	NA	NA	NA	NA	NA	16.403	NA	NA	15.0116	17.0345	16.9009	16.5459	17.6035	NA	NA	NA	NA	NA	NA	NA	NA	16.8415	NA
G3X975	G3X975	G3X975	G3X975_MOUSE	3	2	Cars2	Cars2	cysteine--tRNA ligase	NA	NA	NA	18.5523	18.4166	NA	18.8281	17.7386	17.3492	NA	NA	NA	NA	NA	NA	17.5162	NA	NA	NA	16.9026	18.0608	16.8108	NA	17.8543	17.6869	17.6679	17.3869	18.3577	17.5163	17.7476	17.6	17.8289	NA	NA	NA	NA	NA	NA	NA	NA	NA
G3X982;Q00519	G3X982	G3X982;Q00519;Q3TYQ9	AOXC_MOUSE;XDH_MOUSE	1	1	Aox3;Xdh	Aox3	Aldehyde oxidase 3	18.4933	17.8924	18.2239	18.9251	18.5818	18.7762	18.933	18.1377	19.0761	19.025	18.9032	18.5264	18.9206	19.1198	19.1027	19.0012	19.7341	19.5878	19.6085	19.7952	19.9289	20.0426	19.4915	20.0426	19.8928	20.5261	19.9601	19.2641	20.2066	NA	20.2419	NA	NA	NA	NA	NA	NA	NA	NA	NA	NA
G3X9C2	G3X9C2	G3X9C2;A0A0A0MQ97	FBX50_MOUSE	2	1	Nccrp1	Nccrp1	F-box only protein 50	NA	NA	NA	NA	NA	NA	NA	NA	NA	NA	NA	NA	NA	NA	NA	NA	NA	13.7269	NA	NA	NA	NA	NA	15.7987	NA	NA	NA	NA	NA	NA	NA	19.2858	NA	NA	NA	NA	NA	NA	NA	NA	NA
G3X9E8	G3X9E8	G3X9E8	G3X9E8_MOUSE	4	3	Ppp2r3a	Ppp2r3a	Protein phosphatase 2, regulatory subunit B'', alpha	18.0229	16.9938	18.002	18.1465	15.742	17.0031	17.5704	17.2282	19.2265	19.5646	18.5163	19.1872	19.0639	18.6929	18.5541	17.9872	18.1477	18.1063	18.2414	17.4091	17.8776	17.8344	18.2639	19.176	16.9793	18.7644	17.7779	17.7465	18.0517	17.246	17.891	NA	NA	18.3049	17.7005	17.3048	17.5451	NA	18.4006	19.6846	NA
G3X9K3	G3X9K3	G3X9K3	BIG1_MOUSE	8	7	Arfgef1	Arfgef1	Brefeldin A-inhibited guanine nucleotide-exchange protein 1	15.3387	NA	NA	16.6279	NA	NA	NA	NA	18.3366	18.4181	18.5137	18.0144	18.3545	17.7271	18.3875	16.7116	16.2368	17.0208	NA	NA	16.4277	15.5104	16.4952	17.1316	16.6236	17.5964	17.4275	NA	17.128	NA	NA	17.1274	NA	NA	NA	NA	NA	NA	NA	18.7577	NA
G3X9Q1	G3X9Q1	G3X9Q1	G3X9Q1_MOUSE	1	1	Itga7	Itga7	Integrin alpha 7	18.8883	18.8182	18.8917	18.4091	18.4787	18.9693	18.3661	18.5504	19.5038	17.6045	18.5884	19.2848	18.5649	16.903	19.1386	18.0837	17.4043	17.8455	18.3279	18.2739	18.2501	17.8737	18.093	17.4537	17.8006	18.2201	18.6527	17.6969	17.3106	17.7574	17.4665	NA	NA	NA	NA	NA	NA	NA	NA	NA	NA
G3X9V8;Q6UKZ0	G3X9V8	G3X9V8;Q6UKZ0	G3X9V8_MOUSE;Q6UKZ0_MOUSE	1	1	Serpinb3a;Serpinb3d	Serpinb3a	Serine (or cysteine) peptidase inhibitor, clade B (ovalbumin), member 3A	NA	NA	NA	NA	NA	NA	NA	NA	NA	NA	NA	NA	NA	NA	NA	NA	NA	NA	NA	NA	NA	NA	NA	NA	NA	NA	NA	NA	NA	NA	NA	20.7955	NA	NA	NA	NA	NA	NA	NA	NA	NA
G5E829	G5E829	G5E829;A0A1W2P867	AT2B1_MOUSE	14	12	Atp2b1	Atp2b1	Plasma membrane calcium-transporting ATPase 1	19.8081	19.9048	19.7999	19.2822	19.0986	19.065	19.3954	19.4552	19.7908	20.0292	19.9882	20.1079	19.8296	20.0821	20.2066	17.8683	17.8895	17.592	18.518	18.168	18.4373	18.0576	18.5518	19.1099	18.7668	18.8778	19.3532	19.2247	19.4373	19.3751	19.3886	23.3511	18.665	18.045	NA	NA	NA	NA	NA	NA	NA
G5E829;Q6Q477	G5E829	G5E829;Q6Q477;F7AAP4;E9Q828;A0A1W2P7C7	AT2B1_MOUSE;AT2B4_MOUSE	9	7	Atp2b1;Atp2b4	Atp2b1	Plasma membrane calcium-transporting ATPase 1	19.7584	19.5873	19.4431	19.4205	19.4617	19.3397	19.6046	19.3855	20.4775	20.2302	20.3211	20.4273	20.5545	20.7876	20.6096	18.8068	18.7521	18.1637	18.6991	19.0659	19.0938	18.8546	18.8048	20.3211	20.0426	20.1079	20.1825	20.5545	20.4972	20.6364	20.2535	19.3441	NA	NA	NA	NA	NA	NA	NA	17.7183	NA
G5E870	G5E870	G5E870;A0A087WNZ7;A0A087WRV6	TRIPC_MOUSE	12	12	Trip12	Trip12	E3 ubiquitin-protein ligase TRIP12	22.1174	22.4526	21.8689	22.2564	21.7594	21.343	22.4775	21.7223	22.7553	22.848	22.58	22.8249	22.4775	22.3376	22.3348	NA	NA	22.2792	23.0139	NA	NA	NA	NA	22.928	23.1749	22.8461	NA	23.4425	21.5915	23.2679	NA	21.6364	20.4775	21.3376	22.1825	NA	21.6497	22.0723	22.2877	NA	22.6006
G5E872	G5E872	G5E872;J3QJW7;J3QQ46	RNPL1_MOUSE	1	1	Rnpepl1	Rnpepl1	Aminopeptidase RNPEPL1	NA	NA	NA	NA	NA	17.6769	NA	NA	NA	NA	NA	NA	NA	NA	NA	20.1457	NA	NA	NA	NA	NA	NA	NA	NA	20.8576	NA	20.8034	NA	NA	20.9388	NA	NA	NA	NA	NA	NA	NA	NA	NA	NA	NA
G5E895	G5E895	G5E895;S4R2G9	G5E895_MOUSE	12	9	Akr1b10	Akr1b10	Aldo-keto reductase family 1, member B10 (aldose reductase)	22.8014	22.4092	22.7876	22.6822	22.7077	22.9637	22.8423	22.7594	22.4298	22.5592	22.4701	22.1765	22.1734	21.9423	22.1765	23.3101	23.3376	23.4041	23.4041	23.417	23.4425	23.3778	23.6096	23.5045	23.8191	23.7594	23.8576	23.9134	23.9134	23.8858	24.002	NA	NA	20.265	19.2334	NA	18.6024	18.1516	17.863	17.8581	17.9613
G5E897	G5E897	G5E897	PLGT3_MOUSE	8	7	Poglut3	Poglut3	Protein O-glucosyltransferase 3	16.3514	16.3706	16.79	16.1421	NA	16.7386	15.555	NA	18.436	18.3998	18.5612	18.1809	18.0958	18.3342	18.1047	16.5114	17.0874	17.0409	16.4733	17.1369	16.4579	17.3681	17.0597	19.3737	19.2534	19.4521	19.4177	19.4419	19.2292	19.0574	18.9102	NA	NA	NA	NA	NA	NA	NA	NA	NA	NA
G5E898	G5E898	G5E898	G5E898_MOUSE	2	2	Ppl	Ppl	Periplakin	NA	NA	NA	NA	NA	NA	NA	NA	17.5183	18.079	18.0143	17.4793	16.7342	17.5656	NA	NA	NA	NA	NA	NA	NA	NA	NA	16.3463	NA	NA	NA	NA	NA	NA	NA	NA	NA	NA	NA	NA	NA	NA	NA	18.6911	NA
G5E8J6	G5E8J6	G5E8J6	G5E8J6_MOUSE	45	26	Hrc	Hrc	Histidine rich calcium binding protein	23.391	23.4425	23.5404	23.6096	23.6971	23.4551	23.6209	23.4923	23.6865	23.5983	23.6431	23.7796	23.3778	23.2961	23.2961	21.7512	22.1704	22.0393	22.3752	22.6606	22.4196	22.6779	22.8249	22.5615	22.7655	22.7056	23.0275	22.5568	22.4775	22.5961	22.8727	21.3376	21.4221	20.9098	19.8768	19.7642	23.2463	21.1395	18.9059	20.1332	NA
G5E8K5	G5E8K5	G5E8K5;A0A1W2P812;G5E8K2;G5E8K3;S4R1S2;S4R2K9;S4R2S8	ANK3_MOUSE	34	32	Ank3	Ank3	Ankyrin-3	20.1206	20.1581	19.9459	20.0821	20.1825	20.0559	20.0559	19.9135	21.1457	21.4425	21.5165	21.5592	21.4375	21.5404	21.3857	18.8806	18.9811	18.2844	19.1565	18.9	19.249	18.7927	18.8535	19.6688	20.002	19.6964	20.0821	19.3944	19.7692	19.7717	19.9882	20.7223	20.4676	19.7951	20.6628	20.5638	19.8641	20.2302	20.6096	20.265	18.3168
G5E8K5;Q02357	G5E8K5	G5E8K5;Q02357;A0A0R4J1N7;A0A1W2P812;B7ZW98;D3YTV8;D3Z5M4;E9QNT8;G5E8J2;G5E8K2;G5E8K3;G8JL84;Q0VGY9;S4R1S2;S4R2K9;S4R2S8;D6RJ51;G3UY11	ANK1_MOUSE;ANK3_MOUSE	2	1	Ank1;Ank3	Ank1	Ankyrin-3	17.1438	17.7519	16.9485	17.7357	16.5735	17.6194	17.5876	17.3001	18.5919	18.5217	18.6219	18.8619	18.4827	18.1826	19.0453	17.6465	17.7248	17.4942	17.8382	17.62	17.9689	17.277	17.7426	17.7602	17.4279	17.6628	17.8479	17.1411	17.4792	17.8673	18.2636	18.663	17.3624	19.1192	16.9353	17.473	18.6637	16.9852	19.3354	16.9937	NA
G5E8K5;Q02357;Q8C8R3	G5E8K5	G5E8K5;Q02357;Q8C8R3;A0A0R4J1N7;S4R2F3;A0A1W2P812;B7ZW98;D3YTV8;D3Z5M4;E9QNT8;G5E8J2;G5E8K2;G5E8K3;G8JL84;Q0VGY9;S4R1S2;S4R2K9;S4R2R5;S4R2S8;D6RJ51;G3UY11;Q3UVY0;S4R1I1;S4R1J9;S4R229;S4R2D6;S4R2T7;W4VSQ0	ANK1_MOUSE;ANK2_MOUSE;ANK3_MOUSE	3	3	Ank1;Ank2;Ank3	Ank1	Ankyrin-3	NA	17.3826	NA	NA	NA	NA	NA	NA	20.0821	19.5589	19.5414	18.9157	NA	19.6645	20.1332	NA	NA	NA	NA	NA	NA	19.274	18.097	NA	18.7176	NA	NA	NA	NA	NA	NA	NA	NA	NA	19.8106	NA	20.714	20.1704	19.9601	NA	NA
G5E8K5;Q8C8R3	G5E8K5	G5E8K5;Q8C8R3;S4R2F3;A0A1W2P812;G5E8K2;G5E8K3;S4R1S2;S4R236;S4R2K9;S4R2R5;S4R2S8;S4R1J9;S4R2T7	ANK2_MOUSE;ANK3_MOUSE	8	5	Ank2;Ank3	Ank2	Ankyrin-3	20.5069	20.3211	20.1457	20.5638	20.9459	20.5069	20.7553	20.6276	21.2006	21.3321	21.3805	21.5069	21.4324	21.1765	21.1143	18.0233	19.0688	18.6164	18.8276	18.8504	19.1051	18.8581	18.9662	19.3146	19.6784	19.0856	19.124	19.3147	19.1768	18.7988	19.2939	20.8269	18.0887	19.1535	NA	NA	NA	NA	17.3602	18.2452	NA
G5E8Q8	G5E8Q8	G5E8Q8;A0A286YDT5	AGRF5_MOUSE	2	2	Adgrf5	Adgrf5	Adhesion G protein-coupled receptor F5	NA	NA	NA	NA	NA	NA	15.9377	NA	NA	NA	16.8626	NA	NA	NA	NA	NA	NA	NA	14.5362	NA	NA	NA	NA	16.8832	16.4379	16.2456	16.4743	16.0288	NA	NA	NA	NA	NA	NA	NA	NA	NA	NA	NA	NA	NA
G5E8T3;Q9D104	G5E8T3	G5E8T3;Q9D104	G5E8T3_MOUSE;Q9D104_MOUSE	3	3	Srp19	Srp19	Signal recognition particle 19 kDa protein	NA	NA	NA	NA	NA	NA	15.0941	19.043	16.7695	16.4794	15.7004	16.251	15.329	NA	NA	NA	14.6112	15.3831	NA	NA	NA	NA	NA	NA	NA	NA	NA	NA	NA	NA	NA	19.8037	20.3538	18.6995	NA	NA	18.9717	18.9487	NA	NA	20.5165
G5E8V9	G5E8V9	G5E8V9;E9QAY5	ARFP1_MOUSE	6	6	Arfip1	Arfip1	Arfaptin-1	NA	NA	NA	NA	NA	17.9668	NA	NA	17.9946	19.4916	19.349	16.9667	19.298	18.8252	19.3317	17.2593	16.1785	17.2936	18.0037	20.1704	20.3857	18.4435	NA	18.394	18.964	19.1907	18.0023	18.8368	18.8924	19.3899	18.5153	NA	NA	NA	NA	NA	NA	NA	NA	NA	NA
G5E8Y4	G5E8Y4	G5E8Y4	G5E8Y4_MOUSE	1	1	Vmn2r86	Vmn2r86	Vomeronasal 2, receptor 86	18.439	18.1086	17.9507	18.2575	18.2079	18.7324	18.1907	18.6405	19.6496	19.8876	19.6108	19.404	19.0217	19.3226	19.0044	20.5823	20.6886	20.2184	20.6096	20.714	20.5731	20.4676	19.0812	21.2707	21.8461	21.7756	21.5213	21.6276	21.7098	21.3045	21.1332	NA	NA	NA	NA	NA	NA	NA	NA	NA	NA
G5E924	G5E924	G5E924	G5E924_MOUSE	5	3	Hnrnpl	Hnrnpl	Heterogeneous nuclear ribonucleoprotein L (Fragment)	19.1225	17.544	19.2778	19.5239	20.0156	19.6168	20.1457	NA	19.8549	20.5545	20.2764	19.9186	20.2302	19.8178	20.2535	NA	NA	NA	NA	NA	NA	NA	NA	NA	NA	NA	NA	19.2461	20.1825	19.3703	20.0951	20.8876	20.7056	20.9812	20.9742	21.3484	19.1761	20.3752	21.0088	21.3156	21.4626
H3BLA9	H3BLA9	H3BLA9	H3BLA9_MOUSE	2	1	Senp6	Senp6	SUMO/sentrin specific peptidase 6 (Fragment)	23.3778	22.7756	23.178	23.3376	23.2492	23.4425	23.4425	23.0088	22.8783	22.5333	22.5568	22.4144	21.8839	21.9423	21.7594	23.1441	23.0526	22.9024	23.2679	23.3101	23.3376	23.5869	23.5404	22.7348	22.7265	22.417	23.087	22.8093	22.5141	22.7715	22.9847	19.3607	19.0431	19.083	NA	NA	NA	NA	18.1649	NA	NA
J3QN89;Q3TJ22	J3QN89	J3QN89;Q3TJ22	J3QN89_MOUSE;Q3TJ22_MOUSE	7	7	Aamp	Aamp	Angio-associated migratory protein	NA	NA	15.3739	13.7912	NA	NA	NA	NA	18.804	18.075	16.6757	NA	18.1616	16.7455	NA	17.7862	17.9704	17.7078	17.7976	17.8092	17.5917	17.3407	17.5372	18.6811	19.1279	19.2548	18.8625	18.966	19.141	19.0596	18.7008	16.274	NA	NA	16.9924	NA	NA	NA	NA	NA	17.8706
J3QPC5	J3QPC5	J3QPC5	J3QPC5_MOUSE	2	1	Zfp850	Zfp850	Zinc finger protein 850	NA	17.3171	17.9825	17.7345	NA	17.2841	17.2944	19.4167	NA	16.5391	16.5092	15.321	NA	15.3925	15.2533	18.9425	20.1946	20.7796	20.5823	20.1704	20.0951	20.417	19.8193	19.4736	18.8161	19.5261	19.2361	NA	18.823	18.1733	18.9203	16.908	18.0507	17.9178	NA	NA	17.6359	NA	NA	NA	NA
J3QPY0	J3QPY0	A0A0U1RNT4;Q8WUR0;J3QPY0	J3QPY0_MOUSE	1	1	1600014C10Rik	1600014C10Rik	RIKEN cDNA 1600014C10 gene	NA	NA	NA	NA	NA	NA	NA	NA	NA	NA	NA	NA	NA	NA	NA	NA	19.4131	19.6491	19.6573	NA	NA	19.1148	NA	NA	20.2535	20.5915	20.6628	NA	NA	NA	19.6294	NA	NA	NA	NA	NA	NA	NA	NA	NA	NA
J9JIB2	J9JIB2	J9JIB2	J9JIB2_MOUSE	4	4	Obscn	Obscn	Obscurin, cytoskeletal calmodulin and titin-interacting RhoGEF (Fragment)	19.9314	19.8601	20.3962	20.1206	19.8279	20.7876	20.3962	20.5545	21.0886	21.3857	20.417	20.4375	20.5731	21.1206	21.1015	NA	NA	NA	NA	NA	NA	NA	NA	NA	NA	NA	NA	NA	NA	NA	NA	17.5642	20.1332	20.3752	20.8576	20.5261	19.6249	20.6886	20.4476	21.9423	21.7389
M0QWP1	M0QWP1	M0QWP1	M0QWP1_MOUSE	4	4	Agrn	Agrn	Agrin	19.274	18.2989	15.9251	17.2192	18.6769	18.3967	18.2554	18.4087	19.4537	19.0441	19.5531	19.024	19.7552	19.7532	19.7404	NA	NA	NA	NA	NA	16.8406	NA	14.9422	17.7967	NA	NA	NA	18.62	NA	NA	18.1055	NA	NA	NA	NA	NA	NA	NA	NA	NA	NA
O08528	O08528	O08528;E9Q5B5	HXK2_MOUSE	63	42	Hk2	Hk2	Hexokinase-2	23.1627	23.1871	23.4041	23.4551	23.3101	23.3645	23.4551	23.417	22.6074	22.4476	22.5189	22.5141	22.1795	21.9061	21.8727	23.5983	23.6649	23.5983	23.6209	23.5045	23.5165	23.4425	23.5165	22.2905	22.239	22.2332	22.2961	21.9637	21.6186	21.6231	22.0854	21.9847	21.2764	21.5451	21.8152	21.5498	21.2184	21.4526	21.1269	18.9715	NA
O08528;P17710	O08528	O08528;P17710;G3UVV4;E9Q5B5	HXK1_MOUSE;HXK2_MOUSE	7	4	Hk1;Hk2	Hk1	Hexokinase-2	24.1095	24.2021	24.2463	24.3101	24.0275	24.2244	24.3712	24.3778	24.1015	23.9134	23.9584	24.0691	24.1174	23.6209	24.002	24.654	24.5983	24.5463	24.5045	24.7338	24.632	24.5225	24.5812	24.4551	24.4105	24.3645	24.4551	24.3239	24.1642	24.3778	24.3511	22.3511	22.6822	21.4874	21.502	21.9882	21.8423	22.44	21.7756	20.7955	19.4479
O08528;P17710;Q91W97	O08528	O08528;P17710;Q91W97;G3UVV4;D3YYR4;D3Z365;E9Q5B5;E9Q9M6	HKDC1_MOUSE;HXK1_MOUSE;HXK2_MOUSE	1	1	Hk1;Hk2;Hkdc1	Hk1	Hexokinase-2	NA	NA	NA	NA	NA	NA	NA	NA	NA	NA	NA	NA	NA	NA	NA	NA	NA	NA	NA	NA	NA	NA	NA	NA	NA	NA	NA	NA	NA	NA	NA	NA	NA	NA	NA	NA	NA	NA	NA	NA	NA
O08528;Q91W97	O08528	O08528;Q91W97;E9Q5B5	HKDC1_MOUSE;HXK2_MOUSE	1	1	Hk2;Hkdc1	Hk2	Hexokinase-2	21.9243	22.2961	22.2361	22.7286	NA	22.7182	22.5915	21.8152	21.6757	20.7471	21.2006	21.1079	20.5261	20.7796	20.1946	21.7389	21.68	21.6671	21.7836	22.1642	22.2066	21.9637	21.9707	NA	NA	19.2107	19.8063	18.5914	NA	NA	NA	18.6067	NA	NA	NA	NA	NA	NA	NA	NA	NA
O08529	O08529	O08529	CAN2_MOUSE	31	25	Capn2	Capn2	Calpain-2 catalytic subunit	20.1332	19.9882	20.0951	20.1581	19.9882	19.7965	20.0156	20.0691	21.4626	21.7553	21.4526	21.3211	21.85	21.7223	21.8269	21.3045	21.1519	21.1015	21.1642	21.2877	21.1395	20.9672	20.8576	21.2125	20.6006	20.9243	20.3211	20.7553	20.6006	20.6186	20.0691	20.4476	19.7352	20.4576	18.8184	20.5261	20.6971	20.2302	20.0292	20.5731	21.0886
O08532	O08532	O08532;E9Q1X8	CA2D1_MOUSE	32	28	Cacna2d1	Cacna2d1	Voltage-dependent calcium channel subunit alpha-2/delta-1	21.343	21.5731	21.3805	21.2933	21.4874	21.6584	21.5961	21.8152	20.9812	21.0426	21.0625	21.0756	20.6006	20.8576	20.4775	20.2989	20.2764	20.2877	20.4576	20.8269	21.0088	20.85	21.0625	20.2989	20.265	20.4476	20.5915	19.8991	19.9742	20.2066	20.2066	17.0184	NA	18.3432	NA	19.1313	19.3457	18.2447	19.0744	19.2834	19.8586
O08532;Q6PHS9	O08532	O08532;Q6PHS9;E9Q683;E9Q1X8	CA2D1_MOUSE;CA2D2_MOUSE	1	1	Cacna2d1;Cacna2d2	Cacna2d1	Voltage-dependent calcium channel subunit alpha-2/delta-1	20.1079	20.2184	20.1332	20.2302	20.3752	20.1581	20.6276	20.5731	20.1457	19.7308	19.4007	20.1206	19.5167	19.0685	18.7286	19.0804	19.2092	19.2182	19.4753	19.5748	19.4629	19.4155	19.681	19.0531	17.6592	18.7743	19.2143	17.9811	18.4063	18.804	18.6506	NA	NA	NA	NA	NA	NA	NA	NA	NA	NA
O08539	O08539	O08539;A0A3Q4EBK4;Q6P1B9	BIN1_MOUSE	2	2	Bin1	Bin1	Myc box-dependent-interacting protein 1	NA	NA	NA	NA	NA	NA	NA	NA	16.5874	16.8254	16.7828	NA	16.9293	17.1536	NA	NA	13.6474	NA	13.996	14.6746	14.25	15.1554	14.265	15.464	15.8534	16.3816	16.7621	17.2707	16.7183	17.3688	16.8851	NA	NA	NA	NA	NA	NA	NA	NA	NA	NA
O08547	O08547	O08547;A0A0G2JF08;E9Q6R3;D6RES2	SC22B_MOUSE	14	10	Sec22b	Sec22b	Vesicle-trafficking protein SEC22b	20.1581	20.1825	20.1825	20.2302	20.1206	19.8715	20.1332	20.2066	21.9951	22.0951	22.1206	22.1174	22.2849	21.8651	22.155	18.344	17.9643	18.576	18.2748	18.5599	18.9252	18.2903	18.5603	20.7471	20.1825	20.5915	20.5731	20.2764	19.8794	20.2877	20.1946	NA	NA	NA	NA	NA	NA	NA	NA	19.2038	NA
O08553	O08553	O08553	DPYL2_MOUSE	45	25	Dpysl2	Dpysl2	Dihydropyrimidinase-related protein 2	21.8876	21.5261	21.8307	21.7796	21.7876	22.0156	21.953	21.7915	23.4923	23.4923	23.3511	23.1916	23.7077	23.6971	23.7077	23.2535	23.2679	23.1976	23.3101	23.4551	23.5045	23.632	23.417	24.9225	25.1095	25.217	24.9977	25.4488	25.4831	25.4234	25.3204	20.8113	20.6006	21.2821	20.3101	19.9006	20.3857	19.9459	19.7927	22.2621	21.7995
O08553;P97427	O08553	O08553;P97427;Q6P1J1;Q71H75	DPYL1_MOUSE;DPYL2_MOUSE	1	1	Crmp1;Dpysl2	Crmp1	Dihydropyrimidinase-related protein 2	20.953	20.1581	20.7307	20.5356	21.1519	21.4425	21.2066	21.0559	22.9933	23.2535	22.7492	22.7244	23.1642	23.5404	23.3645	22.6671	22.8461	22.8557	22.8858	23.0576	23.0309	23.0918	22.9847	24.4298	24.5983	24.5812	24.4862	25.0443	25.0894	25.0567	24.976	NA	NA	NA	18.3172	NA	20.0559	NA	NA	NA	19.4926
O08553;P97427;Q62188	O08553	O08553;P97427;Q62188;E9PWE8;Q6P1J1;Q3TT92	DPYL1_MOUSE;DPYL2_MOUSE;DPYL3_MOUSE	3	2	Crmp1;Dpysl2;Dpysl3	Crmp1	Dihydropyrimidinase-related protein 2	20.2184	19.8871	20.3857	20.343	20.4067	20.5545	20.4874	21.002	22.0493	22.1174	22.0054	21.6714	22.2593	22.2273	22.4015	21.8538	21.5498	21.4526	21.4067	21.2989	21.7796	21.7594	21.4526	22.8689	23.4923	23.5165	23.1749	23.5165	23.7389	23.4041	23.632	19.8626	24.0772	23.6096	16.69	NA	24.0526	NA	NA	NA	24.3307
O08553;Q62188	O08553	O08553;Q62188;E9PWE8;Q3TT92	DPYL2_MOUSE;DPYL3_MOUSE	3	2	Dpysl2;Dpysl3	Dpysl2	Dihydropyrimidinase-related protein 2	20.7796	20.2535	20.1457	20.1079	20.7634	21.0691	20.7307	20.4972	22.4775	22.3565	22.2184	22.1332	22.8171	22.6119	22.5961	22.1301	22.3156	22.2184	22.4972	22.4601	22.4726	22.8307	22.6606	23.7995	23.8576	23.9225	23.6431	24.3031	24.2463	24.1795	24.0935	20.0559	18.3706	NA	17.7461	NA	19.9882	18.3258	17.6121	21.1015	21.2764
O08573	O08573	O08573;B1AQR8;G3X9T7	LEG9_MOUSE	6	5	Lgals9	Lgals9	Galectin-9	19.1129	18.7115	18.546	18.5096	18.488	18.3301	18.6332	18.2441	18.8347	18.914	19.1135	18.5771	18.3121	18.681	18.3063	17.2146	17.3401	17.6073	17.6821	17.7655	16.9069	17.0697	17.5928	17.8753	18.239	17.8626	18.1611	18.1348	18.1832	17.789	18.0019	19.6298	17.754	17.3881	18.0504	NA	16.4609	16.2273	17.9082	17.0826	17.5036
O08579	O08579	O08579;B7FAU5;I7HJS1;Q3THM8	EMD_MOUSE	11	9	Emd	Emd	Emerin	20.1206	20.5356	20.4067	20.2066	20.4067	20.2066	20.654	20.3645	21.2877	21.417	21.5165	21.2535	21.4118	21.502	21.5261	17.8073	17.5422	17.1009	17.6257	18.0193	17.9004	17.983	18.3624	19.1229	19.0806	18.6231	18.8653	19.2957	19.3556	19.6183	19.3378	23.4923	NA	NA	NA	NA	16.9104	NA	NA	20.0821	NA
O08582	O08582	O08582;A0A2R8VHC2;A0A2R8W725	GTPB1_MOUSE	12	10	Gtpbp1	Gtpbp1	GTP-binding protein 1	14.7198	16.7538	15.1492	16.8826	17.3759	15.4679	15.489	14.9846	16.8349	18.1504	17.6883	18.0728	17.5085	17.6724	18.2427	16.8868	17.5762	17.8018	17.2151	17.5893	17.5277	17.6241	17.3826	18.9897	19.35	19.293	18.8079	19.077	19.3106	19.1459	19.0816	NA	NA	NA	NA	NA	NA	NA	NA	NA	NA
O08583	O08583	O08583	THOC4_MOUSE	5	3	Alyref	Alyref	THO complex subunit 4	19.2808	19.0601	19.1947	19.691	18.9109	19.2924	19.6477	18.5149	19.5655	20.0691	19.8714	19.7572	18.5538	18.9025	18.8998	18.2144	18.4244	18.2387	18.3875	18.5845	18.4933	18.5447	18.1891	18.5362	18.8514	18.5729	18.6299	18.963	19.4241	18.9377	18.5234	NA	NA	NA	NA	NA	NA	NA	NA	NA	20.1825
O08583;Q9JJW6	O08583	O08583;Q9JJW6;G3X9I4	ALRF2_MOUSE;THOC4_MOUSE	3	2	Alyref;Alyref2	Alyref	THO complex subunit 4	19.8691	19.1962	19.9742	19.9179	19.9742	19.9459	19.9116	19.6364	20.9243	21.0292	20.8876	20.6453	19.3235	19.8309	19.7559	18.5304	18.7938	18.0874	18.471	18.6874	18.4908	18.9681	18.712	18.9722	19.0165	18.7212	19.2944	18.9467	19.5498	19.1655	19.4082	21.4375	21.7634	21.1457	21.5638	19.8918	20.9388	21.4576	21.6971	21.0625	22.882
O08585	O08585	O08585;B1AWD9;B1AWD8;B1AWE0;B1AWE1;Q6PFA2	CLCA_MOUSE	9	5	Clta	Clta	Clathrin light chain A	19.8949	18.8504	18.7882	19.8685	20.2989	19.891	19.9742	20.4972	21.1581	21.4476	21.6096	21.2989	21.3962	21.4874	21.5545	20.4874	20.7056	20.5261	20.4775	20.7715	20.7056	20.8802	20.9459	21.5309	21.8191	22.2036	22.2506	22.2332	22.3511	22.3511	22.4118	21.0951	21.1269	21.8152	21.2361	21.9171	21.5451	22.0526	21.9566	21.9423	22.3239
O08599	O08599	O08599	STXB1_MOUSE	11	10	Stxbp1	Stxbp1	Syntaxin-binding protein 1	19.274	19.0357	18.964	18.8206	18.9348	18.9309	18.9101	18.7608	20.2302	20.7634	20.6364	20.6276	20.8576	20.7223	20.8269	18.4473	18.1743	17.0643	18.0147	18.4623	18.2939	18.4149	18.4749	19.7114	19.7358	19.9742	19.624	19.9742	20.002	20.0691	19.8999	NA	NA	NA	NA	NA	16.4989	NA	NA	19.9316	18.8928
O08600	O08600	O08600	NUCG_MOUSE	24	15	Endog	Endog	Endonuclease G, mitochondrial	22.6843	22.6736	22.8746	22.8171	22.7675	22.7935	22.9079	22.8442	22.3184	22.2792	22.3962	22.2989	21.928	21.8614	22.1174	22.3457	22.8034	22.44	22.5261	22.5961	22.5451	22.4726	22.6929	21.7056	21.7594	21.6843	21.9459	21.5823	21.6051	21.5117	21.68	24.7796	24.5983	23.9495	23.8093	20.8346	22.4947	23.8191	24.275	22.0625	23.1991
O08605	O08605	O08605;A2A8W8	MKNK1_MOUSE	1	1	Mknk1	Mknk1	MAP kinase-interacting serine/threonine-protein kinase 1	NA	NA	NA	NA	NA	NA	NA	NA	NA	NA	NA	NA	NA	NA	NA	NA	NA	NA	NA	NA	NA	NA	NA	17.7991	NA	NA	NA	NA	NA	NA	NA	NA	NA	NA	NA	NA	NA	NA	NA	NA	NA
O08609	O08609	O08609;A2BFB0;A2BFB1;A2BFB2	MLX_MOUSE	1	1	Mlx	Mlx	Max-like protein X	NA	NA	NA	NA	NA	NA	NA	NA	17.8329	NA	NA	NA	NA	NA	NA	NA	NA	NA	NA	NA	NA	NA	NA	NA	NA	NA	NA	NA	NA	NA	NA	NA	NA	NA	NA	NA	NA	NA	NA	NA	NA
O08638	O08638	O08638;A0A2R8VHF9;A0A338P6K2;E9QPE7	MYH11_MOUSE	127	85	Myh11	Myh11	Myosin-11	21.2593	21.632	20.5731	20.4375	21.5117	21.2821	21.0625	21.1519	20.6276	19.9882	20.7307	20.8346	20.343	19.6627	20.1206	21.4626	21.4067	21.1143	20.9098	21.3592	21.6757	21.7471	21.8727	20.6453	20.4874	20.3321	20.343	20.2535	19.4075	19.9149	20.417	22.1856	22.2006	22.4825	21.8073	22.8288	23.0951	23.2155	23.0224	21.5356	21.0292
O08638;P13541;P13542;P46735;Q02566;Q5SYD0;Q61879;Q6URW6;Q8VDD5;Q91Z83;Q9WTI7	O08638	O08638;P13541;P13542;P21271;P46735;P97479;Q02566;Q5SX39;Q5SX40;Q5SYD0;Q61879;Q6URW6;Q8VDD5;Q91Z83;Q99104;Q99MZ6;Q9QZZ4;Q9WTI7;A2AQP0;G3UW82;Q9D6A1;B1AR69;D3Z4J3;Q3UH59;Q7TQD7;A0A0J9YUC4;A0A0R4J113;A0A0U1RPX7;A0A1L1SUF0;A0A2R8VHF9;A0A338P6K2;D3YV80;D3YZ62;E9PWM9;E9Q1F5;E9Q264;E9Q580;E9QNH6;E9QPE7;F6VXK7;G3X9Y9;G5E8G6;K3W4R2;Q5MJ56;Q5SV64	MYH10_MOUSE;MYH11_MOUSE;MYH14_MOUSE;MYH3_MOUSE;MYH6_MOUSE;MYH7_MOUSE;MYH8_MOUSE;MYH9_MOUSE;MYO1B_MOUSE;MYO1C_MOUSE;MYO1D_MOUSE	1	1	Myh10;Myh11;Myh14;Myh3;Myh6;Myh7;Myh8;Myh9;Myo1b;Myo1c;Myo1d	Myh10	Myosin-11	NA	NA	NA	NA	NA	NA	NA	NA	NA	NA	NA	NA	NA	NA	NA	NA	NA	NA	NA	NA	NA	NA	NA	NA	NA	NA	NA	NA	NA	NA	NA	NA	16.4516	NA	14.7279	NA	NA	16.4282	NA	16.7586	NA
O08638;P13541;P13542;Q02566;Q5SX39;Q5SX40;Q91Z83	O08638	O08638;P13541;P13542;Q02566;Q5SX39;Q5SX40;Q91Z83;A2AQP0;G3UW82;B1AR69;A0A2R8VHF9;A0A338P6K2;E9QPE7	MYH11_MOUSE;MYH1_MOUSE;MYH3_MOUSE;MYH4_MOUSE;MYH6_MOUSE;MYH7_MOUSE;MYH8_MOUSE	1	1	Myh1;Myh11;Myh3;Myh4;Myh6;Myh7;Myh8	Myh1	Myosin-11	15.1947	15.9873	14.3453	15.4714	NA	NA	NA	19.114	13.9026	NA	13.7203	NA	15.3012	12.5049	14.4826	NA	NA	NA	NA	NA	NA	NA	NA	NA	NA	NA	NA	NA	NA	NA	NA	19.8228	20.0292	18.7759	18.6313	18.3721	21.0559	19.4483	18.5465	17.7773	20.0559
O08638;P13541;P13542;Q02566;Q61879;Q6URW6;Q8VDD5;Q91Z83	O08638	O08638;P13541;P13542;Q02566;Q5SX39;Q5SX40;Q61879;Q6URW6;Q8VDD5;Q91Z83;A2AQP0;G3UW82;B1AR69;Q3UH59;A0A140LI60;A0A2R8VHF9;A0A338P6K2;E9QPE7;K3W4R2;Q5SV64	MYH10_MOUSE;MYH11_MOUSE;MYH14_MOUSE;MYH3_MOUSE;MYH6_MOUSE;MYH7_MOUSE;MYH8_MOUSE;MYH9_MOUSE	1	1	Myh10;Myh11;Myh14;Myh3;Myh6;Myh7;Myh8;Myh9	Myh10	Myosin-11	NA	NA	NA	NA	NA	NA	NA	NA	NA	NA	NA	NA	NA	NA	NA	NA	NA	NA	NA	NA	NA	NA	NA	NA	NA	NA	NA	NA	NA	NA	NA	19.5583	20.6453	19.5486	NA	NA	NA	NA	16.275	19.7739	NA
O08638;Q02566;Q61879	O08638	O08638;Q02566;Q61879;Q3UH59;A0A2R8VHF9;A0A338P6K2;E9QPE7;Q5SV64	MYH10_MOUSE;MYH11_MOUSE;MYH6_MOUSE	2	1	Myh10;Myh11;Myh6	Myh10	Myosin-11	20.0292	20.7389	20.0951	20.4576	19.9204	19.7788	20.4476	22.5404	19.9067	19.8083	20.2764	20.0821	20.2302	20.0691	19.6928	NA	NA	NA	NA	NA	NA	NA	NA	NA	NA	NA	NA	NA	NA	NA	NA	22.2273	22.9619	21.9352	21.6231	21.8614	23.5045	22.4425	21.8727	22.4874	23.5165
O08638;Q61879	O08638	O08638;Q61879;Q3UH59;A0A2R8VHF9;A0A338P6K2;E9QPE7;Q5SV64	MYH10_MOUSE;MYH11_MOUSE	5	3	Myh10;Myh11	Myh10	Myosin-11	21.0156	21.5685	20.6364	20.895	21.6671	21.417	21.2006	21.5356	21.0426	20.8876	21.4425	21.3321	21.2707	20.5915	20.9672	21.6051	21.0292	20.68	20.68	21.3805	21.714	21.417	21.7182	21.1581	20.2302	20.7307	20.7471	20.6364	20.1332	20.5165	20.6276	22.5731	22.2419	22.1488	20.4972	20.2989	20.8269	21.7098	22.3017	21.6714	NA
O08638;Q61879;Q6URW6	O08638	O08638;Q61879;Q6URW6;Q3UH59;A0A140LI60;A0A2R8VHF9;A0A338P6K2;E9QPE7;K3W4R2;Q5SV64	MYH10_MOUSE;MYH11_MOUSE;MYH14_MOUSE	3	2	Myh10;Myh11;Myh14	Myh10	Myosin-11	NA	20.4576	NA	19.062	20.9459	19.3245	20.9672	20.8727	20.654	20.4576	21.0292	21.3484	20.9388	20.9459	20.6453	19.0347	19.6058	19.8615	19.7037	19.553	19.8502	19.4751	19.4087	19.755	19.3873	18.9268	NA	NA	NA	19.047	NA	NA	NA	NA	NA	NA	19.4917	20.4874	20.6006	18.8027	NA
O08638;Q61879;Q6URW6;Q8VDD5	O08638	O08638;Q61879;Q6URW6;Q8VDD5;Q3UH59;A0A140LI60;A0A2R8VHF9;A0A338P6K2;E9QPE7;K3W4R2;Q5SV64	MYH10_MOUSE;MYH11_MOUSE;MYH14_MOUSE;MYH9_MOUSE	6	4	Myh10;Myh11;Myh14;Myh9	Myh10	Myosin-11	20.2764	21.1704	20.1704	20.2535	20.6453	20.417	19.7031	19.9882	21.4775	21.4425	21.1206	21.2535	21.3211	21.7915	21.6757	20.3962	19.6808	18.928	18.2037	19.1655	20.0951	19.8604	19.6944	19.5358	20.4067	19.7444	19.1567	19.5971	19.5653	19.7182	19.372	22.7915	22.0258	22.2036	21.7634	22.4626	22.2273	22.7265	21.3376	21.0088	21.5451
O08638;Q61879;Q8VDD5	O08638	O08638;Q61879;Q8VDD5;Q3UH59;A0A2R8VHF9;A0A338P6K2;E9QPE7;Q5SV64	MYH10_MOUSE;MYH11_MOUSE;MYH9_MOUSE	2	2	Myh10;Myh11;Myh9	Myh10	Myosin-11	18.992	20.2535	19.674	19.3521	19.8591	19.5746	20.0156	18.9636	20.3857	19.2564	19.9601	20.0156	19.1546	20.0559	20.7471	20.4067	20.2877	20.3211	20.2877	20.4375	20.9742	20.5731	20.5356	19.825	20.2066	20.1825	19.9459	20.0559	20.2066	20.343	19.6342	18.5001	20.3645	20.6364	20.1079	20.4676	20.9243	21.0886	20.0821	18.8412	19.5019
O08638;Q6URW6	O08638	O08638;Q6URW6;A0A2R8VHF9;A0A338P6K2;E9QPE7;K3W4R2	MYH11_MOUSE;MYH14_MOUSE	1	1	Myh11;Myh14	Myh11	Myosin-11	20.2535	20.3321	19.6964	19.6085	20.265	20.2877	20.4874	NA	20.1704	20.4273	20.6006	20.1332	20.2419	20.0292	20.2764	19.4717	19.6089	19.2036	19.0536	NA	20.2989	NA	NA	NA	NA	NA	NA	18.7614	NA	18.4078	18.6193	20.9742	19.5511	20.5545	NA	NA	NA	NA	NA	19.6454	NA
O08638;Q6URW6;Q8VDD5	O08638	O08638;Q6URW6;Q8VDD5;A0A2R8VHF9;A0A338P6K2;E9QPE7;K3W4R2	MYH11_MOUSE;MYH14_MOUSE;MYH9_MOUSE	2	1	Myh11;Myh14;Myh9	Myh11	Myosin-11	21.3645	21.4526	21.1704	20.7307	21.6141	20.85	21.2989	21.2877	21.6364	21.7182	21.6364	21.5592	22.0854	22.2764	22.3457	20.8576	20.8346	20.7056	20.5915	21.1269	21.0493	21.0821	20.9812	21.002	20.5451	20.6453	20.5069	20.3962	20.1079	20.8034	20.0951	21.5451	NA	NA	NA	NA	NA	NA	NA	NA	NA
O08638;Q8VDD5	O08638	O08638;Q8VDD5;A0A2R8VHF9;A0A338P6K2;E9QPE7;A0A2R8VKI5	MYH11_MOUSE;MYH9_MOUSE	10	7	Myh11;Myh9	Myh11	Myosin-11	21.8538	21.9134	21.7836	21.1581	21.8987	21.6929	21.7389	20.5356	22.3348	21.7056	21.3376	21.8385	22.2989	22.4676	22.9459	21.6364	21.2477	21.1457	20.9171	21.4324	21.417	21.5117	21.2933	21.2066	20.6886	20.85	20.6886	21.0625	21.0156	21.6276	20.8576	22.8839	22.5309	23.1627	22.2961	22.5165	22.7451	23.3645	23.2535	23.1856	22.2419
O08663	O08663	O08663;Q3UI33;Q3TMN1;M0QW48;M0QW69;M0QWM9	MAP2_MOUSE	14	14	Metap2	Metap2	Methionine aminopeptidase 2	20.1457	20.0426	20.265	20.5165	20.1332	20.265	20.5356	20.1946	20.9601	21.0691	20.7876	20.9459	20.7223	20.6886	20.8651	20.3538	20.2877	20.1332	20.2764	19.9086	20.0691	19.9882	19.7985	20.1825	19.4109	20.1206	19.7348	20.0156	20.0426	20.0821	19.7911	20.3857	20.7553	19.5233	21.0886	22.2506	21.9459	21.9742	20.2302	19.505	21.3752
O08677	O08677	O08677;A0A0R4J038;D3YTY9	KNG1_MOUSE	20	15	Kng1	Kng1	Kininogen-1	20.5069	20.0951	20.2877	20.3752	20.0426	20.2877	19.6809	19.9177	20.8034	20.9742	20.7389	20.6006	20.7471	21.8191	21.391	21.9707	22.1581	22.1946	22.0625	21.6671	21.7876	21.6843	21.7876	21.9672	21.9812	21.9985	21.8576	22.0122	22.5662	22.3457	21.4273	20.6276	21.0088	21.3484	19.8791	19.3658	20.8269	14.7309	20.0426	20.8727	20.1825
O08692	O08692	O08692	NGP_MOUSE	5	5	Ngp	Ngp	Neutrophilic granule protein	NA	NA	NA	NA	18.2727	NA	NA	NA	NA	NA	NA	NA	18.141	19.4041	NA	NA	NA	NA	NA	NA	NA	NA	NA	17.2405	NA	NA	NA	19.1939	19.9291	18.4968	17.6672	NA	NA	NA	NA	NA	NA	NA	NA	NA	NA
O08709	O08709	O08709;D3Z0Y2;Q6GT24	PRDX6_MOUSE	33	19	Prdx6	Prdx6	Peroxiredoxin-6	24.2463	23.6757	24.0275	24.0359	23.632	23.9672	23.7594	23.6757	24.1332	23.9672	23.7077	23.3645	23.5522	23.6649	23.5869	26.0127	25.8904	25.8858	25.9361	25.6458	25.6649	25.6918	25.5551	25.8974	26.0041	26.0062	25.7234	25.7895	25.8834	25.797	25.4923	23.2214	22.9388	23.7286	21.9495	20.8346	21.4923	21.9742	21.654	22.1734	21.1015
O08715	O08715	O08715	AKAP1_MOUSE	21	17	Akap1	Akap1	A-kinase anchor protein 1, mitochondrial	20.8802	21.2821	21.4526	21.1206	21.4067	21.3962	21.2933	21.5592	21.1825	21.1825	21.0821	21.2302	20.953	20.7471	21.0088	20.5165	20.5451	20.68	20.417	20.8651	20.7471	20.8727	20.8346	19.9601	19.2015	19.7183	19.5996	19.4617	19.0778	19.0691	19.3421	20.8034	20.1206	20.6276	19.6006	20.7389	21.0756	20.0691	21.1332	20.4273	NA
O08734	O08734	O08734;F7CUQ1;Q91WX5	BAK_MOUSE	2	2	Bak1	Bak1	Bcl-2 homologous antagonist/killer	NA	15.1279	NA	14.7738	NA	NA	NA	NA	16.7619	16.6939	15.8155	16.2393	17.2553	16.5449	15.4126	NA	NA	NA	NA	NA	NA	NA	NA	NA	NA	NA	NA	NA	NA	NA	NA	NA	NA	NA	NA	NA	NA	NA	NA	NA	NA
O08738	O08738	O08738	CASP6_MOUSE	4	4	Casp6	Casp6	Caspase-6	NA	NA	NA	NA	NA	NA	NA	NA	NA	NA	NA	14.3938	16.1134	16.0475	14.9964	15.5568	15.4309	16.5773	16.7556	16.4932	16.3567	16.4571	16.3468	18.1295	18.004	18.0693	17.9441	19.0893	18.9659	18.9148	18.5999	NA	NA	NA	NA	NA	NA	NA	NA	NA	NA
O08739	O08739	O08739;A0A1L1SRX2	AMPD3_MOUSE	31	22	Ampd3	Ampd3	AMP deaminase 3	18.7141	18.484	17.7443	18.3299	18.3351	18.373	18.1555	18.396	19.3363	19.6201	19.1326	19.195	19.486	19.5377	19.5855	20.4273	20.3101	20.3211	20.2184	20.2877	20.5451	20.2535	20.2877	20.8727	20.9243	21.0224	20.5915	21.0359	21.1395	20.7796	20.7796	18.599	18.7844	18.8985	NA	NA	18.7024	18.4064	18.9506	19.2748	17.253
O08739;Q3V1D3	O08739	O08739;Q3V1D3;A0A0G2JFD4;A0A1L1SRX2	AMPD1_MOUSE;AMPD3_MOUSE	3	2	Ampd1;Ampd3	Ampd1	AMP deaminase 3	16.2748	NA	17.0615	NA	NA	NA	NA	NA	NA	NA	NA	NA	18.7803	19.2219	18.9402	18.4387	17.6904	18.6174	18.239	15.5113	16.3491	18.3333	NA	19.0582	18.0443	18.2901	18.7493	20.6186	20.6276	19.2784	20.4067	NA	NA	NA	NA	NA	NA	NA	NA	NA	NA
O08740	O08740	O08740;Q6PI63;D3YZ19;D3YZ20	RPB11_MOUSE	1	1	Polr2j	Polr2j	DNA-directed RNA polymerase II subunit RPB11	NA	NA	NA	NA	NA	NA	NA	NA	NA	NA	NA	NA	NA	NA	NA	NA	NA	NA	NA	NA	NA	NA	NA	NA	NA	NA	NA	NA	NA	NA	NA	NA	NA	NA	NA	NA	NA	NA	NA	NA	NA
O08742	O08742	O08742;Q9QZU3	GPV_MOUSE	4	4	Gp5	Gp5	Platelet glycoprotein V	NA	NA	NA	NA	NA	NA	NA	NA	NA	NA	NA	NA	NA	18.5731	19.2125	NA	NA	16.7452	NA	NA	NA	NA	NA	NA	NA	NA	NA	NA	19.0075	19.7974	NA	NA	NA	NA	NA	NA	NA	NA	NA	NA	NA
O08746	O08746	O08746;A0A0A0MQM7;A0A2I3BRF3	MATN2_MOUSE	4	4	Matn2	Matn2	Matrilin-2	16.9716	17.3621	NA	NA	17.2607	NA	NA	16.4534	18.4259	19.1203	19.1305	17.9456	17.9703	NA	NA	NA	NA	NA	NA	NA	NA	NA	NA	NA	NA	NA	NA	NA	NA	NA	NA	NA	NA	NA	NA	NA	NA	NA	NA	NA	NA
O08749	O08749	O08749	DLDH_MOUSE	44	26	Dld	Dld	Dihydrolipoyl dehydrogenase, mitochondrial	27.189	26.965	27.0505	27.0401	27.0505	27.217	27.1214	27.3494	26.518	26.4785	26.5463	26.4234	26.1946	26.1565	26.1795	27.0813	27.1015	27.141	27.1795	27.2353	27.2077	27.2445	27.4314	26.5754	26.7771	26.5667	26.8385	26.7645	26.6865	26.7771	27.1312	27.17	26.7517	26.8974	26.1035	26.9539	26.7389	26.463	26.4202	24.8904	27.2625
O08756	O08756	O08756;A2AFQ2;Q99N15	HCD2_MOUSE	20	12	Hsd17b10	Hsd17b10	3-hydroxyacyl-CoA dehydrogenase type-2	24.9847	25.0148	25.0233	25.1681	25.0691	25.1833	25.0813	25.0443	23.7796	23.48	23.8288	23.5983	23.4676	23.141	23.3101	25.1253	25.1833	25.2058	25.1757	25.317	25.2499	25.2926	25.3877	23.8576	24.0359	23.9043	24.1795	23.9406	23.9584	23.9495	24.3307	23.391	23.5285	22.8987	21.3321	22.2302	21.9352	21.8113	22.7223	21.1143	21.5498
O08759	O08759	O08759;A0A0J9YTX6;A0A0J9YUK0;A0A140LHS2;A0A140LI50	UBE3A_MOUSE	27	24	Ube3a	Ube3a	Ubiquitin-protein ligase E3A	18.3325	17.2467	17.8239	18.0868	17.8856	18.3101	17.9027	17.874	19.2572	19.4212	18.9741	19.2717	19.0298	19.4793	19.4783	19.7948	19.8805	20.0156	19.8439	19.7954	19.9882	19.8942	19.8141	20.5069	20.2764	20.4273	19.9742	20.1332	20.0559	19.9882	19.9742	NA	NA	15.3834	NA	NA	NA	NA	NA	17.7653	NA
O08784	O08784	O08784;H3BL37;F6R3V4	TCOF_MOUSE	24	18	Tcof1	Tcof1	Treacle protein	18.4932	19.0129	19.2107	19.1239	19.3114	19.0904	19.1717	17.5499	19.7803	19.9882	19.6683	20.0292	18.9433	19.3619	19.2153	NA	NA	19.3603	16.9996	16.5323	NA	NA	NA	14.3286	17.7346	NA	17.8422	14.4909	16.6123	17.1915	17.0889	20.8113	21.5261	21.6276	21.5915	21.3962	21.0886	21.5451	21.5498	21.3156	21.5498
O08788	O08788	O08788;E9Q3M3;E9Q586;D3YX34	DCTN1_MOUSE	64	45	Dctn1	Dctn1	Dynactin subunit 1	20.2535	19.9086	20.3101	20.3321	19.9882	20.2989	20.1457	20.0156	20.9742	21.0292	20.7553	20.7876	20.895	21.0426	20.9951	20.1704	19.8286	19.7766	19.6099	20.0559	19.8574	19.8909	19.6912	20.0691	19.9177	20.0821	19.8199	19.6695	19.9459	19.7929	19.2212	20.1581	19.8573	20.8191	19.8684	20.654	20.6186	20.0951	20.0292	20.1079	19.5715
O08795	O08795	O08795	GLU2B_MOUSE	18	13	Prkcsh	Prkcsh	Glucosidase 2 subunit beta	20.3538	20.5356	20.3962	20.6006	20.9742	20.9459	21.1642	20.417	21.4775	21.6714	21.8034	21.8073	21.6186	21.9098	21.7915	20.0426	19.8737	20.002	20.3752	20.6096	20.5915	20.85	20.8576	21.6628	21.9352	21.9134	21.8307	22.1704	22.2214	22.3156	22.2877	19.7359	16.7926	19.259	NA	NA	NA	NA	17.9881	20.4775	19.4878
O08797	O08797	O08797;F6V5V4;O08806;Q80UK5;Q8BMT0;Q8VHQ1	O08797_MOUSE	14	13	Serpinb9	Serpinb9	SPI6	21.9882	21.3101	NA	NA	22.002	21.7471	21.2593	NA	22.0224	21.7836	21.9637	21.6006	21.8113	21.6006	21.9061	22.1174	21.9061	21.654	21.9495	21.6628	21.8152	21.6628	21.632	22.5404	21.823	22.1856	21.2535	22.2096	21.7675	21.5451	21.8538	NA	NA	NA	NA	NA	NA	NA	NA	22.2125	NA
O08804	O08804	A0A1Y7VLD5;O08804	O08804_MOUSE	26	17	Serpinb6b	Serpinb6b	NK13	18.9852	17.9765	18.8365	18.6532	17.9308	18.7624	18.0977	18.2024	20.4476	20.2989	20.3321	19.9601	19.5072	19.6735	19.1213	21.1395	20.9812	20.8876	20.7876	20.4476	20.7955	20.4375	20.5638	22.2066	22.2155	22.3211	22.0393	21.9495	21.8385	21.5404	21.2707	NA	NA	NA	NA	16.7127	NA	NA	NA	NA	NA
O08807	O08807	O08807	PRDX4_MOUSE	16	9	Prdx4	Prdx4	Peroxiredoxin-4	19.2008	17.2598	18.5845	18.6877	18.9841	19.0921	19.0295	18.455	20.1206	20.265	20.6096	20.5823	20.2877	20.6186	20.5451	18.7646	18.6867	18.6869	18.0055	19.3833	19.1432	19.4684	19.2313	21.0088	21.4425	21.4874	21.7389	21.7348	21.8987	21.9243	21.9707	19.2055	NA	NA	NA	NA	NA	NA	NA	NA	17.0718
O08807;P35700	O08807	O08807;P35700	PRDX1_MOUSE;PRDX4_MOUSE	4	2	Prdx1;Prdx4	Prdx1	Peroxiredoxin-4	23.48	22.8385	23.0658	23.2302	23.1673	23.3239	23.184	22.9152	23.9134	23.9847	23.867	23.7995	23.7077	23.848	23.9134	25.0105	24.8336	24.6486	24.6918	24.3031	24.5463	24.5463	24.5404	25.3273	25.4614	25.2961	25.0567	25.5404	25.5075	25.4041	25.3578	23.1976	21.502	22.4067	21.8113	21.5777	21.5069	21.4676	21.7056	21.9742	22.3831
O08808	O08808	O08808;D3Z074;E9PV41;E9PXV7;F6XC54	DIAP1_MOUSE	2	2	Diaph1	Diaph1	Protein diaphanous homolog 1	NA	NA	NA	NA	17.6744	NA	NA	NA	17.8056	18.0895	17.0995	17.5669	18.3353	17.9098	18.5884	17.6609	NA	NA	NA	NA	NA	NA	NA	17.3266	NA	NA	NA	NA	NA	NA	NA	NA	NA	NA	NA	NA	NA	NA	NA	NA	NA
O08810	O08810	O08810;A2AH85;G3UZ34	U5S1_MOUSE	21	19	Eftud2	Eftud2	116 kDa U5 small nuclear ribonucleoprotein component	19.054	18.9341	18.9136	18.9707	19.2918	19.2173	19.2373	19.474	20.1206	20.3211	20.5823	20.3645	20.343	20.4273	20.265	17.7995	17.8287	17.1744	18.4119	18.0239	17.1721	18.0572	18.1635	18.5756	19.1268	19.057	19.2151	19.8675	19.407	19.3973	19.6916	20.1704	20.0559	19.0205	19.8934	18.7095	19.6448	20.3538	18.8667	19.6194	19.4748
O08810;P58252	O08810	O08810;P58252;A2AH85;G3UZ34;G3UXK8	EF2_MOUSE;U5S1_MOUSE	2	1	Eef2;Eftud2	Eef2	116 kDa U5 small nuclear ribonucleoprotein component	23.9043	22.9079	23.8093	23.4676	22.9423	23.7796	23.4923	23.6096	24.9043	25.0691	24.7796	24.7338	24.7441	25.1795	25.0062	25.3545	25.2607	24.7645	25.2643	25.0732	25.2463	25.0813	25.002	25.4862	25.3307	25.391	24.3975	25.2317	25.0935	24.895	24.7594	23.9584	22.5892	23.6971	22.7182	23.5165	23.2535	22.3778	22.3017	24.2021	23.2961
O08848	O08848	O08848	RO60_MOUSE	4	4	RO60	RO60	RNA-binding protein Ro60	NA	NA	NA	NA	NA	NA	NA	NA	NA	21.2821	21.5869	NA	NA	20.1704	20.5451	21.0821	19.1739	21.3538	NA	19.9162	21.002	20.5165	19.0145	20.6886	19.8824	20.1581	20.9316	21.2764	20.8876	20.5451	21.0951	NA	NA	NA	NA	NA	NA	NA	NA	NA	NA
O08911	O08911	O08911	MK12_MOUSE	13	11	Mapk12	Mapk12	Mitogen-activated protein kinase 12	18.3196	NA	NA	NA	NA	17.1881	NA	NA	18.8707	19.3726	18.9092	18.7021	18.7376	18.8206	18.6753	18.8727	18.6067	19.2638	18.762	18.6857	19.219	18.7528	18.1792	20.2302	20.2764	20.2877	20.1332	20.1457	20.3101	20.0292	20.002	NA	NA	NA	NA	NA	NA	NA	NA	NA	NA
O08911;P47811;Q9WTU6	O08911	O08911;P47811;Q61831;Q91Y86;Q9WTU6;Q9WUI1;Q9Z1B7;G3X8U9;A0A0G2JG69;A0A0G2JGL2;A0A5F8MP75;A6P3E4;D3Z1Z4;E9QN59;Q3TQZ7;Q7TSJ7;Q80W80;Q8C9D4;A0A3B2WAS4;A0A3B2WB60;B2KF34;A0A3B2W3M0;A0A3B2WBB9;A0A3F2YNL4;D6RG58	MK09_MOUSE;MK12_MOUSE;MK14_MOUSE	1	1	Mapk12;Mapk14;Mapk9	Mapk12	Mitogen-activated protein kinase 12	19.5441	NA	NA	NA	19.532	19.7335	19.7398	NA	20.8034	21.1642	21.0224	NA	NA	NA	21.0292	21.3538	21.5309	21.4425	21.4526	21.2184	NA	21.4626	21.2593	22.0426	21.714	21.9951	21.3699	21.7715	NA	21.5498	21.3321	NA	18.4299	19.7879	18.656	NA	NA	NA	19.1703	20.6006	NA
O08912	O08912	O08912	GALT1_MOUSE	1	1	Galnt1	Galnt1	Polypeptide N-acetylgalactosaminyltransferase 1	NA	NA	NA	NA	NA	NA	NA	NA	18.2254	18.5374	18.6594	17.3591	18.6469	18.3984	18.5893	NA	NA	NA	NA	NA	NA	NA	NA	14.8986	NA	NA	NA	NA	NA	NA	NA	NA	NA	NA	NA	NA	NA	NA	NA	NA	NA
O08915	O08915	O08915	AIP_MOUSE	9	6	Aip	Aip	AH receptor-interacting protein	17.6362	NA	18.4151	17.017	17.6185	15.6165	17.0158	17.6566	19.5956	19.546	18.9486	19.2874	19.7444	19.7239	19.4869	18.1552	18.4393	18.4489	18.5345	18.5035	17.9045	17.9017	18.2899	19.0317	18.6238	19.1182	18.6928	18.3946	18.8427	18.5315	18.1461	18.5759	NA	16.9286	NA	NA	16.946	NA	17.1089	17.901	NA
O08917	O08917	O08917;G3UYU4	FLOT1_MOUSE	22	19	Flot1	Flot1	Flotillin-1	20.1825	20.3101	20.4676	20.3321	19.8548	19.8616	20.1457	20.0691	20.7471	20.9171	20.9812	20.9098	20.6006	20.6276	20.7876	19.1723	18.9963	19.4879	19.4697	19.5314	19.5328	19.2454	19.7237	20.2184	20.0691	20.0691	20.1206	19.7449	19.7867	19.9742	19.7167	18.5997	NA	18.2155	NA	18.0042	16.5858	16.8749	18.644	19.8542	18.4068
O08967;Q9QX11	O08967	O08967;P63034;Q9QX11;Q80YW0;A0A1B0GRB2;A0A1B0GRB8;A0A1B0GRM7;A0A1B0GRX7;A0A2R8VI37;A0A8Z1RZY0;A0A991EQU8;A2A517;G5E8Q4;Q3TZ02;Q99KH2	CYH1_MOUSE;CYH3_MOUSE	2	2	Cyth1;Cyth3	Cyth1	Cytohesin-3	18.7609	18.605	18.8325	18.3458	18.2712	18.5109	18.2185	17.4146	18.2261	18.4055	18.3718	16.8543	18.3103	17.6793	18.3746	19.4134	18.4303	18.9125	19.3911	18.8454	18.9576	19.037	18.6795	NA	NA	18.2287	18.0394	18.1938	18.3075	18.3787	18.3211	NA	NA	NA	NA	NA	NA	NA	NA	NA	NA
O08992	O08992	O08992;A2AKJ6;A2AKJ9;H3BLG5;Q3TMX0	SDCB1_MOUSE	2	2	Sdcbp	Sdcbp	Syntenin-1	19.1138	19.0562	18.9019	18.8055	17.5804	18.0379	18.5904	17.7529	19.3565	18.9545	19.1488	19.126	18.6247	17.7717	18.4627	17.7618	17.3035	NA	17.7992	16.317	17.0365	NA	16.0818	17.809	17.6915	18.0177	18.0859	17.5211	17.1511	17.5515	17.5742	NA	NA	NA	NA	NA	NA	NA	NA	NA	NA
O08997	O08997	O08997	ATOX1_MOUSE	8	5	Atox1	Atox1	Copper transport protein ATOX1	NA	NA	19.4405	18.0559	20.2066	21.1946	19.0295	20.7796	21.9672	21.9637	21.5545	20.5915	21.7056	21.7056	22.0821	22.5165	22.9334	23.0241	22.7776	23.1143	22.7634	23.239	22.6141	24.5165	24.3444	24.5638	24.4614	24.3444	24.6264	24.3376	24.0359	19.3171	18.3834	NA	NA	NA	NA	NA	NA	NA	NA
O09005	O09005	O09005	DEGS1_MOUSE	1	1	Degs1	Degs1	Sphingolipid delta(4)-desaturase DES1	18.1401	17.8154	17.9469	17.6781	17.2574	17.6498	17.5075	15.6889	18.7379	19.2221	19.3293	19.2748	19.4022	19.4841	19.3666	NA	NA	NA	17.1976	17.2736	15.6837	17.1581	16.8935	17.8321	17.7979	17.7959	18.4195	18.3037	17.5078	18.33	NA	NA	NA	NA	NA	NA	NA	NA	NA	NA	NA
O09012	O09012	O09012;D3Z600	PEX5_MOUSE	2	2	Pex5	Pex5	Peroxisomal targeting signal 1 receptor	NA	NA	NA	NA	NA	NA	NA	NA	NA	NA	NA	12.3201	NA	NA	NA	NA	NA	NA	NA	NA	NA	NA	NA	NA	NA	NA	NA	NA	16.9405	NA	NA	NA	NA	NA	NA	NA	NA	NA	NA	NA	NA
O09044	O09044	O09044;Q9D3L3;B0R030;B0R029;E9Q8A1	SNP23_MOUSE	14	10	Snap23	Snap23	Synaptosomal-associated protein 23	19.2586	19.5137	19.3553	19.2009	19.153	19.2147	19.1252	19.2335	19.9601	20.1457	20.2877	20.0691	20.1825	20.3752	20.3321	18.7842	17.8937	18.6502	18.5711	19.1586	19.2529	19.2052	19.0498	19.8678	19.8071	20.0426	20.1581	20.0691	19.8169	20.265	19.8974	18.1424	NA	NA	NA	18.1633	NA	NA	17.2958	18.4486	NA
O09044;P60879	O09044	O09044;P60879;Q9D3L3;B0R030;B0R029;E9Q8A1	SNP23_MOUSE;SNP25_MOUSE	1	1	Snap23;Snap25	Snap23	Synaptosomal-associated protein 23	NA	16.8212	NA	16.8536	16.4847	16.3442	17.1521	NA	18.2041	18.0106	17.97	18.2939	18.0095	18.662	18.3018	NA	NA	NA	NA	NA	NA	15.6355	NA	NA	16.2935	17.3522	NA	17.2568	17.3846	17.7834	NA	NA	NA	NA	NA	NA	NA	NA	NA	NA	NA
O09061	O09061	O09061;A0A338P7F1	PSB1_MOUSE	17	11	Psmb1	Psmb1	Proteasome subunit beta type-1	22.4676	22.002	22.4144	22.3045	22.3266	22.6051	22.2849	22.1519	23.1534	23.0459	22.9006	22.9388	22.8519	22.9707	22.6865	23.5404	23.5404	23.5754	23.4676	23.5522	23.7182	23.6209	23.4923	24.1174	24.0854	24.239	24.2535	23.867	24.1095	24.1174	23.9225	22.8171	22.7975	22.7776	20.6628	21.265	20.9882	21.8538	22.2679	22.7715	22.1642
O09110	O09110	O09110	MP2K3_MOUSE	3	3	Map2k3	Map2k3	Dual specificity mitogen-activated protein kinase kinase 3	NA	18.7028	17.6531	NA	NA	NA	NA	18.5038	NA	NA	NA	NA	NA	NA	NA	18.5622	16.503	16.3135	17.1551	16.5142	17.1644	14.6693	NA	NA	NA	NA	NA	NA	NA	NA	NA	NA	NA	17.6051	NA	NA	NA	NA	NA	NA	NA
O09110;P70236	O09110	O09110;P70236;A2AGS2	MP2K3_MOUSE;MP2K6_MOUSE	1	1	Map2k3;Map2k6	Map2k3	Dual specificity mitogen-activated protein kinase kinase 3	NA	NA	NA	NA	NA	NA	NA	NA	15.1143	17.3304	16.6605	17.248	16.9515	16.9219	17.4521	NA	NA	NA	NA	NA	NA	NA	NA	NA	NA	15.5086	NA	NA	NA	NA	NA	18.0572	NA	NA	NA	NA	18.742	NA	NA	NA	NA
O09111	O09111	O09111	NDUBB_MOUSE	9	7	Ndufb11	Ndufb11	NADH dehydrogenase [ubiquinone] 1 beta subcomplex subunit 11, mitochondrial	26.8019	26.7129	26.8019	26.7895	26.7895	26.8974	26.6595	26.8142	26.1795	26.1488	26.2996	26.2445	26.1871	26.1604	26.1623	26.3745	26.2996	26.1391	26.228	26.48	26.3256	26.3877	26.509	25.4394	25.6784	25.4073	25.6757	25.7077	25.5105	25.6918	26.0127	24.6865	24.5983	25.0935	24.895	25.9495	25.6944	25.2463	25.0732	23.1222	22.7013
O09114	O09114	O09114	PTGDS_MOUSE	1	1	Ptgds	Ptgds	Prostaglandin-H2 D-isomerase	19.0637	19.1889	NA	19.3222	NA	NA	NA	NA	NA	NA	NA	NA	NA	NA	NA	20.1581	18.2746	NA	17.1215	NA	NA	NA	NA	NA	NA	NA	NA	NA	NA	NA	NA	NA	NA	NA	NA	NA	NA	NA	NA	NA	NA
O09117	O09117	O09117;D6RFU9	SYPL1_MOUSE	5	3	Sypl1	Sypl1	Synaptophysin-like protein 1	21.8614	21.5356	21.5356	21.4874	21.4221	21.1079	21.4476	21.2066	21.7756	21.6186	21.2535	21.6276	21.6843	21.4775	21.4324	20.6364	20.0821	20.1581	20.6276	20.5638	20.2535	20.2302	20.2302	21.1457	20.9601	21.0886	20.8876	21.3211	21.2821	21.5261	21.0156	NA	NA	NA	NA	NA	NA	NA	NA	20.9459	NA
O09118	O09118	O09118	NET1_MOUSE	7	5	Ntn1	Ntn1	Netrin-1	NA	NA	NA	NA	NA	NA	NA	NA	17.5171	17.5769	17.6271	17.4681	18.7373	18.7582	18.7272	NA	NA	NA	NA	NA	16.0459	NA	NA	16.2579	16.4527	17.6219	17.2989	17.9945	18.409	18.327	17.2344	NA	NA	NA	NA	NA	NA	NA	NA	16.8865	19.0191
O09131	O09131	O09131;A0A494BAB1	GSTO1_MOUSE	24	15	Gsto1	Gsto1	Glutathione S-transferase omega-1	23.417	22.68	23.0526	22.9352	22.3962	22.8191	22.4701	22.4092	20.6186	20.5261	19.7682	19.9224	20.0559	19.9882	20.0821	25.1681	24.9134	24.9977	24.8433	24.5045	24.6595	24.5638	24.4984	22.8876	22.9043	22.9707	22.7098	22.4375	22.6096	22.6779	22.3457	21.6453	21.343	22.0122	21.0559	18.5811	20.343	19.6732	16.7819	NA	NA
O09159	O09159	O09159	MA2B1_MOUSE	8	8	Man2b1	Man2b1	Lysosomal alpha-mannosidase	NA	NA	NA	NA	NA	NA	NA	NA	17.704	17.5718	17.7198	NA	18.0994	16.6481	18.1323	17.1645	17.1622	16.5727	15.6501	17.5336	17.0773	17.1474	17.9569	18.5737	18.8246	18.801	18.9396	19.6688	19.2585	19.4309	19.4373	NA	NA	NA	NA	NA	NA	NA	NA	NA	NA
O09161	O09161	O09161;F6QYE1;E9PZ67	CASQ2_MOUSE	34	20	Casq2	Casq2	Calsequestrin-2	26.4282	26.5165	26.329	26.5536	26.2096	26.1623	26.3729	26.3926	26.0296	26.0505	26.065	26.2114	25.7103	25.4769	25.558	24.9803	25.1015	25.1527	25.1833	25.2961	25.1214	25.2891	25.3477	25.2821	25.2571	25.1015	25.4707	24.9043	24.6595	24.824	24.895	24.824	24.7846	24.5983	24.2244	24.7441	25.6486	25.5551	25.0484	25.4551	24.8044
O09164	O09164	O09164	SODE_MOUSE	9	6	Sod3	Sod3	Extracellular superoxide dismutase [Cu-Zn]	17.905	16.2702	16.9431	17.5651	17.7201	16.2813	17.1063	16.0352	18.7029	18.0846	18.3711	17.9789	18.4873	18.5866	18.4578	18.598	18.4441	18.1774	18.1671	18.9734	18.6134	18.5762	18.4975	19.8677	19.5819	19.4548	19.5961	20.0821	20.5915	20.5356	19.6464	NA	NA	NA	19.5075	NA	NA	NA	NA	NA	NA
O09167	O09167	O09167	RL21_MOUSE	11	7	Rpl21	Rpl21	Large ribosomal subunit protein eL21	22.1765	21.8538	22.4576	22.2736	22.3565	22.3565	22.3484	22.3376	22.9899	23.1719	23.0071	23.1316	23.1095	22.6886	22.9777	21.5915	21.5404	21.4775	21.5685	21.632	21.6584	21.7223	21.3376	21.9024	21.5777	21.7013	21.8034	21.6757	21.5498	21.5638	21.2989	23.9847	23.8385	24.0772	24.4738	24.1871	24.976	24.4362	24.7286	23.9406	24.5754
O09172	O09172	O09172;H3BJA3	GSH0_MOUSE	7	6	Gclm	Gclm	Glutamate--cysteine ligase regulatory subunit	NA	18.7905	18.8851	18.0394	18.6121	18.5751	18.5246	18.3928	17.7557	17.9283	17.9655	16.9319	18.1208	19.0166	19.154	19.3115	18.2713	18.4973	18.1969	19.196	19.1898	19.0687	18.4551	19.1207	17.7296	18.0164	17.5012	18.3413	17.9099	17.4391	NA	19.7323	18.8689	19.0899	NA	NA	19.7027	NA	18.0696	18.1605	NA
O09174	O09174	O09174	AMACR_MOUSE	19	14	Amacr	Amacr	Alpha-methylacyl-CoA racemase	21.2989	21.391	21.0886	21.5869	21.5213	21.2361	21.4273	21.3752	20.6364	21.1457	21.1886	21.0224	20.5165	21.2933	19.6206	21.6186	21.6886	21.654	21.5592	21.8802	21.6929	21.7995	21.9847	20.5823	20.6453	20.4375	20.9812	20.714	20.6714	20.5545	21.1269	19.7488	NA	18.2252	NA	NA	16.3964	18.4148	15.9366	NA	25.2317
O35071	O35071	O35071;E9Q9B0;Q3V3Y9	KIF1C_MOUSE	1	1	Kif1c	Kif1c	Kinesin-like protein KIF1C	17.9182	16.6475	17.21	NA	16.445	17.3328	16.8241	NA	18.0917	18.36	18.0216	18.0694	18.1493	18.2056	17.9144	NA	NA	NA	NA	NA	NA	NA	NA	NA	NA	NA	NA	NA	NA	NA	NA	18.7892	NA	18.3554	17.2152	18.9183	NA	17.0433	18.1529	18.0206	NA
O35071;Q60575	O35071	P33173;Q60575;O35071;A0A087WQE8;A0A5F8MPF0;A2AH75;E9Q9B0;E9Q9G6;E9QAN4;G3UW47;Q3V3Y9;Q6TA13	KIF1B_MOUSE;KIF1C_MOUSE	2	2	Kif1b;Kif1c	Kif1b	Kinesin-like protein KIF1C	NA	NA	NA	NA	NA	NA	NA	18.2277	NA	NA	NA	NA	NA	NA	NA	NA	NA	17.0383	16.8368	NA	NA	NA	NA	NA	17.9947	NA	NA	NA	NA	NA	15.9361	18.7341	17.7803	18.5792	18.0212	19.1413	18.4609	18.6221	19.3064	19.4294	17.9945
O35071;Q80TF6;Q9EQW7	O35071	B1AVY7;Q9EQW7;O35071;Q80TF6;A0A286YCV9;E9Q4K7;F8VQ75;A0A1D5RMD4;A0A286YDX6;A2AKH9;E7FLY0;E9Q9B0;Q3V3Y9	KI13A_MOUSE;KIF1C_MOUSE;STAR9_MOUSE	1	1	Kif13a;Kif1c;Stard9	Kif13a	Kinesin-like protein KIF1C	14.2372	13.5033	NA	13.5239	14.5322	15.3796	NA	15.6615	15.9462	14.8357	16.7034	16.6721	16.66	16.9291	16.723	15.4821	15.9706	15.0861	15.5224	15.5954	14.8595	NA	15.7278	NA	14.2721	16.0654	14.8417	NA	15.671	NA	NA	NA	NA	NA	NA	NA	NA	NA	NA	NA	NA
O35074	O35074	O35074	PTGIS_MOUSE	20	18	Ptgis	Ptgis	Prostacyclin synthase	17.7795	16.3079	16.6623	18.708	19.3208	18.8815	18.9783	19.0719	21.1206	21.3538	21.2877	21.3592	20.9024	20.7553	20.3211	19.3089	19.291	19.1852	18.1705	19.5391	19.4534	19.2966	18.5228	20.7715	20.2302	20.4067	20.2535	19.6852	19.712	19.8764	19.2569	NA	NA	NA	NA	NA	NA	NA	NA	19.1259	NA
O35075	O35075	O35075	VP26C_MOUSE	3	3	Vps26c	Vps26c	Vacuolar protein sorting-associated protein 26C	NA	NA	NA	NA	NA	NA	NA	NA	17.2116	17.1041	16.7647	16.5434	17.5259	16.5722	17.0837	NA	16.5269	16.8315	NA	NA	16.372	NA	NA	15.5588	16.7427	16.7262	16.0129	NA	NA	15.9541	NA	NA	NA	NA	NA	NA	NA	NA	NA	NA	NA
O35083	O35083	O35083;A0A0R4J263;G3UWV6	PLCA_MOUSE	3	3	Agpat1	Agpat1	1-acyl-sn-glycerol-3-phosphate acyltransferase alpha	NA	NA	17.7102	NA	NA	17.7358	17.4879	NA	17.8715	19.461	18.7231	18.1217	19.2815	18.908	17.408	NA	NA	NA	NA	NA	NA	NA	NA	NA	NA	NA	NA	NA	16.792	15.3109	NA	NA	NA	NA	NA	NA	NA	NA	NA	NA	NA
O35098	O35098	O35098;A0A0R4J1N0;Q3TMU8	DPYL4_MOUSE	3	3	Dpysl4	Dpysl4	Dihydropyrimidinase-related protein 4	NA	NA	NA	NA	NA	NA	NA	NA	NA	15.4087	NA	NA	15.0242	NA	NA	NA	NA	NA	NA	NA	NA	NA	NA	18.0249	18.2078	18.4111	17.8955	18.3427	18.2606	18.215	18.2584	NA	NA	NA	NA	NA	NA	NA	NA	NA	NA
O35098;Q62188	O35098	Q62188;E9PWE8;O35098;A0A0R4J1N0;Q3TMU8;Q3TT92	DPYL3_MOUSE;DPYL4_MOUSE	1	1	Dpysl3;Dpysl4	Dpysl3	Dihydropyrimidinase-related protein 4	NA	NA	NA	NA	NA	17.1139	NA	NA	19.2018	19.2601	18.0447	19.0046	19.4453	19.6723	19.5549	17.6517	17.4793	17.9481	18.524	18.3922	18.6988	18.8908	18.6306	20.2066	20.0156	20.5545	20.3645	21.0088	21.0493	21.1581	20.9742	NA	NA	NA	NA	NA	NA	NA	NA	NA	NA
O35099	O35099	O35099;E9PWG9	M3K5_MOUSE	5	5	Map3k5	Map3k5	Mitogen-activated protein kinase kinase kinase 5	NA	17.862	NA	19.12	NA	19.1271	NA	18.4219	NA	NA	18.0979	18.255	NA	NA	NA	19.2451	NA	NA	NA	18.8497	19.5501	18.8627	19.1805	NA	NA	18.6463	18.6957	17.2068	NA	16.4156	NA	NA	NA	NA	NA	NA	NA	NA	NA	NA	NA
O35111	O35111	O35111	KCNK3_MOUSE	2	2	Kcnk3	Kcnk3	Potassium channel subfamily K member 3	NA	NA	NA	NA	NA	NA	NA	NA	16.2525	16.6858	15.8923	16.2925	16.2517	15.2359	15.7818	NA	NA	NA	NA	NA	NA	NA	NA	NA	NA	14.6235	NA	NA	NA	NA	NA	NA	NA	NA	NA	NA	NA	NA	NA	NA	NA
O35114	O35114	O35114	SCRB2_MOUSE	12	10	Scarb2	Scarb2	Lysosome membrane protein 2	19.9077	19.7462	19.4794	19.6269	19.8761	19.2827	19.8698	19.4917	20.4972	20.1704	20.1206	20.1825	20.3211	20.0559	19.8634	19.7231	19.5188	19.479	19.5758	19.6927	19.7933	19.7437	19.7389	20.1946	19.7672	19.8026	19.7174	20.4874	19.7963	20.1457	19.7965	NA	NA	NA	NA	NA	NA	NA	NA	NA	NA
O35126	O35126	O35126	ATN1_MOUSE	1	1	Atn1	Atn1	Atrophin-1	NA	NA	NA	NA	NA	NA	NA	NA	NA	NA	NA	NA	NA	NA	NA	NA	NA	NA	NA	NA	NA	NA	NA	14.0341	NA	13.8534	NA	16.0272	15.7433	15.6531	16.239	NA	NA	NA	NA	NA	NA	NA	NA	NA	NA
O35127	O35127	O35127	C10_MOUSE	2	2	Grcc10	Grcc10	Protein C10	NA	NA	NA	NA	NA	NA	NA	NA	16.7023	NA	NA	NA	16.882	16.2924	16.1512	17.2015	NA	18.3872	17.1806	NA	18.0663	NA	17.2143	NA	NA	NA	17.1211	16.9759	17.3092	17.1065	NA	NA	NA	NA	NA	NA	NA	NA	NA	NA	NA
O35129	O35129	O35129;F6Q8V7;F6QPR1	PHB2_MOUSE	28	21	Phb2	Phb2	Prohibitin-2	23.7594	23.9495	24.002	23.976	23.7182	23.9406	23.8288	24.0772	22.969	23.0002	23.1238	23.0409	22.8839	22.7492	22.9899	23.8858	23.7995	23.9495	24.002	24.2463	24.1332	24.0772	24.0526	23.0772	22.9388	22.7634	23.1127	23.0526	22.8746	23.1063	23.3778	21.8461	21.3645	21.7389	20.7553	21.9707	21.8113	22.0493	21.5685	22.1734	21.1704
O35143	O35143	O35143;E9PV44	ATIF1_MOUSE	7	6	Atp5if1	Atp5if1	ATPase inhibitor, mitochondrial	23.9316	23.0789	23.4425	25.141	22.9968	23.417	23.4923	25.0233	24.9088	23.5285	23.5165	22.9707	22.5662	22.0559	23.5522	23.3645	23.217	24.976	24.8336	25.6012	24.7895	24.7077	24.5225	25.0275	23.2021	23.8858	24.4862	24.5522	25.3778	24.8904	24.4614	25.8191	27.9428	27.0813	26.1371	26.1234	27.1214	26.976	26.0338	24.9361	25.8881
O35166	O35166	O35166;A2A9I0	GOSR2_MOUSE	5	3	Gosr2	Gosr2	Golgi SNAP receptor complex member 2	18.0235	18.0153	17.5076	17.7158	17.5022	17.0829	17.7175	17.4348	18.8304	18.809	19.1502	18.7562	19.1146	19.0061	19.2107	17.955	16.7437	17.7159	NA	18.3594	NA	NA	NA	17.6499	18.3218	16.8106	17.6337	16.5787	17.3159	17.4324	17.0925	NA	NA	NA	NA	NA	NA	NA	NA	16.494	NA
O35206	O35206	O35206;A2AJY2;A2AJY5;A2AJY7	COFA1_MOUSE	26	18	Col15a1	Col15a1	Collagen alpha-1(XV) chain	22.8576	22.7286	22.3592	22.2961	22.2736	22.4298	22.6497	22.0821	23.1565	23.2521	23.6649	23.4676	22.8576	22.7756	22.7836	20.0821	20.2419	20.1581	20.4775	20.3645	20.2764	20.343	20.6006	21.2184	21.3752	21.4425	21.4775	20.5731	20.4273	20.5823	20.8651	20.2989	19.2027	19.6434	19.2884	16.9463	18.417	18.4014	19.7532	20.7307	19.7395
O35215	O35215	O35215;G3UYJ7	DOPD_MOUSE	17	11	Ddt	Ddt	D-dopachrome decarboxylase	22.2066	21.9742	22.2679	22.1612	21.7265	22.1238	21.8423	21.7389	22.7876	22.8073	22.6298	22.1457	22.3045	22.0756	22.2332	24.0935	24.1332	24.239	24.0772	23.7594	23.9933	24.0359	23.7995	24.5696	24.824	24.9316	24.6918	24.3712	24.5754	24.4041	24.1253	21.6497	NA	21.8538	NA	NA	21.9847	22.2564	NA	NA	NA
O35218	O35218	O35218	CPSF2_MOUSE	2	2	Cpsf2	Cpsf2	Cleavage and polyadenylation specificity factor subunit 2	NA	NA	NA	NA	18.2886	NA	NA	NA	18.5712	18.7928	19.0445	18.7282	19.2311	18.5424	18.7775	NA	NA	NA	NA	NA	NA	NA	NA	NA	NA	NA	NA	NA	NA	NA	NA	NA	NA	NA	NA	NA	NA	NA	NA	NA	NA
O35226	O35226	O35226	PSMD4_MOUSE	14	12	Psmd4	Psmd4	26S proteasome non-ATPase regulatory subunit 4	20.5356	20.0156	20.2066	20.5638	20.417	20.5915	20.7715	20.2764	21.6276	21.5213	21.417	21.3101	21.1015	21.4476	21.2006	21.9672	22.0426	22.0854	22.0918	21.9951	22.1395	21.9777	21.9388	22.7056	22.6164	22.6757	22.5638	22.2877	22.3045	22.2361	22.1143	22.632	22.3073	22.8895	21.6584	22.4576	22.239	22.1886	22.4874	22.7675	21.5451
O35250	O35250	O35250;A2AAN0;A2AAN3	EXOC7_MOUSE	5	4	Exoc7	Exoc7	Exocyst complex component 7	NA	NA	NA	NA	NA	NA	NA	NA	17.5532	17.9336	16.8146	17.3832	17.9866	17.9085	17.8109	16.4008	15.9718	16.2078	15.9996	16.323	15.8317	15.648	15.1782	16.9145	16.8728	16.9281	16.6549	16.3575	15.8585	16.7348	16.5399	15.2845	NA	18.0623	NA	NA	NA	NA	NA	NA	NA
O35286	O35286	O35286;A2A4P0;G3X8X0;A0A0G2JG10;A2A4N9;Q05BH3;Q497W9	DHX15_MOUSE	20	17	Dhx15	Dhx15	ATP-dependent RNA helicase DHX15	18.9668	18.8572	19.4631	18.978	18.9833	19.0982	19.1775	18.7925	19.6321	19.9882	19.9742	20.1206	19.8686	19.8096	19.9601	18.1233	17.9489	16.7623	16.9837	17.8284	18.1023	18.2534	18.1184	19.4548	19.5386	19.505	19.3108	19.7366	19.8409	19.7048	19.6694	20.0426	NA	19.2752	19.6522	20.4067	18.9629	18.479	20.2419	20.2419	19.0427
O35295	O35295	O35295	PURB_MOUSE	8	7	Purb	Purb	Transcriptional activator protein Pur-beta	19.8954	19.5873	19.7848	19.7999	20.0691	19.9601	20.002	19.6707	20.85	20.7955	20.8802	20.85	20.7389	20.8034	20.6971	19.814	19.7438	19.7193	19.601	19.8342	19.6386	19.7181	19.6355	20.3321	20.1946	20.1457	20.1704	20.6096	20.6886	20.5638	20.1206	21.5261	20.8727	21.6364	21.7056	21.7182	21.5731	21.6584	21.6628	21.2006	19.9882
O35309	O35309	O35309	NMI_MOUSE	3	2	Nmi	Nmi	N-myc-interactor	NA	NA	NA	NA	NA	NA	NA	NA	17.098	17.644	17.3105	17.442	16.9594	17.4856	NA	NA	17.4219	17.9851	17.7619	NA	NA	17.2116	17.2935	18.2413	16.6574	18.2454	17.7931	17.9203	17.879	17.9227	17.5769	NA	NA	NA	NA	NA	NA	NA	NA	NA	NA
O35326	O35326	O35326;Q9D8S5	SRSF5_MOUSE	7	5	Srsf5	Srsf5	Serine/arginine-rich splicing factor 5	17.0719	18.9314	18.7141	18.5856	17.9155	18.7167	18.7193	18.8115	19.0289	19.3782	18.8985	19.4314	19.3542	19.0525	19.3835	NA	17.8535	18.074	17.8702	18.8674	18.5386	17.363	18.0605	18.8295	19.4769	19.6214	20.0559	19.2652	19.7381	19.8034	19.8079	20.3321	20.6364	19.8086	19.9459	19.0558	19.3155	18.7486	20.3321	18.8206	20.3752
O35326;Q3TWW8;Q8VE97	O35326	O35326;Q3TWW8;Q8VE97;Q542V3;Q9D8S5	SRSF4_MOUSE;SRSF5_MOUSE;SRSF6_MOUSE	1	1	Srsf4;Srsf5;Srsf6	Srsf4	Serine/arginine-rich splicing factor 5	21.417	NA	21.8423	NA	21.6757	21.7634	21.9882	21.7056	22.6096	22.0983	22.5356	22.2821	22.1079	22.1395	22.265	20.9672	20.6096	21.2184	21.3266	21.4324	NA	21.3266	19.8036	21.9352	22.5069	21.9672	22.2125	22.5685	22.6886	22.7013	22.1079	22.743	22.9352	22.7369	23.2066	22.895	23.3101	22.969	23.6431	22.1174	23.848
O35343	O35343	O35343;A0A0B4J1E7;D3YTN1	IMA3_MOUSE	8	6	Kpna4	Kpna4	Importin subunit alpha-3	18.2542	17.538	17.5081	18.0524	17.4667	17.5796	17.5311	17.2768	18.6604	18.4937	18.3353	18.7406	18.2175	18.0859	18.5536	17.9812	18.3966	18.3651	18.0975	18.252	18.1851	18.06	17.9471	18.7868	18.3041	18.7121	18.396	18.2397	18.1554	18.1944	18.1113	17.6724	NA	NA	NA	NA	NA	NA	NA	NA	NA
O35343;O35344	O35343	O35343;O35344;A0A0B4J1E7;D3YTN1	IMA3_MOUSE;IMA4_MOUSE	5	4	Kpna3;Kpna4	Kpna3	Importin subunit alpha-3	19.4855	19.0568	20.2535	20.1206	19.5005	19.3907	19.9882	19.7767	20.8269	20.3857	20.6006	20.7056	20.0156	20.6276	21.0426	20.9024	20.8346	20.9316	20.7307	20.6186	20.895	20.417	20.2066	21.2764	20.9098	21.1581	20.7955	19.796	20.0691	19.9051	19.8456	NA	NA	NA	NA	NA	NA	NA	NA	NA	NA
O35344	O35344	O35344	IMA4_MOUSE	7	6	Kpna3	Kpna3	Importin subunit alpha-4	18.929	18.5703	18.8698	19.1182	18.678	18.83	18.9113	18.9227	19.3655	19.4095	19.3946	19.3143	19.3529	19.2066	19.4449	19.3998	19.2229	19.0252	19.1079	18.8281	19.0198	19.0752	18.7691	18.9755	19.0467	19.1527	18.9834	18.7038	18.5466	18.5338	18.3392	19.4947	NA	18.8165	NA	NA	NA	NA	NA	NA	NA
O35345	O35345	O35345;Q4FJZ2	IMA7_MOUSE	3	3	Kpna6	Kpna6	Importin subunit alpha-7	18.2139	17.5084	17.3943	17.7349	16.5988	16.33	17.9165	17.2621	18.2527	18.3908	18.5295	18.2843	18.4367	17.9539	18.2161	17.9231	17.1824	17.6741	16.7818	16.0859	15.3434	15.8106	16.0197	17.9504	17.2444	17.6446	17.0996	16.5117	16.1777	16.3752	15.9492	NA	NA	NA	NA	NA	NA	NA	NA	NA	NA
O35345;Q60960	O35345	O35345;Q60960;Q4FJZ2	IMA5_MOUSE;IMA7_MOUSE	4	4	Kpna1;Kpna6	Kpna1	Importin subunit alpha-7	19.2903	18.7661	18.7763	19.15	18.298	19.0637	18.9018	19.0863	19.1405	19.674	19.3602	19.377	19.4796	18.8441	19.5421	19.9601	19.9601	19.7661	19.6042	20.1079	19.9882	19.7051	19.5029	19.8232	19.9316	19.578	19.1956	18.7744	18.8357	19.2698	19.2149	NA	NA	NA	NA	NA	NA	NA	NA	16.173	NA
O35350	O35350	O35350;A0A494BAC4;A0A494BAS0	CAN1_MOUSE	29	26	Capn1	Capn1	Calpain-1 catalytic subunit	18.6913	18.8327	19.2553	19.4627	19.4618	19.42	19.4646	19.7823	20.6886	20.8727	20.68	20.654	20.8034	20.7389	20.7634	20.1825	20.3752	20.0292	20.0292	20.1581	19.9316	19.8895	19.8749	20.6886	19.9601	20.265	19.9601	19.8974	20.1581	20.0559	19.5401	20.2877	NA	19.8614	19.6321	19.9054	19.7168	18.1117	20.2877	20.714	19.6122
O35379	O35379	O35379	MRP1_MOUSE	5	5	Abcc1	Abcc1	Multidrug resistance-associated protein 1	19.3513	15.9832	20.2066	17.9137	17.7815	18.6901	18.1888	17.8494	17.543	NA	18.475	16.9914	18.3742	NA	17.5675	NA	17.0799	15.7211	NA	16.9525	16.9845	15.998	16.1362	NA	NA	16.4528	17.065	15.7457	15.8112	18.1854	NA	NA	NA	NA	NA	NA	NA	NA	NA	NA	NA
O35381	O35381	O35381;D3YYE1;D3Z7M9;F6UFG6	AN32A_MOUSE	11	7	Anp32a	Anp32a	Acidic leucine-rich nuclear phosphoprotein 32 family member A	21.0156	20.8727	21.0088	21.0559	21.0156	21.5213	21.0156	20.8727	21.9134	22.0918	21.714	21.4972	21.4476	21.7056	21.5592	22.7265	22.7451	22.7715	22.8307	22.7935	22.8404	22.7836	22.7634	23.48	23.7077	23.7695	23.6757	23.4041	23.7286	23.5638	23.3511	20.5638	NA	19.6785	20.3321	NA	NA	NA	NA	NA	20.1332
O35381;Q9EST5	O35381	O35381;Q9EST5;D3YYE1;D3Z7M9;Q64G17;F6UFG6	AN32A_MOUSE;AN32B_MOUSE	3	2	Anp32a;Anp32b	Anp32a	Acidic leucine-rich nuclear phosphoprotein 32 family member A	19.2607	18.4641	19.2166	19.1127	18.4121	18.9025	18.9939	21.1704	20.0951	19.7947	19.7247	19.6225	19.7042	19.5479	19.6147	20.6886	21.0088	21.0886	20.8191	20.8802	20.9812	20.895	20.6364	21.6886	21.8191	21.8913	21.743	21.8307	22.0691	21.6929	21.5545	21.8913	NA	NA	NA	NA	NA	NA	NA	NA	NA
O35382	O35382	O35382;Q8C391;Q9CXE1	EXOC4_MOUSE	9	9	Exoc4	Exoc4	Exocyst complex component 4	18.6279	18.4047	18.5158	18.1648	18.6487	18.1881	18.066	NA	18.9706	18.9825	18.6737	18.682	18.5991	19.0196	18.8212	NA	14.684	16.645	16.6322	16.4562	16.3377	16.0424	15.9706	17.5987	16.0781	17.9292	16.8131	17.6072	17.9777	17.9216	17.407	NA	NA	NA	NA	NA	NA	NA	16.7874	18.3467	NA
O35386	O35386	O35386	PAHX_MOUSE	15	11	Phyh	Phyh	Phytanoyl-CoA dioxygenase, peroxisomal	19.221	19.2925	18.9807	19.1122	19.6633	19.2563	18.7967	19.4644	19.6691	19.5291	19.2599	18.9655	19.5498	18.533	18.4306	19.7927	19.4247	19.0795	19.1706	19.8265	19.1764	19.3833	19.612	19.182	18.8693	18.063	18.6843	19.6036	19.1018	19.0692	19.2066	17.9542	NA	NA	NA	NA	NA	NA	NA	NA	NA
O35387	O35387	O35387;A0A0G2JDP0;A0A0G2JFF9;A0A0G2JEE6	HAX1_MOUSE	2	2	Hax1	Hax1	HCLS1-associated protein X-1	18.7911	18.5506	19.0083	18.7835	18.8735	18.8399	18.8883	18.9632	18.7976	18.6526	19.0483	18.9179	19.3173	19.1124	19.0425	18.1331	17.9676	18.5404	17.162	19.1419	19.0045	18.9016	18.0648	17.95	17.6827	17.8454	16.7448	18.2068	17.8205	18.2288	17.5037	18.1647	NA	17.5707	NA	NA	NA	NA	NA	NA	NA
O35393	O35393	O35393	EFNB3_MOUSE	1	1	Efnb3	Efnb3	Ephrin-B3	NA	NA	NA	NA	NA	NA	NA	NA	NA	NA	NA	NA	NA	NA	NA	NA	NA	NA	NA	NA	NA	NA	NA	NA	NA	NA	NA	NA	NA	NA	NA	NA	NA	NA	NA	NA	NA	NA	NA	NA	NA
O35423	O35423	O35423	AGT1_MOUSE	2	2	Agxt	Agxt	Alanine--glyoxylate aminotransferase	NA	NA	NA	NA	NA	NA	NA	NA	NA	NA	NA	NA	NA	NA	NA	NA	NA	NA	NA	NA	NA	NA	NA	NA	NA	NA	NA	NA	NA	NA	NA	20.5165	NA	NA	NA	NA	NA	NA	NA	NA	NA
O35435	O35435	O35435;E9Q1V3	PYRD_MOUSE	15	14	Dhodh	Dhodh	Dihydroorotate dehydrogenase (quinone), mitochondrial	19.8224	19.8026	20.2066	19.7979	20.0951	20.1079	19.8539	19.6413	19.9316	19.7566	19.7291	19.8787	19.7705	19.4075	19.4306	20.2764	20.1457	19.7391	19.9459	20.5545	20.0951	20.1079	20.343	19.6203	19.3696	19.6652	19.6588	19.2663	19.338	19.7263	19.5993	NA	NA	NA	NA	NA	NA	NA	NA	NA	NA
O35448	O35448	O35448;E9Q0T0;G5E8W7	PPT2_MOUSE	2	2	Ppt2	Ppt2	Lysosomal thioesterase PPT2	17.7932	17.807	17.9245	15.8341	17.1071	17.6576	17.4576	17.1972	18.5585	18.1531	17.1425	17.7247	NA	NA	15.0584	NA	NA	NA	NA	NA	NA	NA	NA	18.0935	18.1532	18.7786	18.7422	19.3266	18.6066	19.0374	19.2581	NA	NA	NA	NA	NA	NA	NA	NA	NA	NA
O35459	O35459	O35459;F7B227	ECH1_MOUSE	32	20	Ech1	Ech1	Delta(3,5)-Delta(2,4)-dienoyl-CoA isomerase, mitochondrial	25.7466	25.6431	25.8504	25.9428	25.9716	26.1738	25.9248	25.9825	24.5522	24.1565	24.1488	24.141	23.9672	23.5522	23.7895	25.8336	26.2463	26.3153	26.3926	26.3118	26.4282	26.4598	26.6998	25.0359	25.0732	24.7234	25.341	25.2058	25.0317	25.0975	25.5725	23.0359	22.7856	23.4923	22.3376	22.654	23.0838	22.5165	22.6051	21.265	22.7574
O35465	O35465	O35465;F6WP10	FKBP8_MOUSE	6	5	Fkbp8	Fkbp8	Peptidyl-prolyl cis-trans isomerase FKBP8	19.581	20.0691	19.6239	19.3222	19.5959	19.6246	19.1314	19.9882	20.9672	21.0691	20.953	20.9742	21.0088	20.8576	20.9882	18.7133	19.1624	18.316	18.7882	18.9315	19.0974	19.3027	19.1634	19.6816	19.2908	19.4869	19.6862	19.5668	19.3768	19.5982	19.5978	19.0685	NA	NA	NA	16.1839	NA	NA	NA	19.9316	NA
O35474	O35474	O35474;Q8C4U8	EDIL3_MOUSE	7	7	Edil3	Edil3	EGF-like repeat and discoidin I-like domain-containing protein 3	19.9008	18.1385	NA	NA	NA	NA	NA	NA	NA	NA	NA	NA	NA	NA	NA	19.5934	17.7875	15.352	NA	NA	NA	NA	NA	NA	NA	NA	NA	18.8963	NA	NA	NA	23.976	22.1047	20.6971	20.417	20.3321	19.1762	18.4442	18.4142	18.3342	NA
O35488	O35488	O35488;A2ANX6	S27A2_MOUSE	1	1	Slc27a2	Slc27a2	Long-chain fatty acid transport protein 2	NA	NA	NA	NA	17.8932	NA	NA	NA	NA	NA	NA	NA	NA	NA	NA	NA	NA	NA	NA	NA	NA	NA	NA	NA	NA	NA	NA	NA	NA	NA	NA	20.8423	NA	NA	NA	NA	NA	NA	NA	NA	NA
O35490	O35490	O35490	BHMT1_MOUSE	10	7	Bhmt	Bhmt	Betaine--homocysteine S-methyltransferase 1	NA	NA	NA	NA	NA	NA	NA	NA	NA	NA	NA	NA	NA	NA	NA	NA	NA	NA	NA	NA	NA	NA	NA	NA	NA	NA	NA	16.3015	17.0035	NA	NA	18.4926	NA	NA	NA	NA	NA	NA	NA	NA	NA
O35551	O35551	O35551;J3QJV7	RABE1_MOUSE	7	7	Rabep1	Rabep1	Rab GTPase-binding effector protein 1	NA	16.3145	NA	NA	NA	NA	NA	NA	17.7222	NA	NA	16.5039	NA	17.0667	14.8864	18.2318	17.8925	18.0205	17.0843	17.5847	17.4484	17.8999	17.9083	18.4812	17.8329	18.5241	18.3603	18.5255	18.3822	18.5119	18.0088	NA	NA	NA	NA	NA	NA	17.495	NA	NA	NA
O35566	O35566	O35566;A0A1B0GSK8;A0A1B0GRG3	CD151_MOUSE	7	5	Cd151	Cd151	CD151 antigen	16.4464	18.1309	17.0248	17.8227	NA	16.7721	17.2498	18.7203	18.0918	18.2431	16.6173	18.6498	NA	15.6739	18.7031	15.0359	15.2413	17.6209	17.9791	19.0982	18.6117	18.45	17.8544	19.0458	18.1455	17.5709	17.7194	17.8386	19.3254	18.0553	19.9601	NA	NA	NA	NA	NA	NA	NA	NA	NA	NA
O35593	O35593	O35593	PSDE_MOUSE	11	8	Psmd14	Psmd14	26S proteasome non-ATPase regulatory subunit 14	19.8948	19.6656	20.1332	19.7535	20.1581	19.9459	19.5852	20.2302	21.1079	21.1704	20.9098	21.0156	20.6886	20.953	20.9171	21.3484	21.2764	21.3592	21.3211	21.1519	21.4118	21.2989	20.8651	21.8461	21.3857	21.7876	21.4825	21.3699	21.1886	21.1395	21.0224	21.0691	21.3321	21.7756	22.4825	21.502	22.7492	22.3403	21.5731	21.2707	21.8987
O35598	O35598	O35598;E9PYF2	ADA10_MOUSE	7	7	Adam10	Adam10	Disintegrin and metalloproteinase domain-containing protein 10	17.274	18.2169	NA	17.3806	18.5703	18.4517	18.642	18.3262	19.0379	19.3197	19.1253	18.9921	19.4504	19.5053	19.6596	NA	NA	NA	17.8661	18.7619	17.4023	NA	17.3338	19.2609	18.6892	18.9324	18.9873	19.0658	19.3778	19.5807	19.4549	NA	NA	NA	NA	NA	NA	NA	NA	NA	NA
O35601	O35601	O35601	FYB1_MOUSE	8	8	Fyb1	Fyb1	FYN-binding protein 1	NA	NA	NA	NA	17.2267	NA	NA	NA	NA	NA	NA	NA	15.8257	18.0885	18.8732	NA	NA	NA	NA	NA	NA	NA	NA	NA	NA	14.8773	NA	17.716	17.3185	18.9839	17.6153	18.3379	18.4337	NA	NA	17.1383	18.7168	17.3315	NA	NA	NA
O35604	O35604	O35604	NPC1_MOUSE	5	5	Npc1	Npc1	NPC intracellular cholesterol transporter 1	NA	NA	NA	NA	18.3697	18.5408	17.9276	17.8968	19.3338	19.239	19.0119	18.8367	19.1119	18.7876	18.5772	17.8314	17.999	15.9243	18.1779	18.7266	18.022	18.2528	17.9236	19.2056	18.9208	18.6166	18.2693	18.3242	17.6297	18.3035	18.6355	18.5758	NA	NA	NA	NA	NA	NA	NA	NA	NA
O35609	O35609	O35609;E9Q855;Q3UXS0	SCAM3_MOUSE	9	6	Scamp3	Scamp3	Secretory carrier-associated membrane protein 3	20.0821	19.6936	20.0951	19.9882	19.8611	19.8677	19.7676	19.571	21.6671	21.8269	21.6671	21.8346	21.7955	21.5309	21.5356	19.7192	19.7169	19.8044	19.863	19.9316	19.9226	19.6949	19.5912	20.9672	20.8034	20.9459	21.0156	20.343	20.4775	20.6364	20.4067	NA	NA	NA	NA	NA	NA	NA	NA	NA	NA
O35638;Q9D3E6	O35638	O35638;Q9D3E6;A2AFF6;D6REF2;F8WHU7;D6RHQ7	STAG1_MOUSE;STAG2_MOUSE	1	1	Stag1;Stag2	Stag1	Cohesin subunit SA-2	16.5271	16.3298	15.1543	15.9905	NA	15.187	16.1598	NA	17.4275	17.4419	17.7275	17.62	17.6309	17.6073	17.5967	NA	NA	NA	NA	NA	NA	NA	NA	NA	NA	NA	NA	NA	NA	NA	NA	NA	NA	NA	NA	NA	NA	NA	NA	NA	NA
O35639	O35639	O35639;A0A0G2JGL7;Q3TET3	ANXA3_MOUSE	30	22	Anxa3	Anxa3	Annexin A3	19.9459	19.9742	19.8914	20.002	20.2535	20.1704	19.9882	19.5423	20.85	20.7553	20.5261	20.1946	20.3101	20.1825	19.8775	21.9637	21.8346	21.8727	21.7675	21.8689	21.9171	21.9352	21.7223	22.58	22.4526	22.4501	22.4425	22.1856	22.0691	21.8307	21.654	18.8619	18.8325	19.8561	19.3722	NA	NA	NA	NA	19.5794	NA
O35643	O35643	O35643;Q5SVG4;Q5SVG5	AP1B1_MOUSE	16	13	Ap1b1	Ap1b1	AP-1 complex subunit beta-1	20.4273	19.8709	20.2764	19.9459	20.0292	20.1206	19.9078	19.9882	21.391	21.4726	21.2477	21.2933	21.3592	21.2244	21.265	20.6364	20.3645	20.5638	20.4972	20.68	20.4375	20.4273	20.2419	20.7471	20.4067	20.4676	20.4775	20.5165	20.2877	20.1946	20.0156	21.85	21.2593	21.7796	21.5069	21.8727	21.502	21.1269	21.4775	21.6186	19.208
O35643;Q9DBG3	O35643	O35643;Q9DBG3;H3BIY9;H3BKM0;Q5SVG4;Q5SVG5	AP1B1_MOUSE;AP2B1_MOUSE	27	17	Ap1b1;Ap2b1	Ap1b1	AP-1 complex subunit beta-1	20.9388	20.5261	20.8034	20.6971	20.5356	20.7471	20.7553	20.8346	21.8269	21.632	21.7307	21.6757	21.8839	21.6096	21.8113	21.1079	21.0292	20.9742	20.953	21.1269	20.9812	20.9024	20.6971	21.5309	21.2419	21.417	21.265	21.3101	21.1519	21.2933	21.1946	21.7836	21.5545	21.3156	21.2593	22.0122	21.5261	21.8191	21.502	22.2593	22.019
O35648	O35648	O35648;A0A286YDP0	CETN3_MOUSE	1	1	Cetn3	Cetn3	Centrin-3	NA	NA	NA	NA	NA	NA	NA	NA	NA	NA	NA	NA	NA	NA	NA	NA	NA	NA	NA	NA	NA	NA	NA	NA	NA	NA	NA	NA	NA	NA	NA	NA	NA	NA	NA	NA	NA	NA	NA	NA	NA
O35658	O35658	O35658;Q8R5L1	C1QBP_MOUSE	7	5	C1qbp	C1qbp	Complement component 1 Q subcomponent-binding protein, mitochondrial	23.7995	23.4425	23.6971	23.7995	23.6096	23.7594	23.8191	23.632	22.9459	22.714	22.8764	22.6971	22.3484	22.3752	22.3239	23.848	23.7594	23.9406	24.019	23.9584	23.9672	23.9495	24.2463	22.9207	23.141	23.184	23.3376	23.0139	23.1127	23.0902	23.4676	21.0951	16.6049	17.7923	NA	NA	NA	NA	NA	NA	NA
O35678	O35678	O35678;D3YYS6;E9Q3B9;Q3UFN1	MGLL_MOUSE	25	16	Mgll	Mgll	Monoglyceride lipase	21.0224	21.343	21.0625	21.2125	20.9171	21.3645	21.2933	21.3752	20.3538	20.3857	20.1581	19.9459	20.8576	20.714	20.8802	21.2821	21.1457	21.417	21.417	21.2821	21.4923	21.6141	21.4273	20.5165	19.3997	20.1457	19.5079	20.1704	19.929	20.0559	20.0426	NA	NA	20.2989	NA	NA	NA	NA	NA	NA	NA
O35680	O35680	O35680;E9PUY1	RT12_MOUSE	3	2	Mrps12	Mrps12	Small ribosomal subunit protein uS12m	19.5982	20.1581	19.7865	19.6076	19.3799	19.3093	18.9725	NA	20.0292	20.1946	20.3752	20.1079	19.2069	19.427	19.1947	NA	NA	18.6635	19.6899	19.9038	19.5848	19.2412	20.0559	19.5104	17.3632	19.1154	19.4261	19.3993	19.2947	19.565	18.8617	20.2877	19.6625	21.0951	20.3752	20.9316	20.417	20.68	20.343	20.6006	20.7307
O35682	O35682	O35682;A0A0N4SW94	MYADM_MOUSE	6	5	Myadm	Myadm	Myeloid-associated differentiation marker	21.9134	21.7715	21.5731	21.5777	21.5592	21.4726	21.6276	21.265	21.9352	21.9459	21.9352	21.9742	21.7995	21.4324	21.5356	20.3211	19.7274	19.6999	20.0156	19.6593	20.002	19.7365	20.0691	20.1946	20.6276	20.7471	20.7553	20.1079	20.0821	20.3538	19.9459	18.5292	17.6221	18.0514	16.9572	17.1925	15.1481	17.1148	18.2436	19.6776	18.4435
O35683	O35683	O35683	NDUA1_MOUSE	2	1	Ndufa1	Ndufa1	NADH dehydrogenase [ubiquinone] 1 alpha subcomplex subunit 1	24.2463	24.4676	24.4551	24.4984	24.4676	24.4984	24.4041	24.6375	23.8093	23.6431	23.8191	23.7492	23.6971	23.2821	23.5165	24.9043	24.48	24.391	24.5983	24.3239	24.7077	24.5754	24.4105	23.848	23.7995	23.6096	23.976	24.0691	23.8385	24.002	24.4298	21.7995	18.9732	20.5451	NA	NA	NA	NA	18.3641	NA	NA
O35685	O35685	O35685	NUDC_MOUSE	14	11	Nudc	Nudc	Nuclear migration protein nudC	19.1669	18.894	19.2195	19.0357	18.8038	19.4089	19.7802	18.3322	20.5261	20.8876	20.5731	20.6628	20.8651	21.2006	20.8651	20.2302	19.7675	20.1332	20.1581	19.7862	19.8211	20.0559	19.5967	20.8876	20.5069	20.8876	20.2302	20.2066	20.6186	20.6886	20.2419	21.1825	20.1332	21.1886	20.7796	21.5823	21.3156	20.953	20.953	21.3321	20.0156
O35691	O35691	O35691;Q3TUQ5	PININ_MOUSE	10	9	Pnn	Pnn	Pinin	19.8105	18.2501	17.6413	18.3601	18.5841	18.2605	18.3886	17.9884	18.6988	18.9465	19.1868	18.9405	18.7868	19.2708	18.9256	NA	NA	NA	NA	NA	NA	NA	NA	NA	14.7592	NA	NA	16.0954	16.7904	17.0771	16.7278	NA	NA	NA	NA	NA	NA	NA	NA	NA	NA
O35711	O35711	O35711;A0A140LJ14;G3X957	LIPB2_MOUSE	1	1	Ppfibp2	Ppfibp2	Liprin-beta-2	NA	NA	NA	NA	NA	NA	NA	NA	NA	NA	NA	NA	NA	NA	NA	NA	NA	NA	NA	NA	NA	NA	NA	NA	NA	NA	NA	NA	NA	NA	NA	NA	NA	NA	NA	NA	NA	NA	NA	NA	NA
O35711;Q8C8U0	O35711	O35711;Q8C8U0;G3X957	LIPB1_MOUSE;LIPB2_MOUSE	2	2	Ppfibp1;Ppfibp2	Ppfibp1	Liprin-beta-2	18.1438	18.2691	18.3204	18.523	18.317	NA	18.9791	18.4267	19.2203	19.3768	19.2237	18.3562	19.4148	19.6846	19.2804	NA	NA	NA	NA	17.5943	16.7856	NA	NA	18.4712	18.4668	18.3184	NA	18.7839	NA	NA	NA	NA	NA	NA	NA	NA	NA	NA	NA	NA	NA
O35730	O35730	O35730	RING1_MOUSE	1	1	Ring1	Ring1	E3 ubiquitin-protein ligase RING1	NA	NA	NA	NA	NA	NA	NA	NA	NA	NA	NA	NA	NA	NA	NA	NA	NA	NA	NA	NA	NA	NA	NA	NA	NA	NA	NA	13.5771	14.4014	13.5386	13.8066	NA	NA	NA	NA	NA	NA	NA	NA	NA	NA
O35737	O35737	O35737;Q8C2Q7	HNRH1_MOUSE	6	4	Hnrnph1	Hnrnph1	Heterogeneous nuclear ribonucleoprotein H	21.0088	20.7307	20.7223	20.7056	21.3484	21.1079	21.1765	21.2066	21.4324	21.6971	21.7389	21.3101	21.2989	21.1642	21.4375	20.8423	20.6971	20.895	20.7876	20.9882	20.8802	20.9951	20.3752	21.391	21.3376	21.4221	21.5731	21.5869	21.7756	21.6051	21.5165	21.7265	20.9316	21.5165	20.8269	20.7876	20.6096	20.6971	22.3403	19.5401	NA
O35737;P70333	O35737	O35737;P70333;Q8C2Q7	HNRH1_MOUSE;HNRH2_MOUSE	10	5	Hnrnph1;Hnrnph2	Hnrnph1	Heterogeneous nuclear ribonucleoprotein H	21.3645	21.1269	21.3857	21.3857	21.5213	21.6231	21.7013	21.502	22.3073	22.5093	22.3376	22.2736	21.8727	21.9459	21.953	20.4676	20.6453	20.4273	20.5165	20.654	20.5915	20.6364	20.4576	21.4874	21.7389	21.6276	21.7553	22.2125	22.3348	22.0658	22.0658	21.6453	21.4825	21.9388	20.6628	21.7675	21.5117	21.5261	21.6757	21.4576	20.6628
O35737;P70333;Q9Z2X1	O35737	O35737;Q9Z2X1;P70333;Q8C2Q7	HNRH1_MOUSE;HNRH2_MOUSE;HNRPF_MOUSE	3	1	Hnrnpf;Hnrnph1;Hnrnph2	Hnrnpf	Heterogeneous nuclear ribonucleoprotein H	21.2821	20.953	21.0426	20.9459	20.8876	20.7056	21.3156	21.0224	22.3376	22.44	22.4849	22.1673	21.953	22.2989	22.3211	20.4972	20.3101	18.7606	19.3744	20.1079	20.3321	20.2302	19.9882	21.5117	21.3805	21.4526	21.4676	21.9459	22.3376	22.1673	22.1363	20.9601	19.103	20.0951	19.1034	19.4246	17.5795	19.063	20.5069	18.7873	NA
O35737;Q9Z2X1	O35737	O35737;Q9Z2X1;Q8C2Q7	HNRH1_MOUSE;HNRPF_MOUSE	2	1	Hnrnpf;Hnrnph1	Hnrnpf	Heterogeneous nuclear ribonucleoprotein H	20.4273	20.2535	20.343	20.2066	20.3538	20.4874	20.4067	20.3752	21.417	21.4626	21.4221	21.4015	20.9388	21.1946	21.1269	19.8749	20.2989	19.9742	19.9601	19.9601	19.8615	19.736	20.1704	20.9459	20.9951	20.6276	20.5451	21.3484	21.3211	21.0156	20.9882	17.6907	NA	NA	NA	NA	NA	NA	NA	NA	NA
O35744	O35744	O35744;Q91Z98	CHIL3_MOUSE	11	9	Chil3	Chil3	Chitinase-like protein 3	NA	NA	NA	NA	NA	15.7139	17.9905	NA	NA	NA	NA	NA	NA	19.4905	15.486	16.8155	NA	NA	14.9282	17.4771	17.7455	NA	NA	NA	16.8836	NA	NA	18.5314	20.6714	18.4855	18.3265	NA	NA	NA	17.9069	NA	19.3232	NA	NA	NA	NA
O35841	O35841	O35841	API5_MOUSE	11	11	Api5	Api5	Apoptosis inhibitor 5	19.4321	18.9884	18.9647	19.0419	18.8891	19.1426	19.3853	19.0507	20.002	20.1704	19.6616	19.7362	19.8081	19.813	20.3321	18.341	18.058	18.9074	18.4104	19.0405	18.1679	18.2933	19.0795	19.5787	19.2364	19.4046	18.8565	18.9491	19.3598	18.6667	19.1123	20.6714	19.7184	18.4616	17.0205	NA	NA	NA	18.2019	17.6475	NA
O35855	O35855	O35855;A0A1B0GX27;O88374	BCAT2_MOUSE	35	19	Bcat2	Bcat2	Branched-chain-amino-acid aminotransferase, mitochondrial	25.2244	24.7286	25.0233	24.8336	25.1757	25.2096	25.1293	25.0148	24.0691	23.6865	23.632	23.48	23.1111	22.5983	22.9061	25.1371	25.0567	25.1449	25.1055	25.4234	25.2133	25.2426	25.4769	24.2821	24.2961	24.0105	24.3645	24.1565	24.019	24.0691	24.4984	21.2821	21.8423	22.6074	21.3211	21.6006	21.5404	21.7056	21.8034	20.5638	19.9601
O35857	O35857	O35857	TIM44_MOUSE	29	21	Timm44	Timm44	Mitochondrial import inner membrane translocase subunit TIM44	21.928	21.7182	21.9951	22.0224	22.0526	22.1238	22.2244	22.1519	21.7223	21.6231	21.68	21.7013	21.4425	21.2933	21.4324	21.3045	21.0821	21.0625	21.1457	21.2593	21.3484	21.2066	21.3484	20.3321	20.1704	20.0821	20.1206	19.9316	19.4735	19.9459	19.7305	21.0691	20.7223	20.6364	20.8651	21.3376	21.3857	20.9243	21.0359	20.5261	NA
O35864	O35864	O35864;A0A087WQ60;A0A087WQA8	CSN5_MOUSE	18	13	Cops5	Cops5	COP9 signalosome complex subunit 5	19.448	19.0129	19.5908	19.5601	19.2313	19.7003	19.4151	19.3222	20.4476	20.5356	20.2764	20.3645	20.3101	20.417	20.3645	20.714	20.6714	20.6006	20.6006	20.5731	20.654	20.5915	20.4972	21.3321	21.343	21.4626	21.1765	21.2302	21.3376	21.2477	21.0426	19.9601	20.0292	19.5568	19.3003	20.0156	19.4646	20.4375	20.4067	19.9601	NA
O35887	O35887	O35887;G3UWV3;G3UXA3;G3V004;Q6XLQ8	CALU_MOUSE	33	20	Calu	Calu	Calumenin	21.823	21.8727	21.6231	21.8651	21.9207	21.6186	21.928	21.5213	23.5045	23.3511	23.632	23.2961	23.391	23.5045	23.3376	21.2361	21.1332	21.4118	21.5777	21.6276	21.5213	21.9742	21.7307	23.9672	24.0609	24.002	24.3712	24.4923	24.4551	24.4234	24.5105	21.953	20.6186	19.8903	16.7043	17.2653	23.0426	NA	NA	20.6886	20.9171
O35892	O35892	O35892;A0A1B0GX24;A0A668KM38;D6RIJ4;E9Q4Y0;E9QA05;Q8C405	SP100_MOUSE	4	4	Sp100	Sp100	Nuclear autoantigen Sp-100	19.0188	19.1479	18.8828	18.8149	19.0229	18.3673	18.9145	18.0763	19.5683	19.1304	19.5454	19.2826	19.1949	18.9779	19.4077	NA	NA	NA	NA	NA	NA	NA	NA	16.8287	NA	17.2191	NA	17.3817	16.7957	17.3454	15.8557	NA	NA	NA	19.6856	19.0575	NA	18.9746	20.2535	NA	NA
O35900	O35900	O35900;O35901	LSM2_MOUSE	5	4	Lsm2	Lsm2	U6 snRNA-associated Sm-like protein LSm2	19.106	18.4447	19.1491	18.826	18.177	18.9571	18.8742	19.1695	19.6501	19.4846	19.6727	19.2441	18.7825	19.0576	19.3464	19.7815	20.1079	19.9459	19.9316	19.7601	19.9742	20.0821	19.609	20.7471	20.9882	20.953	20.7955	20.8034	20.8876	20.85	20.85	19.37	19.0226	NA	NA	NA	NA	18.724	NA	19.9742	NA
O35930	O35930	O35930	GP1BA_MOUSE	6	6	Gp1ba	Gp1ba	Platelet glycoprotein Ib alpha chain	20.1946	19.8481	20.1581	20.1206	20.0292	20.1704	20.3538	20.265	19.7566	19.9882	19.9882	19.7357	19.3343	19.8065	20.1704	19.7694	20.3321	20.5165	20.4576	20.4576	19.9279	20.2989	20.5356	19.5401	19.3148	19.0407	18.9493	19.5455	19.5453	19.846	19.4869	20.3857	NA	NA	19.2219	20.7389	20.4676	NA	19.1027	NA	19.1636
O35943	O35943	O35943	FRDA_MOUSE	6	4	Fxn	Fxn	Frataxin, mitochondrial	21.5545	21.0292	21.3045	21.4476	21.9637	22.1111	21.714	21.7553	21.3699	21.2361	21.1332	20.8423	20.265	20.4067	20.3321	21.6276	21.7876	21.8034	21.8876	21.9352	21.5165	22.1079	22.2593	21.4476	21.6671	21.502	22.0756	21.9423	21.7389	21.8461	22.2244	NA	19.0902	19.8105	NA	NA	NA	19.1386	18.9526	NA	NA
O35945	O35945	O35945	AL1A7_MOUSE	1	1	Aldh1a7	Aldh1a7	Aldehyde dehydrogenase, cytosolic 1	NA	NA	NA	16.1421	NA	18.0247	NA	NA	NA	16.6904	18.2549	NA	18.5108	18.2969	NA	NA	NA	NA	NA	19.7831	20.1581	20.1946	19.536	21.0559	20.6276	20.9024	NA	NA	21.1079	NA	20.6971	NA	NA	NA	NA	NA	NA	NA	NA	NA	NA
O35945;P24549	O35945	O35945;P24549;A0A286YCZ0	AL1A1_MOUSE;AL1A7_MOUSE	9	7	Aldh1a1;Aldh1a7	Aldh1a1	Aldehyde dehydrogenase, cytosolic 1	18.4388	18.5683	18.6055	19.0581	19.6115	19.4679	19.4229	19.4773	20.714	20.4273	20.3538	20.0951	20.8269	20.7796	20.6453	20.9171	20.9882	20.654	21.0756	21.2764	21.5261	21.5451	21.1332	22.3725	22.0359	22.2764	22.0723	22.5189	22.3725	22.3672	22.1174	20.4476	NA	19.464	NA	NA	NA	NA	NA	NA	NA
O35945;P24549;P47738;Q62148;Q9CZS1;Q9JHW9	O35945	O35945;P24549;P47738;Q62148;Q9JHW9;Q9CZS1;A0A0G2JEU1;G3UWP3	AL1A1_MOUSE;AL1A2_MOUSE;AL1A3_MOUSE;AL1A7_MOUSE;AL1B1_MOUSE;ALDH2_MOUSE	3	2	Aldh1a1;Aldh1a2;Aldh1a3;Aldh1a7;Aldh1b1;Aldh2	Aldh1a1	Aldehyde dehydrogenase, cytosolic 1	23.0376	22.7634	23.1348	23.1015	23.1079	23.5404	23.3778	23.1976	24.3712	24.1488	24.1871	23.9933	24.2463	23.976	24.0854	23.2006	23.2288	23.1457	23.2821	23.3101	23.4551	23.4551	23.5404	24.654	24.9361	24.7895	25.1055	25.3645	25.4234	25.3712	25.6209	22.1946	20.1079	20.6714	19.2402	19.2866	19.1562	19.097	19.4609	21.4775	19.4749
O35955	O35955	O35955	PSB10_MOUSE	3	3	Psmb10	Psmb10	Proteasome subunit beta type-10	17.8899	16.4057	16.803	18.062	17.8695	18.1189	18.0234	15.9735	18.3224	18.5553	17.5639	18.3511	18.9353	19.2117	18.6224	19.032	18.9933	18.9578	18.7315	19.3207	18.7603	18.8263	17.3923	20.1946	20.1332	20.2184	20.0951	20.2535	20.3645	20.3645	20.0821	17.0421	18.4587	19.0567	NA	19.1145	16.8211	19.2634	18.8257	19.6762	20.3321
O35963	O35963	O35963	RB33B_MOUSE	2	2	Rab33b	Rab33b	Ras-related protein Rab-33B	20.7056	20.343	20.7223	20.895	20.8191	20.6971	20.7715	20.6096	22.2448	22.1704	22.1795	21.8614	22.0951	21.7182	21.9423	NA	20.7056	19.2054	20.6006	NA	20.0292	20.4067	20.1079	NA	NA	NA	NA	NA	NA	NA	NA	NA	NA	NA	NA	NA	NA	NA	NA	20.2877	NA
O35972	O35972	O35972;A0A1B0GQZ1;A0A1B0GSZ9	RM23_MOUSE	12	9	Mrpl23	Mrpl23	Large ribosomal subunit protein uL23m	20.6276	20.4375	20.4874	20.6364	20.6096	20.9024	20.5823	20.6886	20.4067	20.2989	20.4775	20.4676	20.0951	20.1332	20.2302	20.7876	20.7553	20.7876	20.7389	20.8576	21.0088	20.8346	20.8651	20.5451	20.5069	20.4476	20.5638	20.7056	20.6096	20.5915	20.9024	19.3461	20.0292	20.8191	19.4518	20.1206	20.0821	19.8721	21.0756	NA	20.9601
O54724	O54724	O54724	CAVN1_MOUSE	33	21	Cavin1	Cavin1	Caveolae-associated protein 1	25.2714	25.1214	24.9584	24.8528	25.1527	25.1015	25.2463	24.8576	25.8044	25.848	25.9606	25.8599	25.3612	25.5404	25.239	24.002	24.2244	24.0526	24.275	24.1565	24.0609	24.2244	24.0854	25.0401	25.1719	25.2643	25.3745	25.1015	25.2463	25.1833	25.0732	25.5926	25.4298	25.2679	25.7771	24.4041	24.9361	25.2643	25.4234	25.2499	25.3376
O54734	O54734	O54734	OST48_MOUSE	15	13	Ddost	Ddost	Dolichyl-diphosphooligosaccharide--protein glycosyltransferase 48 kDa subunit	21.3321	21.5592	21.4375	21.5069	21.6096	21.4775	21.2933	21.4425	22.6562	22.5983	22.6606	22.7675	22.8932	22.4651	23.0443	20.1704	20.1457	20.0951	20.4476	20.9171	20.8727	20.4874	20.5915	21.8987	21.6453	21.8876	21.8802	21.5165	21.6186	22.0325	21.5451	20.7796	19.3277	19.4735	19.7171	18.1551	18.9385	18.7431	19.9882	20.6276	NA
O54754	O54754	O54754;G3X8P9	AOXA_MOUSE	2	2	Aox1	Aox1	Aldehyde oxidase 1	NA	NA	NA	NA	NA	NA	NA	NA	NA	NA	NA	NA	NA	NA	NA	NA	NA	NA	NA	NA	14.0029	15.1002	NA	NA	NA	15.7506	NA	NA	14.6832	14.8378	NA	NA	NA	NA	NA	NA	NA	NA	NA	NA	NA
O54774	O54774	O54774	AP3D1_MOUSE	17	15	Ap3d1	Ap3d1	AP-3 complex subunit delta-1	19.0317	18.6691	18.9139	18.863	18.7656	19.29	19.1326	17.9824	20.0559	19.7967	19.2488	19.7002	19.9601	19.7905	19.9459	18.734	18.6861	18.6755	18.9437	19.0688	18.8453	18.9088	18.532	19.2015	18.9546	19.1285	19.2251	19.1123	19.075	18.8217	18.8674	20.0426	18.5407	19.2538	17.7034	18.6424	NA	NA	19.3063	19.9152	NA
O54781	O54781	O54781;A0A0R4J124	SRPK2_MOUSE	5	4	Srpk2	Srpk2	SRSF protein kinase 2	17.9357	18.5763	18.1528	17.652	18.4272	17.8453	18.1481	17.7387	19.2225	18.9669	19.2271	19.494	19.2888	18.9574	18.8241	NA	NA	14.9528	NA	NA	NA	NA	NA	NA	NA	NA	NA	NA	NA	NA	13.4649	18.7613	17.7075	18.7838	NA	19.0824	18.4459	18.8131	18.8864	19.154	19.9742
O54781;Q9Z0G2	O54781	O54781;O70551;Q9Z0G2;A0A0R4J124	SRPK2_MOUSE;SRPK3_MOUSE	1	1	Srpk2;Srpk3	Srpk2	SRSF protein kinase 2	19.2525	16.6971	19.0171	18.5734	19.1942	19.1159	18.9964	17.312	19.7813	19.6027	19.19	20.0951	20.0156	19.1719	19.7025	16.9963	15.7228	NA	NA	15.5412	NA	NA	NA	NA	NA	16.7611	17.5245	17.7837	17.1908	15.6634	17.4131	19.3616	NA	18.143	NA	NA	NA	NA	NA	NA	NA
O54786	O54786	O54786	DFFA_MOUSE	6	4	Dffa	Dffa	DNA fragmentation factor subunit alpha	19.8184	19.7655	20.0292	19.6234	19.5814	17.0277	19.4562	17.8107	20.0156	19.9459	19.7017	19.8675	19.5773	19.7648	19.2458	19.7779	19.4099	19.3148	19.056	18.1221	19.1842	18.0165	18.7095	18.9114	19.7153	19.6248	18.6819	18.6548	18.8052	18.7068	18.2849	NA	NA	17.2406	19.3695	19.8764	17.9224	18.8366	18.471	18.5268	NA
O54791	O54791	O54790;Q61827;O54791	MAFF_MOUSE	1	1	Maff	Maff	Transcription factor MafF	NA	17.9949	NA	NA	NA	NA	NA	NA	NA	NA	NA	NA	NA	18.8649	NA	NA	NA	NA	NA	NA	NA	NA	NA	NA	NA	NA	NA	NA	NA	NA	NA	19.7732	19.7798	21.0951	20.7223	18.5309	19.5068	20.3101	20.4067	20.5356	20.3962
O54794	O54794	O54794	AQP7_MOUSE	1	1	Aqp7	Aqp7	Aquaporin-7	19.8427	19.1598	19.5919	19.1891	19.2052	19.4618	19.3087	19.2126	19.1777	18.8974	19.1538	19.0899	NA	NA	17.6293	NA	NA	NA	NA	NA	NA	NA	NA	NA	NA	NA	NA	NA	NA	NA	NA	NA	NA	NA	NA	NA	NA	NA	NA	NA	NA
O54819	O54819	O54819;A2ARA0;A2ARA3;Q8BSB7;A2ARA4	TFPI1_MOUSE	1	1	Tfpi	Tfpi	Tissue factor pathway inhibitor	17.7193	NA	NA	17.6602	NA	NA	18.0036	16.7689	18.5141	17.9223	18.755	19.2008	18.6186	19.6572	19.3401	NA	16.3445	NA	15.6554	NA	NA	NA	NA	NA	18.2766	18.1054	18.6551	NA	NA	17.3624	18.6579	NA	NA	NA	NA	NA	NA	NA	NA	NA	NA
O54824	O54824	O54824	IL16_MOUSE	5	5	Il16	Il16	Pro-interleukin-16	18.9579	18.8119	19.0274	18.7138	18.5619	18.1658	18.4578	18.4459	NA	18.8878	19.2549	18.8171	NA	NA	NA	NA	NA	NA	NA	NA	16.5327	17.3928	NA	16.2319	NA	NA	NA	NA	NA	17.235	NA	19.0537	19.4528	17.8144	19.5445	19.8805	20.1457	19.2704	19.7543	NA	18.0985
O54833	O54833	O54833	CSK22_MOUSE	7	5	Csnk2a2	Csnk2a2	Casein kinase II subunit alpha'	NA	NA	NA	NA	NA	16.8229	NA	NA	16.6207	17.4393	15.5172	17.0308	16.9626	16.4173	17.9674	17.6282	18.0129	17.6681	17.969	17.6644	18.7819	17.4972	17.8165	18.7608	18.5546	18.3873	18.8599	18.3565	18.5965	18.6729	18.2622	NA	NA	NA	NA	NA	NA	NA	NA	NA	NA
O54865	O54865	O54865;Q80YP4	GCYB1_MOUSE	5	5	Gucy1b1	Gucy1b1	Guanylate cyclase soluble subunit beta-1	16.8151	16.7336	17.3449	16.8926	16.3463	17.6278	16.7003	16.826	17.4393	17.3162	16.7034	17.3849	17.6581	16.9164	17.5719	17.5175	17.3825	17.386	17.1323	17.4773	17.9397	17.5555	17.1963	17.3872	NA	16.8651	16.1712	16.9465	16.83	17.428	16.8593	NA	NA	NA	NA	NA	NA	NA	NA	NA	NA
O54879	O54879	O54879;A2AP78	HMGB3_MOUSE	5	5	Hmgb3	Hmgb3	High mobility group protein B3	20.1946	20.5069	20.6186	20.5915	20.2877	20.0426	20.6714	19.9882	21.0951	20.3321	20.1457	20.2419	20.0559	20.6276	20.1457	19.6653	19.4233	19.8363	19.2091	19.5649	19.2182	19.342	19.4427	19.0868	19.6086	19.8744	19.5206	19.1615	19.2394	19.4001	NA	22.0918	22.1395	20.7796	21.4825	22.3752	20.9742	21.3805	21.2989	19.3742	21.2302
O54890	O54890	O54890	ITB3_MOUSE	23	16	Itgb3	Itgb3	Integrin beta-3	NA	NA	17.8633	NA	19.708	18.1369	17.7375	16.6603	15.751	NA	NA	NA	19.4804	20.8576	21.5961	NA	16.1694	17.1525	15.0086	18.9044	18.3674	18.0663	17.8409	16.1289	17.1321	17.42	NA	19.2907	21.0821	21.7389	19.8689	NA	NA	22.5823	NA	NA	NA	NA	NA	NA	NA
O54901	O54901	O54901;Q80VX2;E9PZI9;E9QMY1;Q05D16	OX2G_MOUSE	6	5	Cd200	Cd200	OX-2 membrane glycoprotein	21.2006	21.0426	20.5823	20.5915	20.68	20.5823	20.6453	20.0951	20.5261	20.7955	20.9024	20.8191	20.2184	20.1457	19.1901	19.0072	18.1728	18.7447	18.4709	18.9245	18.4597	18.7948	18.6327	20.1206	19.9459	19.7001	19.9742	20.0951	19.9233	20.002	19.6327	NA	NA	NA	NA	NA	NA	NA	NA	NA	NA
O54916	O54916	O54916;D3Z2E3;E9Q632;F6R6F1;F6YT69	REPS1_MOUSE	3	3	Reps1	Reps1	RalBP1-associated Eps domain-containing protein 1	NA	NA	NA	NA	NA	NA	NA	NA	NA	19.4441	18.3814	18.5969	18.7035	19.1027	19.137	15.056	NA	NA	NA	NA	NA	16.0698	17.0912	17.9309	18.3113	19.6583	18.9563	17.9738	17.3125	18.1757	17.947	17.3646	NA	18.4547	17.6551	NA	17.5426	18.3801	18.284	NA	NA
O54916;Q80XA6	O54916	O54916;Q80XA6;B9EI38;D3Z2E3;E9Q632;F6R6F1	REPS1_MOUSE;REPS2_MOUSE	1	1	Reps1;Reps2	Reps1	RalBP1-associated Eps domain-containing protein 1	NA	NA	NA	NA	NA	NA	NA	NA	NA	NA	NA	NA	NA	NA	NA	NA	NA	NA	NA	NA	NA	NA	NA	16.5316	NA	16.605	NA	16.2549	16.6689	16.6429	16.2953	NA	NA	NA	NA	NA	NA	16.395	17.293	NA	NA
O54931	O54931	O54931;F7AA26;A2API8	AKAP2_MOUSE	47	33	Pakap	Pakap	PALM2-AKAP2 fusion protein	20.9024	20.7389	20.6971	20.6364	20.5638	20.4067	20.8876	20.3321	20.3321	20.3962	20.6364	20.3321	20.9459	21.0756	20.7876	18.8761	19.0621	18.5357	18.4334	18.5681	18.7457	18.8131	18.5886	19.8539	19.8766	20.0292	20.3211	20.7223	20.7634	20.3752	20.3645	22.9777	23.6431	23.7995	23.2961	22.7244	22.5685	23.217	23.2302	23.0691	23.0071
O54940	O54940	O54940;G5E8U9;Q91VL0	BNIP2_MOUSE	2	2	Bnip2	Bnip2	BCL2/adenovirus E1B 19 kDa protein-interacting protein 2	NA	NA	NA	14.655	NA	NA	NA	NA	17.5883	18.0837	17.2028	17.2989	17.5105	17.1823	NA	14.523	NA	14.7121	15.3503	NA	NA	NA	NA	NA	NA	NA	NA	NA	NA	15.3685	NA	NA	NA	NA	NA	NA	NA	NA	NA	NA	NA
O54941	O54941	O54941	SMCE1_MOUSE	7	7	Smarce1	Smarce1	SWI/SNF-related matrix-associated actin-dependent regulator of chromatin subfamily E member 1	17.6762	15.4517	17.3122	17.1442	18.1459	17.194	17.4031	NA	18.7276	18.4372	18.637	18.529	18.7432	18.8097	18.7622	NA	NA	NA	NA	NA	NA	NA	NA	NA	16.3549	16.0341	15.9745	16.3756	16.704	16.6047	16.6989	17.6585	18.2651	17.2062	18.3937	18.5154	17.0768	18.1142	18.7338	17.4375	NA
O54946	O54946	O54946;Q9QYI8;A0A0G2JEI3;A0A0G2JER9;A0A0G2JGN9;G3X8S5	DNJB6_MOUSE	5	5	Dnajb6	Dnajb6	DnaJ homolog subfamily B member 6	18.8349	19.3742	18.6975	19.0299	18.3695	18.3885	18.2506	19.2308	20.002	20.3752	20.2989	20.2877	20.6186	20.1457	20.6453	NA	NA	NA	16.2706	NA	15.6153	NA	16.0418	16.6101	18.2392	17.7887	NA	NA	17.0788	18.2933	16.0864	18.9972	20.343	19.5407	NA	NA	17.9891	20.2535	19.2603	20.2535	NA
O54946;Q9QYI5	O54946	O54946;Q9QYI5;A0A087WP03;A0A0G2JER9;F6YRQ2	DNJB2_MOUSE;DNJB6_MOUSE	1	1	Dnajb2;Dnajb6	Dnajb2	DnaJ homolog subfamily B member 6	19.0938	19.3812	18.9848	19.3656	18.5109	18.1895	18.8294	18.469	19.6868	19.0041	18.9752	19.6306	19.4387	19.5704	19.4743	15.9917	NA	NA	NA	NA	NA	NA	NA	NA	NA	NA	NA	NA	NA	NA	NA	NA	NA	NA	NA	NA	NA	NA	NA	NA	NA
O54949;P05622;P26618;P35969;P63085;Q63844	O54949	E9QN12;O54949;P05532;P05622;P26618;P35917;P35918;P35969;P63085;Q00342;Q63844;A0A0U1RPX4;D3Z3G6;Q3UEW6;A0A0R4J0A4;D3Z6D8	MK01_MOUSE;MK03_MOUSE;NLK_MOUSE;PGFRA_MOUSE;PGFRB_MOUSE;VGFR1_MOUSE	1	1	Flt1;Mapk1;Mapk3;Nlk;Pdgfra;Pdgfrb	Flt1	Serine/threonine-protein kinase NLK	20.6453	20.3321	20.654	20.8034	NA	20.6364	NA	NA	22.0625	21.895	21.3156	21.8576	21.8269	21.9316	22.1301	NA	20.4874	21.4067	20.8876	NA	NA	21.3101	21.2933	21.5731	21.0625	21.4923	NA	21.1886	NA	NA	21.3101	21.823	20.8423	20.9601	21.7265	21.4923	20.1704	20.8802	20.6276	21.7915	20.3101
O54950	O54950	O54950;A0A2R8VHU2	AAKG1_MOUSE	14	12	Prkag1	Prkag1	5'-AMP-activated protein kinase subunit gamma-1	20.6628	20.2877	20.5165	19.8764	19.8138	20.4775	20.3857	20.4576	20.6628	20.7715	20.8113	20.2764	20.002	NA	18.4012	21.2361	20.9243	21.2006	20.8876	21.1143	20.9951	20.6006	20.7471	20.2989	20.0559	19.7283	19.7139	18.1999	18.6208	19.2086	NA	NA	NA	20.7876	NA	NA	NA	NA	21.3699	NA	NA
O54950;Q91WG5	O54950	O54950;Q91WG5;D3YUS1;Q8BIQ9	AAKG1_MOUSE;AAKG2_MOUSE	1	1	Prkag1;Prkag2	Prkag1	5'-AMP-activated protein kinase subunit gamma-1	19.5049	19.1172	19.5896	18.7028	19.0761	18.7805	19.4565	19.2868	20.8727	20.9951	20.4676	20.8576	21.0951	20.5165	21.0951	19.5075	19.2547	19.6062	19.4682	19.6544	18.3083	19.4899	19.2148	20.0691	19.6534	19.5575	NA	19.3801	18.6974	19.1162	17.0071	20.8113	NA	NA	NA	17.3153	19.6688	19.4479	19.0276	20.68	NA
O54962	O54962	O54962	BAF_MOUSE	10	7	Banf1	Banf1	Barrier-to-autointegration factor	21.7182	21.6929	21.6409	21.632	21.9985	21.9707	22.4092	21.743	23.2821	23.1673	23.2821	23.1332	23.1222	23.6649	23.3778	NA	19.0404	19.4577	19.3413	18.6908	18.9307	18.2794	18.2899	21.3962	21.6096	21.3962	21.9134	20.7955	21.3752	21.2184	21.0821	22.9899	22.9459	23.1688	22.5213	22.5237	21.4221	22.4273	22.8727	22.1301	20.6096
O54984	O54984	O54984	GET3_MOUSE	15	10	Get3	Get3	ATPase GET3	20.5915	20.1206	20.1825	20.4067	19.6624	20.1946	20.1946	20.2535	21.2066	21.3857	21.1457	21.2125	21.3805	21.5261	21.391	21.0426	20.9171	20.7715	20.8423	20.4972	20.4874	20.3962	20.4775	20.6453	20.5731	20.8346	20.0292	20.3211	20.2302	20.3645	20.1079	19.4012	17.8824	16.8668	NA	NA	NA	NA	NA	21.1519	NA
O54988	O54988	O54988	SLK_MOUSE	21	18	Slk	Slk	STE20-like serine/threonine-protein kinase	19.1061	18.4242	18.8906	18.8001	18.7819	18.3864	18.5771	18.0492	19.544	19.6646	19.035	19.2609	19.6528	19.8314	19.5976	19.3269	19.1186	19.0188	18.9904	18.7921	18.9381	19.0133	18.542	19.2539	18.897	19.1339	18.4834	18.5507	18.6196	18.526	17.8793	19.646	19.2815	19.2631	18.6753	19.3468	18.7682	18.5077	19.1384	19.5673	18.6505
O54998	O54998	O54998;H3BJI5	FKBP7_MOUSE	14	8	Fkbp7	Fkbp7	Peptidyl-prolyl cis-trans isomerase FKBP7	18.0014	16.8156	17.0841	18.1791	18.1097	17.1558	18.2008	17.1906	20.4476	20.3752	20.3538	20.2184	20.3645	20.417	20.265	NA	17.0791	16.9788	15.5531	16.8883	16.4777	16.9234	17.1771	20.0951	20.3645	20.2066	20.6186	21.0756	20.7955	20.9024	21.2125	NA	NA	NA	NA	NA	NA	NA	NA	16.7865	NA
O55003	O55003	O55003;A0A1B0GT26	BNIP3_MOUSE	6	4	Bnip3	Bnip3	BCL2/adenovirus E1B 19 kDa protein-interacting protein 3	19.538	19.3899	19.6361	19.8026	19.9186	19.5786	19.5103	19.5963	19.0508	NA	19.2023	NA	19.6456	19.4307	19.8668	19.3344	19.1375	18.8848	19.1799	18.7198	18.908	18.8072	18.8466	NA	NA	NA	NA	NA	NA	18.4729	NA	NA	NA	NA	NA	NA	NA	NA	NA	NA	NA
O55013	O55013	O55013	TPPC3_MOUSE	5	5	Trappc3	Trappc3	Trafficking protein particle complex subunit 3	20.4576	19.9154	20.3857	20.5545	20.2302	20.5545	20.2302	20.2764	21.1704	21.1704	21.3699	21.2477	21.3266	21.4273	21.2125	20.9171	21.1765	20.7223	20.7955	21.0292	20.9171	21.1395	20.9882	21.3857	21.2535	21.3266	21.3321	21.4626	21.4425	21.391	21.3699	21.9098	20.6006	21.3538	19.3916	NA	NA	20.9024	21.0359	21.0625	19.5893
O55022	O55022	O55022	PGRC1_MOUSE	8	8	Pgrmc1	Pgrmc1	Membrane-associated progesterone receptor component 1	19.6403	20.2877	19.5224	19.5792	19.9601	20.1457	19.9459	19.8186	21.5869	21.4923	21.3645	21.5777	21.8385	22.4451	21.7056	18.6197	18.5942	18.5876	18.3335	19.074	19.049	19.058	18.5078	20.5638	20.2989	20.002	20.0691	20.3321	20.5545	20.8651	20.2184	20.7955	NA	NA	NA	NA	NA	NA	NA	17.441	NA
O55022;Q80UU9	O55022	O55022;Q80UU9	PGRC1_MOUSE;PGRC2_MOUSE	2	1	Pgrmc1;Pgrmc2	Pgrmc1	Membrane-associated progesterone receptor component 1	19.4652	19.6231	19.442	19.5806	19.1545	19.183	20.0426	19.7875	20.7389	20.7634	20.7634	20.7715	20.9459	21.2419	20.953	NA	NA	NA	NA	NA	NA	NA	NA	18.2874	NA	18.321	18.2512	18.601	19.1598	19.0624	18.9658	NA	NA	NA	NA	NA	NA	NA	NA	NA	NA
O55023	O55023	O55023;Q924B0;A0A0A6YW07;Q80ZJ2	IMPA1_MOUSE	16	12	Impa1	Impa1	Inositol monophosphatase 1	20.0691	19.6863	20.1825	20.0156	19.8723	20.2535	20.0559	19.9601	21.8073	22.0756	21.7915	21.7512	21.9742	22.3156	22.1174	21.5638	21.4576	21.4221	21.4576	20.8802	21.3538	21.1946	21.0224	22.0054	21.6276	21.9601	21.1946	21.6453	21.5498	21.265	21.0691	19.7951	NA	NA	20.8727	NA	19.4514	NA	20.0951	21.4067	19.6259
O55026	O55026	O55026	ENTP2_MOUSE	10	9	Entpd2	Entpd2	Ectonucleoside triphosphate diphosphohydrolase 2	18.4254	17.5378	17.5547	17.9885	18.472	18.4566	18.742	16.9975	20.6886	20.5356	20.6886	20.3962	19.7535	19.5786	19.7605	19.1829	18.8275	18.922	18.9888	19.3567	19.2979	19.0366	19.1553	21.2125	20.9601	21.3645	21.1457	19.8197	20.002	20.6453	20.6714	NA	NA	NA	NA	NA	NA	NA	NA	NA	NA
O55028	O55028	O55028;A0A0U1RNL7;A0A0U1RPT4;A0A0U1RQ97;D3Z7R0	BCKD_MOUSE	16	13	Bckdk	Bckdk	[3-methyl-2-oxobutanoate dehydrogenase [lipoamide]] kinase, mitochondrial	21.4118	20.7389	21.2419	20.895	21.3211	21.2361	21.1581	21.4273	21.3805	21.3805	21.4726	21.2821	21.3101	21.0756	21.1519	21.1825	21.2244	21.343	21.3752	21.4726	21.391	21.4375	21.5069	20.7955	20.3857	20.343	20.5823	21.002	20.68	20.8269	20.8269	22.1765	21.632	21.9566	22.0325	22.1015	22.002	22.1581	22.4726	22.1519	21.1886
O55029	O55029	O55029	COPB2_MOUSE	43	34	Copb2	Copb2	Coatomer subunit beta'	20.5451	19.9742	20.4576	20.5165	20.417	20.4273	20.5731	20.1457	21.6006	21.6886	21.6096	21.5823	21.5404	21.5638	21.5498	20.4476	20.6628	20.5638	20.5261	20.6276	20.5731	20.6453	20.4576	21.8385	21.8913	21.8913	21.9777	21.8764	21.9316	22.0951	21.823	20.6971	20.0426	20.0691	20.6453	20.8802	20.0156	20.5731	20.8113	19.6738	19.5949
O55033;Q99M51	O55033	O55033;Q99M51;A0A087WQD1;A0A087WSB1;A0A0A0MQF0;A0A0J9YUK4	NCK1_MOUSE;NCK2_MOUSE	1	1	Nck1;Nck2	Nck1	Cytoplasmic protein NCK2	NA	NA	NA	NA	NA	NA	NA	NA	NA	NA	NA	NA	NA	NA	NA	NA	NA	NA	NA	NA	NA	NA	NA	NA	NA	NA	NA	NA	NA	NA	NA	NA	NA	NA	NA	NA	NA	NA	NA	NA	NA
O55042	O55042	O55042	SYUA_MOUSE	6	4	Snca	Snca	Alpha-synuclein	NA	NA	NA	NA	NA	18.2039	NA	NA	NA	NA	16.2982	NA	NA	NA	18.0955	19.5222	19.6202	19.4126	19.8429	19.8859	20.4273	19.9882	19.8306	18.5842	18.977	19.3357	19.9742	19.4459	19.8221	20.654	20.1079	NA	NA	NA	NA	NA	NA	NA	NA	NA	NA
O55057	O55057	O55057;M0QWG6;M0QWR1	PDE6D_MOUSE	2	2	Pde6d	Pde6d	Retinal rod rhodopsin-sensitive cGMP 3',5'-cyclic phosphodiesterase subunit delta	17.4025	18.082	17.6657	18.8152	18.3212	18.3068	17.9718	18.2286	19.1847	19.2949	19.3262	19.1744	19.6361	19.6919	19.4294	18.4337	18.5504	18.6114	18.4048	18.2967	18.5149	18.1032	17.9007	19.1912	19.2495	19.1677	19.0646	18.6813	19.0448	19.115	18.9296	NA	NA	NA	NA	NA	NA	NA	NA	NA	NA
O55060	O55060	O55060;A0A0R4J018;D3YWK6;D3Z217;D3Z380	TPMT_MOUSE	3	3	Tpmt	Tpmt	Thiopurine S-methyltransferase	NA	NA	NA	NA	NA	NA	NA	NA	15.3267	16.1481	16.2807	NA	16.6698	15.7417	14.779	17.8044	16.584	16.6532	16.1274	16.3406	16.2078	16.1337	16.3132	18.3265	18.0618	18.2577	17.723	18.4956	18.3063	17.7688	17.7312	NA	NA	NA	NA	NA	NA	NA	NA	NA	NA
O55091	O55091	O55091	IMPCT_MOUSE	1	1	Impact	Impact	Protein IMPACT	NA	NA	NA	NA	NA	NA	NA	NA	NA	14.5466	16.5284	NA	16.4903	17.5681	16.7196	NA	NA	NA	15.7735	14.2006	NA	14.0695	NA	12.6028	NA	15.7197	14.838	NA	14.4722	16.0304	NA	NA	NA	NA	NA	NA	NA	NA	NA	NA	NA
O55098	O55098	O55098	STK10_MOUSE	1	1	Stk10	Stk10	Serine/threonine-protein kinase 10	NA	NA	NA	NA	NA	NA	NA	NA	NA	NA	NA	NA	NA	NA	NA	15.0935	14.7601	NA	NA	NA	NA	NA	NA	NA	NA	NA	NA	NA	NA	NA	NA	NA	NA	NA	NA	NA	NA	NA	NA	NA	NA
O55100	O55100	O55100	SNG1_MOUSE	2	2	Syngr1	Syngr1	Synaptogyrin-1	20.0691	19.8419	19.8117	19.7858	20.0691	19.7651	20.0691	20.0691	21.0156	20.68	20.9742	21.0756	21.2006	20.654	20.7471	19.8687	19.9313	19.1457	19.0127	19.5817	19.9056	19.6792	19.6419	20.2535	19.4985	20.1332	20.1206	20.0821	19.9742	19.8472	20.1079	NA	NA	NA	NA	NA	NA	NA	NA	NA	NA
O55101	O55101	O55101;B0QZP8;H3BIZ8;H3BJ78;H3BJY1;H3BKF4	SNG2_MOUSE	1	1	Syngr2	Syngr2	Synaptogyrin-2	NA	NA	NA	18.0842	NA	NA	NA	17.3824	19.4881	19.471	19.0727	19.3964	19.7738	19.3861	19.3191	16.8782	18.0934	17.2203	17.5993	18.9846	18.7065	17.909	17.9085	19.2266	17.0797	18.5057	17.6164	20.0426	18.7776	19.1358	19.6058	NA	NA	NA	NA	NA	NA	NA	NA	NA	NA
O55102	O55102	O55102;D3YVM8	BL1S1_MOUSE	1	1	Bloc1s1	Bloc1s1	Biogenesis of lysosome-related organelles complex 1 subunit 1	NA	NA	NA	NA	NA	NA	NA	NA	NA	NA	NA	NA	NA	NA	NA	NA	NA	NA	NA	NA	NA	NA	NA	NA	NA	NA	NA	NA	NA	NA	NA	NA	NA	NA	NA	NA	NA	NA	NA	NA	NA
O55103	O55103	O55103;A0A0U1RNK1;A0A5F8MQ58;E9QQ57;Q6NVF7	PRAX_MOUSE	1	1	Prx	Prx	Periaxin	NA	16.9727	17.8373	17.3773	16.2684	17.674	NA	NA	18.1867	18.1391	17.6888	18.0435	17.8519	18.0827	17.9793	NA	NA	NA	NA	NA	NA	NA	NA	NA	NA	NA	21.1269	NA	NA	NA	NA	NA	NA	NA	NA	NA	NA	NA	NA	NA	NA
O55106	O55106	O55106;F8WH41	STRN_MOUSE	9	9	Strn	Strn	Striatin	NA	NA	17.9344	17.2305	18.0837	17.0819	17.1565	NA	18.9289	18.3164	18.5586	17.9185	18.4977	18.3244	18.5323	17.8314	18.2821	17.6916	17.86	18.3166	17.2942	17.9507	17.3748	17.513	18.3436	18.6293	18.6264	18.1789	18.4676	18.7637	18.6924	18.2019	NA	NA	NA	NA	NA	18.5206	NA	NA	NA
O55111	O55111	O55111	DSG2_MOUSE	39	31	Dsg2	Dsg2	Desmoglein-2	21.3857	21.502	21.4015	21.2877	21.4775	21.343	21.3699	21.4324	22.3511	22.3619	22.391	22.3045	22.5662	22.5045	22.3988	NA	16.4374	NA	NA	17.2474	15.3225	16.5575	NA	18.7579	18.3959	18.1282	18.2747	19.2243	18.9468	19.296	18.9165	NA	NA	NA	NA	NA	NA	NA	NA	19.3257	19.3754
O55125	O55125	O55125	NIPS1_MOUSE	1	1	Nipsnap1	Nipsnap1	Protein NipSnap homolog 1	NA	25.6264	NA	NA	26.2225	NA	NA	NA	NA	NA	NA	25.1174	19.5338	NA	24.7234	NA	NA	NA	NA	25.9562	26.1015	NA	26.2151	25.2353	19.2396	19.3747	19.3984	20.3857	20.2419	19.9004	20.2764	21.9352	NA	NA	NA	NA	NA	NA	21.391	NA	NA
O55126	O55126	O55126;Q7TMG8	NIPS2_MOUSE	36	22	Nipsnap2	Nipsnap2	Protein NipSnap homolog 2	26.7517	26.3562	26.7895	26.604	26.7895	26.8385	26.6458	26.673	26.0422	25.867	25.8336	25.705	25.6237	25.239	25.6348	26.6458	26.8019	26.7645	26.8741	26.9316	26.965	27.0609	27.0505	26.2891	26.3118	26.2299	26.604	26.7389	26.5285	26.4754	26.8385	24.8717	24.217	24.6264	23.9225	23.9043	24.4614	23.7389	24.0359	23.6096	21.9951
O55128	O55128	O55128;E9Q317;D3YY73;D3Z2N9	SAP18_MOUSE	1	1	Sap18	Sap18	Histone deacetylase complex subunit SAP18	16.7343	16.4024	16.908	16.7436	16.906	16.491	17.4089	NA	18.0447	18.2023	17.9117	18.1982	18.0908	18.0719	17.6472	NA	NA	NA	NA	NA	NA	NA	NA	NA	NA	NA	NA	NA	NA	NA	14.0201	NA	NA	NA	NA	NA	NA	NA	NA	NA	NA
O55131	O55131	O55131;E9Q9F5;E9Q1G8	SEPT7_MOUSE	14	10	Septin7	Septin7	Septin-7	20.8651	20.8191	20.6096	20.7389	20.7876	20.7876	20.895	20.6364	21.3699	21.3266	21.4576	21.2066	21.6628	21.5869	21.7715	20.8113	20.6886	20.6886	20.8727	20.9024	20.85	20.8876	20.895	21.2593	21.2877	21.5545	21.265	21.743	21.6051	21.7348	21.6409	21.3321	21.0951	20.265	20.5915	20.5261	20.4375	20.2302	20.4775	20.9171	20.4375
O55131;Q80UG5	O55131	O55131;Q80UG5;E9Q9F5;E9Q1G8;A2A6U3;A2A6U5	SEPT7_MOUSE;SEPT9_MOUSE	1	1	Septin7;Septin9	Septin7	Septin-7	18.9887	18.5457	18.7949	18.8271	18.9012	18.5272	19.107	17.9755	18.7663	18.36	18.8275	NA	19.2878	18.4374	19.371	19.1608	19.2294	19.2921	19.4381	19.5726	19.4609	19.5641	19.4133	20.0156	19.7259	19.7876	19.6372	20.4273	20.2184	20.2877	20.4576	NA	NA	NA	NA	NA	NA	NA	NA	17.1434	NA
O55131;Q8C650	O55131	O55131;Q8C650;Q9DA97;E9Q9F5;E9Q1G8;A0A0R4J233;A0A1W2P6J7;S4R2P6	SEP10_MOUSE;SEPT7_MOUSE	1	1	Septin10;Septin7	Septin10	Septin-7	NA	NA	NA	NA	NA	NA	NA	NA	NA	NA	NA	NA	NA	NA	NA	NA	NA	NA	NA	NA	NA	NA	NA	NA	NA	NA	NA	NA	NA	NA	NA	NA	NA	NA	20.7307	NA	20.002	20.3645	20.3538	20.9882	NA
O55135	O55135	O55135	IF6_MOUSE	8	6	Eif6	Eif6	Eukaryotic translation initiation factor 6	20.2764	19.5939	19.7769	18.4028	19.4164	20.5165	19.097	18.5326	20.68	20.1825	20.3857	19.9601	20.0559	20.2184	20.2764	20.4576	20.3752	20.3211	20.002	19.5574	20.2764	20.265	20.1457	20.7634	20.5823	20.7715	20.2419	20.6186	20.9742	20.9024	20.6006	20.0292	NA	NA	NA	20.2989	20.002	NA	NA	NA	19.847
O55137	O55137	O55137;Q6Q2Z6;Q8BWN8;Q9QYR7;Q32Q92;Q91YQ6;A0A1Y7VML8;A0A1Y7VMZ4	ACOT1_MOUSE	8	8	Acot1	Acot1	Acyl-coenzyme A thioesterase 1	NA	NA	NA	NA	NA	NA	NA	NA	NA	NA	NA	NA	NA	NA	NA	18.8856	18.6579	19.0322	19.0832	18.5188	19.6142	19.3495	19.2779	20.0559	17.728	19.0359	18.4945	19.8101	18.259	NA	NA	NA	NA	NA	NA	NA	NA	NA	NA	NA	NA
O55137;Q32Q92	O55137	O55137;Q6Q2Z6;Q8BWN8;Q9QYR7;Q32Q92;Q91YQ6;A0A1Y7VML8;A0A1Y7VMZ4	ACOT1_MOUSE;ACOT6_MOUSE	2	1	Acot1;Acot6	Acot1	Acyl-coenzyme A thioesterase 1	NA	NA	NA	NA	NA	NA	18.2808	NA	NA	NA	NA	NA	NA	NA	NA	18.8454	20.0951	18.7496	18.4041	19.8674	19.6539	20.002	20.4273	19.8497	19.3583	18.9984	17.6349	17.4257	18.9219	NA	NA	NA	NA	NA	NA	NA	NA	NA	NA	NA	NA
O55137;Q32Q92;Q9QYR9	O55137	O55137;Q8BWN8;Q9QYR9;Q32Q92;A0A1Y7VML8	ACOT1_MOUSE;ACOT2_MOUSE;ACOT6_MOUSE	2	2	Acot1;Acot2;Acot6	Acot1	Acyl-coenzyme A thioesterase 1	25.7796	25.341	25.797	25.7771	25.8997	25.9134	25.9803	25.7338	24.4425	24.1565	24.1642	23.9406	23.7594	23.6096	23.654	25.6348	25.6757	26.0062	25.848	25.7155	25.6865	25.9606	25.9628	24.3031	24.002	23.9672	24.002	24.3101	23.8764	24.0854	24.5638	22.5427	21.9243	23.1916	20.3211	22.2448	22.8689	22.2736	20.0691	20.5731	19.3818
O55137;Q9QYR9	O55137	O55137;Q9QYR9	ACOT1_MOUSE;ACOT2_MOUSE	15	8	Acot1;Acot2	Acot1	Acyl-coenzyme A thioesterase 1	25.6264	25.1604	25.5725	25.5783	25.4769	25.767	25.7821	25.5522	24.317	23.7995	23.9933	23.7995	23.5522	23.3376	23.5045	25.7619	25.7945	25.9562	25.8717	25.8215	25.8264	25.9781	26.019	24.558	24.2317	24.1642	24.2317	24.604	24.0691	24.2679	24.7129	22.4874	22.5427	24.0526	22.4196	22.8307	22.9619	22.6209	21.9742	21.7995	21.1825
O55142	O55142	O55142	RL35A_MOUSE	13	9	Rpl35a	Rpl35a	Large ribosomal subunit protein eL33	22.8113	22.1581	22.7995	22.3129	22.58	22.8034	22.0821	22.3484	23.0838	23.0359	22.9024	23.0156	23.0426	22.7756	22.8014	21.5545	21.0951	21.2419	21.3266	21.1519	21.343	21.6671	20.8423	20.9882	21.265	21.5498	20.9171	21.2535	21.5213	21.2707	21.1206	23.2961	23.0789	23.1931	23.2477	23.0122	23.5165	23.5285	23.8288	22.9742	23.8191
O55143	O55143	O55143	AT2A2_MOUSE	79	39	Atp2a2	Atp2a2	Sarcoplasmic/endoplasmic reticulum calcium ATPase 2	28.8112	28.9896	28.9088	28.9259	28.7517	28.8916	28.7227	28.9732	29.5389	29.5826	29.5278	29.6612	29.5315	29.3131	29.579	27.7581	27.7833	27.8019	27.9705	28.1507	28.0557	27.9814	28.0813	28.6285	28.6595	28.604	28.7064	28.6424	28.4473	28.5933	28.6629	24.8717	24.7338	24.8336	24.7182	24.9495	25.0484	24.8811	24.8997	25.5551	24.8288
O55143;Q64518	O55143	O55143;Q64518;B1ATS4;B1ATS5;E9Q559	AT2A2_MOUSE;AT2A3_MOUSE	6	4	Atp2a2;Atp2a3	Atp2a2	Sarcoplasmic/endoplasmic reticulum calcium ATPase 2	26.1565	26.1449	25.9933	25.9473	26.1527	26.1507	25.9157	26.8019	26.7389	26.965	26.965	26.965	27.0084	26.8623	27.1507	25.2535	25.5285	25.5014	25.1293	25.7338	25.5463	25.4008	25.2996	26.1035	25.8974	25.9781	26.2207	26.1488	26.0833	26.1604	26.4041	22.8783	22.9352	23.0105	22.1976	22.85	22.7836	22.5117	22.5309	23.141	22.6006
O55143;Q64518;Q8R429	O55143	O55143;Q64518;Q8R429;B1ATS4;B1ATS5;E9Q559	AT2A1_MOUSE;AT2A2_MOUSE;AT2A3_MOUSE	10	6	Atp2a1;Atp2a2;Atp2a3	Atp2a1	Sarcoplasmic/endoplasmic reticulum calcium ATPase 2	26.8858	27.5969	27.019	27.189	26.673	26.9869	27.1507	27.5898	27.6527	27.8264	28.189	27.8324	27.9539	27.9705	27.9203	24.4923	24.4105	25.8264	25.7234	26.2891	26.2225	26.2426	26.0062	27.17	25.5812	26.4923	27.019	27.0609	26.9316	26.965	27.2979	23.5983	23.0393	23.074	23.0224	24.1795	24.2679	23.5045	23.9584	25.0691	24.7182
O55143;Q8R429	O55143	O55143;Q8R429	AT2A1_MOUSE;AT2A2_MOUSE	22	13	Atp2a1;Atp2a2	Atp2a1	Sarcoplasmic/endoplasmic reticulum calcium ATPase 2	28.8203	28.94	28.8019	28.8142	28.7958	28.7833	28.6424	28.8445	29.5071	29.5333	29.4823	29.5736	29.5222	29.4053	29.5147	27.7195	27.6251	27.726	27.8916	28.1312	28.003	28.0084	28.0914	28.6389	28.4976	28.6216	28.8081	28.5898	28.3066	28.5014	28.5646	24.654	24.1642	24.8191	24.5638	24.7796	24.7594	24.141	24.5754	25.1604	24.4676
O55186	O55186	O55186	CD59A_MOUSE	2	1	Cd59a	Cd59a	CD59A glycoprotein	20.5069	20.5069	20.1946	19.8427	20.5451	20.2302	20.3321	20.1457	20.6186	20.895	20.4676	20.9024	20.5356	20.3645	20.4775	18.3313	19.5822	18.8689	18.8518	20.6006	20.2535	20.3752	20.3857	20.714	20.6714	20.1206	20.9882	20.2535	20.7471	20.7471	20.6186	18.8767	NA	NA	NA	NA	NA	NA	NA	NA	NA
O55192	O55192	O55192	SC6A2_MOUSE	1	1	Slc6a2	Slc6a2	Sodium-dependent noradrenaline transporter	NA	NA	NA	NA	NA	NA	NA	NA	NA	17.7161	18.1	NA	18.574	18.5898	18.2356	NA	NA	NA	NA	NA	NA	NA	NA	NA	NA	NA	NA	NA	NA	16.1516	18.7761	NA	NA	NA	NA	NA	NA	NA	NA	NA	NA
O55201	O55201	O55201	SPT5H_MOUSE	14	13	Supt5h	Supt5h	Transcription elongation factor SPT5	17.3495	17.048	17.2697	18.0211	16.8883	16.9286	18.0485	17.2114	18.5336	18.768	18.6288	18.7676	18.6406	18.777	19.0742	17.2975	17.8449	17.8212	17.5702	17.4802	17.977	18.1154	17.7611	18.7291	18.4017	18.7023	18.2554	18.7141	18.4983	18.2823	18.5329	17.9719	NA	17.3849	15.7245	NA	17.6641	NA	16.2424	18.7721	NA
O55222	O55222	O55222;A0A1B0GR42;A0A1B0GRF6;D3YZA5	ILK_MOUSE	31	20	Ilk	Ilk	Integrin-linked protein kinase	21.895	21.4676	21.6051	21.4526	21.654	21.7715	21.7389	21.5451	22.2273	22.2448	22.2448	22.1916	22.4898	22.4923	22.7614	20.7955	20.7471	20.8113	20.7307	21.002	20.8113	20.8269	20.6096	20.8727	20.8113	20.9098	20.6971	21.2244	21.2066	21.632	20.9672	21.3962	19.846	20.5165	21.1269	21.9207	21.7098	20.714	20.5356	20.7553	18.8367
O55229	O55229	O55229;F6RRT7;F6SKI6	CHKB_MOUSE	4	4	Chkb	Chkb	Choline/ethanolamine kinase	17.924	18.1329	18.0861	18.2946	17.1614	17.7989	17.676	17.5965	19.7582	19.5724	18.8624	19.1219	19.3043	19.3575	19.5821	16.4676	NA	NA	16.0097	NA	NA	NA	NA	NA	NA	18.1356	17.8545	NA	17.1219	17.6074	NA	NA	NA	NA	NA	NA	NA	NA	NA	NA	NA
O55234	O55234	O55234;Q8BTY5	PSB5_MOUSE	22	15	Psmb5	Psmb5	Proteasome subunit beta type-5	20.5451	19.9459	20.5638	20.6096	20.714	20.8113	20.3538	20.3857	21.4676	21.3156	21.0493	21.1704	21.0292	21.1581	20.8576	21.6843	21.8913	21.8307	21.7512	21.9098	21.7955	21.9243	21.7182	22.4451	22.4425	22.4825	22.417	21.9916	22.1143	22.1047	21.85	21.8113	21.5356	21.6714	20.2184	21.1704	20.68	21.1015	21.4972	21.0886	21.6886
O70131	O70131	O70131;D3YW25;D6RFN5	NINJ1_MOUSE	3	2	Ninj1	Ninj1	Ninjurin-1	NA	NA	NA	NA	NA	NA	NA	NA	NA	NA	NA	NA	NA	NA	NA	NA	NA	NA	14.6865	NA	NA	13.2939	NA	17.0017	16.8295	16.9069	16.9915	16.4559	15.8478	16.572	15.8921	NA	NA	NA	NA	NA	NA	NA	NA	NA	NA
O70133	O70133	E9QNN1;O70133;A0A087WPL5;Q3UR42	DHX9_MOUSE	44	35	Dhx9	Dhx9	ATP-dependent RNA helicase A	20.7307	20.6006	20.7796	20.6453	20.85	20.8576	21.002	20.7876	21.7512	21.6006	21.8307	21.7553	21.5261	21.4923	21.5777	NA	NA	NA	NA	18.6698	16.7998	16.6445	17.9556	19.6576	18.7626	19.205	19.7615	20.6628	20.9882	20.6628	20.5545	20.68	20.6628	21.0625	21.1206	21.2593	20.5356	21.2535	21.9061	21.4425	20.9024
O70139	O70139	O70139;B7ZC22;B7ZC21	IPKG_MOUSE	4	3	Pkig	Pkig	cAMP-dependent protein kinase inhibitor gamma	18.7788	17.2343	18.7593	17.7358	NA	17.1788	18.0831	NA	18.4496	19.3023	19.0931	18.7641	18.0469	19.0457	16.772	19.8708	19.914	19.5194	19.6382	19.7183	19.3961	19.7822	19.5112	20.3857	20.6886	20.7796	20.7553	20.5638	20.7389	20.4972	20.1704	NA	NA	NA	NA	NA	NA	NA	NA	NA	NA
O70152	O70152	O70152;F8WII3	DPM1_MOUSE	8	8	Dpm1	Dpm1	Dolichol-phosphate mannosyltransferase subunit 1	17.3887	18.8235	16.5107	18.0025	18.5814	17.86	18.3529	18.3312	18.0005	18.807	19.1613	18.8555	19.0588	18.9924	18.7667	NA	NA	18.1474	17.4958	17.939	18.7027	18.8258	18.8027	18.7684	NA	19.7652	19.6592	18.9141	17.8579	20.5451	18.9067	NA	NA	NA	NA	NA	NA	NA	NA	NA	NA
O70161	O70161	O70161;F8WHW6;F7C0X9	PI51C_MOUSE	1	1	Pip5k1c	Pip5k1c	Phosphatidylinositol 4-phosphate 5-kinase type-1 gamma	NA	NA	NA	NA	NA	NA	NA	NA	NA	17.9207	NA	NA	NA	NA	NA	NA	17.6496	NA	NA	NA	NA	NA	NA	NA	NA	NA	17.7909	16.9515	17.4581	17.7308	NA	NA	NA	NA	NA	NA	NA	NA	NA	NA	NA
O70172;Q80XI4	O70172	O70172;Q80XI4	PI42A_MOUSE;PI42B_MOUSE	2	1	Pip4k2a;Pip4k2b	Pip4k2a	Phosphatidylinositol 5-phosphate 4-kinase type-2 alpha	NA	14.6285	15.6731	NA	13.3066	14.8566	15.8334	14.1731	17.0553	16.9257	16.348	16.438	16.6	17.7386	17.316	16.6932	15.7742	16.6097	17.2119	17.8681	16.4729	17.4016	17.2569	18.3043	17.2811	NA	16.5103	17.7241	17.759	17.8992	17.8976	NA	NA	16.4651	NA	NA	NA	NA	NA	17.7408	NA
O70194	O70194	O70194	EIF3D_MOUSE	20	17	Eif3d	Eif3d	Eukaryotic translation initiation factor 3 subunit D	19.7999	19.6916	20.0951	19.9161	19.8451	19.8393	19.8556	19.7972	20.6453	20.5823	20.6096	20.6714	20.5731	20.4476	20.5165	20.3752	20.5731	20.4874	20.5545	20.6714	20.5638	20.7307	20.4676	21.2125	21.2707	21.2821	21.2707	21.2184	21.3156	21.4118	21.343	20.2877	20.4775	18.8107	19.0854	20.2764	19.1522	18.8414	20.1206	19.1752	19.6603
O70200	O70200	O70200;G3UYJ2	AIF1_MOUSE	1	1	Aif1	Aif1	Allograft inflammatory factor 1	NA	NA	NA	NA	NA	NA	NA	NA	NA	NA	NA	NA	16.8665	16.9827	17.223	NA	NA	NA	NA	NA	NA	NA	NA	NA	NA	NA	NA	18.576	18.5412	19.0362	17.9096	18.6846	17.965	18.6545	NA	18.6794	16.5711	18.1301	17.4731	NA	NA
O70209	O70209	O70209;A0A1B0GSX6	PDLI3_MOUSE	12	7	Pdlim3	Pdlim3	PDZ and LIM domain protein 3	18.7389	18.8469	17.7636	18.2389	19.3319	18.6269	18.9365	18.5043	19.2111	20.002	19.7214	19.6877	19.6582	20.343	20.1079	18.0373	18.019	16.7573	17.5631	17.7187	18.2019	19.0401	17.2375	19.3377	19.8495	20.2066	20.1457	20.7307	20.7796	20.6186	20.7307	19.4146	18.3267	NA	17.9886	18.0571	19.4557	17.9045	18.4865	19.8753	19.293
O70228	O70228	O70228;A2AQC3;Q8C288;Q8C4G3	ATP9A_MOUSE	3	3	Atp9a	Atp9a	Probable phospholipid-transporting ATPase IIA	16.8197	NA	NA	NA	NA	NA	NA	NA	18.0258	18.2784	18.5059	18.3511	18.3389	17.1934	17.6945	NA	NA	NA	NA	NA	NA	NA	19.2858	17.5146	NA	16.1459	NA	17.7698	16.9149	16.8436	16.4622	NA	NA	NA	NA	NA	NA	NA	NA	NA	NA
O70228;P98195	O70228	O70228;P98195;A0A286YCV0;A2AQC3;D3YV00;Q8C288;Q8C4G3;A0A286YDR0	ATP9A_MOUSE;ATP9B_MOUSE	2	2	Atp9a;Atp9b	Atp9a	Probable phospholipid-transporting ATPase IIA	NA	NA	NA	NA	NA	NA	NA	NA	18.885	17.765	NA	17.26	17.4093	16.8291	16.5242	16.1001	NA	NA	NA	NA	NA	NA	NA	NA	16.3698	NA	NA	17.4002	18.2117	17.5701	17.7554	NA	NA	NA	NA	NA	NA	NA	NA	NA	NA
O70250	O70250	O70250	PGAM2_MOUSE	21	13	Pgam2	Pgam2	Phosphoglycerate mutase 2	25.6458	25.002	25.2571	25.3031	24.9672	25.1214	24.9628	24.9043	26.4122	26.3645	26.1642	25.9825	25.9912	26.1852	25.8264	27.391	27.189	27.2353	27.2803	26.7895	26.8974	26.8974	26.7771	28.1361	28.1937	28.2935	27.9203	28.003	27.9484	27.8081	27.5536	24.0609	23.3778	24.558	22.953	23.8576	23.7895	23.1395	22.2477	24.1095	24.239
O70250;Q9DBJ1	O70250	O70250;Q9DBJ1	PGAM1_MOUSE;PGAM2_MOUSE	7	3	Pgam1;Pgam2	Pgam1	Phosphoglycerate mutase 2	24.6811	23.8576	24.5165	24.3778	24.0443	24.5869	24.019	23.9316	25.5105	25.3066	25.3877	25.141	25.1449	25.2714	25.0935	26.8858	26.0793	26.1946	26.1871	26.0275	26.1155	26.0711	26.019	27.3494	27.7645	27.5609	27.1604	27.1507	27.1214	27.0609	26.604	22.9777	22.3101	24.0772	22.2332	21.1581	21.5592	21.2821	21.8727	23.7895	22.0526
O70251	O70251	O70251;A0A087WS46	EF1B_MOUSE	9	6	Eef1b	Eef1b	Elongation factor 1-beta	22.0592	22.1581	22.2821	22.0918	22.3073	22.0459	22.3592	22.0821	23.4298	23.3239	23.4425	23.4425	23.1825	23.5638	23.2679	23.1015	23.019	23.0625	23.1856	23.2521	23.214	23.1363	23.2679	23.5638	23.654	23.7077	23.4676	23.4041	23.48	23.4551	23.2288	22.5823	22.9548	22.3403	22.6431	22.4144	22.0325	22.4476	23.1565	23.3778	23.0156
O70252	O70252	O70252;D3YX62	HMOX2_MOUSE	13	10	Hmox2	Hmox2	Heme oxygenase 2	18.9449	19.0309	19.0049	18.8968	18.9228	18.933	19.115	19.165	19.7277	19.7367	19.6267	19.7578	19.8727	19.8045	19.9742	17.8407	17.7318	17.9651	17.7618	17.92	17.272	18.1532	17.6793	18.5961	17.9125	18.4461	18.5408	17.9307	17.6475	18.3366	18.1313	NA	NA	NA	NA	NA	NA	NA	NA	NA	NA
O70258	O70258	O70258;D3Z572;E9PX46;F6R6P2;F6WKE4;F8WGM3	SGCE_MOUSE	6	6	Sgce	Sgce	Epsilon-sarcoglycan	NA	19.477	NA	18.1007	16.7997	18.2241	18.4913	19.0448	19.5086	19.1161	19.3921	18.962	20.1825	20.0426	20.1704	NA	NA	16.8452	16.983	NA	NA	NA	18.094	18.691	18.3529	18.5791	18.2951	18.6504	18.973	19.3817	19.1289	NA	NA	NA	NA	NA	NA	NA	NA	NA	NA
O70263	O70263	O70263	LNX1_MOUSE	1	1	Lnx1	Lnx1	E3 ubiquitin-protein ligase LNX	NA	16.7573	NA	15.254	NA	NA	NA	NA	NA	NA	14.8856	NA	13.5543	NA	NA	NA	NA	NA	NA	NA	NA	NA	NA	NA	NA	NA	NA	NA	NA	NA	NA	NA	NA	NA	NA	NA	NA	19.3931	NA	NA	NA
O70305	O70305	O70305;E9QM77;F6U2C2	ATX2_MOUSE	20	17	Atxn2	Atxn2	Ataxin-2	19.6576	19.4761	19.5513	19.6613	19.572	19.6148	19.9077	19.4512	20.0691	20.2419	19.9742	19.8759	19.4068	19.1983	19.6692	19.8086	19.5282	19.249	19.3389	19.4021	19.4444	19.4577	19.3514	19.3585	19.2423	18.9311	19.0972	19.5872	18.9649	19.1	18.8102	21.2593	21.2989	20.85	21.0224	21.6364	21.3101	21.3484	21.5356	20.7471	20.6886
O70309	O70309	O70309;G5E8F8;Q6PE70	ITB5_MOUSE	4	4	Itgb5	Itgb5	Integrin beta-5	17.1774	16.2906	16.2277	16.9268	NA	NA	16.506	16.7322	17.6565	17.9592	18.2956	17.9108	18.2376	NA	NA	18.2004	16.668	NA	16.4765	NA	NA	NA	15.4257	18.0372	18.4258	17.0459	17.7701	18.1391	18.8059	18.4366	18.1743	NA	NA	NA	NA	NA	NA	NA	NA	NA	NA
O70310	O70310	O70310;O70311;A2AJH3;F7APP3	NMT1_MOUSE	12	11	Nmt1	Nmt1	Glycylpeptide N-tetradecanoyltransferase 1	20.9672	20.654	20.8576	21.0359	20.4476	20.3321	20.6971	19.7401	21.5685	21.1519	21.1143	21.3857	20.8346	20.5823	21.0426	20.7223	20.2989	20.5069	20.654	20.5261	20.6096	20.7553	20.5165	20.8651	20.5451	20.9243	20.9672	21.2933	20.9316	20.7796	20.7634	21.6453	21.3101	19.8433	21.0088	20.3101	20.0951	20.2419	20.7471	19.8617	21.4273
O70318	O70318	O70318;Q80UE5	E41L2_MOUSE	39	31	Epb41l2	Epb41l2	Band 4.1-like protein 2	20.2989	20.0156	20.1581	19.6406	20.1825	20.2877	20.2535	19.723	21.1395	20.9812	20.8191	20.9316	21.5592	21.7223	21.4425	19.2757	19.2822	19.0441	19.0225	19.1709	19.2716	19.6321	19.2474	20.4874	20.4676	20.6096	20.3752	21.2184	21.0224	21.0886	21.0821	21.0951	21.2125	21.5638	21.0224	21.8034	21.3538	21.6714	21.5117	22.2849	21.3699
O70318;P48193	O70318	O70318;P48193;A2A838;A2A839;A2A841;A2AD32;A0A1W2P7I2;F7BUB8	E41L2_MOUSE;EPB41_MOUSE	2	1	Epb41;Epb41l2	Epb41	Band 4.1-like protein 2	19.345	20.1581	20.002	19.1066	20.2419	20.3211	20.4273	20.2184	20.9459	20.7955	21.0821	21.0951	21.2707	21.4015	21.2184	18.1921	17.7165	17.8328	18.3292	18.629	19.0405	19.1294	19.1528	18.9648	19.0658	19.3754	19.7057	20.1946	19.8619	19.9601	20.0426	21.2006	21.3266	21.3538	21.4425	18.3454	21.0951	20.5261	21.0951	21.0886	19.6436
O70318;P48193;Q9WV92	O70318	O70318;P48193;Q9WV92;A2A838;A2A839;A2A841;A0A571BEG4;A0A5F8MPE1;A0A5F8MPR1;A7YY80;A0A1W2P6H2;A0A1W2P7I2;A0A286YD84;A0A286YDY4;A0A3B2WBE1;A0A3B2WD96;A2A842;D0VYV6;F6S4K9;F7BUB8;F7CR30;Q80UE4;Q80UE5	E41L2_MOUSE;E41L3_MOUSE;EPB41_MOUSE	2	1	Epb41;Epb41l2;Epb41l3	Epb41	Band 4.1-like protein 2	NA	NA	NA	NA	NA	NA	NA	NA	NA	NA	NA	NA	NA	NA	NA	NA	NA	NA	NA	NA	NA	NA	NA	NA	NA	NA	NA	NA	NA	NA	NA	18.5244	20.4775	19.6635	17.2962	16.6787	21.265	19.6336	NA	16.8039	19.8044
O70318;Q9WV92	O70318	O70318;Q9WV92;A0A5F8MPE1;A0A5F8MPR1;A7YY80;A0A1W2P6I5;A0A286YCY8;A0A286YDD0;A0A3B2WBE1;A0A3B2WD96;D0VYV6;Q80UE4;Q80UE5;Q8C928	E41L2_MOUSE;E41L3_MOUSE	6	4	Epb41l2;Epb41l3	Epb41l2	Band 4.1-like protein 2	20.1079	19.6096	NA	19.3059	19.6102	19.8042	19.4857	NA	21.4576	21.0224	21.1886	21.3592	21.6231	21.0821	20.8802	19.0147	19.2796	19.16	19.2339	19.6472	19.5331	19.1632	19.3748	20.5165	20.0691	20.6714	20.7056	21.2125	21.1519	21.1457	21.2764	20.0821	NA	20.5638	NA	18.6686	21.2302	21.1457	20.3211	22.2477	NA
O70325	O70325	O70325;S4R1E5	GPX4_MOUSE	15	9	Gpx4	Gpx4	Phospholipid hydroperoxide glutathione peroxidase	21.9061	21.9098	21.9423	21.9061	21.7915	21.9985	21.8802	21.7796	21.8191	21.9882	21.5731	21.4923	21.8651	21.002	21.5404	22.44	22.2679	22.1488	22.2273	22.3592	22.3266	22.2477	22.1332	21.6886	21.3211	21.2821	21.417	21.1765	20.714	21.1269	20.9316	22.7776	22.9742	22.4701	21.9134	22.0918	22.343	22.1642	22.265	21.4526	22.1143
O70362	O70362	O70362;Q8VCU2	PHLD_MOUSE	3	3	Gpld1	Gpld1	Phosphatidylinositol-glycan-specific phospholipase D	NA	NA	NA	19.1364	18.3363	17.4357	17.9574	18.4448	NA	19.2682	18.9809	19.3005	16.841	18.4153	18.9645	18.9181	19.2734	18.7406	18.8939	18.9596	18.4406	18.7231	18.0889	18.1491	18.4696	18.4491	18.2153	18.7672	18.9857	18.9338	18.4547	18.4119	NA	NA	NA	NA	NA	NA	NA	NA	NA
O70370	O70370	O70370;F6WR04	CATS_MOUSE	4	4	Ctss	Ctss	Cathepsin S	NA	NA	NA	NA	NA	NA	NA	NA	NA	NA	NA	NA	19.6231	19.3481	19.0432	18.3517	NA	18.2778	NA	18.3423	17.8611	16.3701	19.0834	19.2197	17.9955	19.3787	19.0756	20.2535	20.0156	19.7322	19.6516	NA	NA	NA	NA	NA	NA	NA	NA	NA	NA
O70373	O70373	O70373;A0A571BDS0;E9QQ93	XIRP1_MOUSE	64	52	Xirp1	Xirp1	Xin actin-binding repeat-containing protein 1	21.6141	21.5823	21.4676	21.5731	21.6186	21.3592	21.6971	21.2244	21.7389	21.8876	21.7553	21.7307	21.8423	21.8614	21.7348	20.6096	20.7223	20.5915	20.5823	20.0426	20.2764	20.0951	20.0951	20.8034	20.9098	21.1457	20.9098	20.3752	20.8269	20.6186	19.8335	21.7675	21.6364	22.4247	21.6929	22.2096	21.9061	22.1143	22.5404	21.3156	21.4324
O70373;Q4U4S6	O70373	O70373;Q4U4S6;A0A571BDS0;A0A5F8MP54;A0A5F8MPR4;E9QQ93	XIRP1_MOUSE;XIRP2_MOUSE	1	1	Xirp1;Xirp2	Xirp1	Xin actin-binding repeat-containing protein 1	NA	17.2496	NA	17.0284	NA	NA	17.671	16.528	NA	15.4572	17.0977	NA	16.1962	17.6075	16.581	NA	NA	NA	NA	NA	NA	NA	NA	NA	NA	14.5688	16.3814	15.9717	NA	NA	NA	NA	NA	NA	NA	NA	NA	NA	NA	NA	NA
O70378	O70378	O70378;M0QWP2;M0QWY0	EMC8_MOUSE	5	4	Emc8	Emc8	ER membrane protein complex subunit 8	19.4004	18.6949	19.8667	18.9656	19.363	18.8795	19.0574	19.1369	19.5369	19.6825	19.4082	19.5436	19.6386	20.1332	19.5199	NA	17.7339	17.5217	17.5816	NA	NA	NA	NA	17.2466	NA	NA	16.2759	18.3963	NA	15.9011	NA	NA	NA	NA	NA	NA	NA	NA	NA	NA	NA
O70400	O70400	O70400	PDLI1_MOUSE	20	15	Pdlim1	Pdlim1	PDZ and LIM domain protein 1	22.0983	22.1143	22.1916	22.4626	21.8764	21.8113	21.8764	21.8385	21.0951	21.0951	20.7389	20.895	21.0625	21.0359	21.2764	21.7512	22.0918	21.9207	22.0325	22.0393	21.85	21.8269	21.654	21.654	21.8538	21.823	21.8385	21.8034	22.0691	22.2593	21.6006	23.119	23.9225	22.8191	24.3239	23.0258	23.0756	22.976	22.7995	21.4221	21.953
O70404	O70404	O70404;A0A0R4J0R1;A0A0U1RPE8	VAMP8_MOUSE	4	3	Vamp8	Vamp8	Vesicle-associated membrane protein 8	19.5476	19.3089	19.595	NA	19.341	19.5703	NA	NA	20.343	19.9459	19.8358	19.8517	19.9601	20.1581	20.1704	19.2986	18.5579	18.6075	17.9095	19.4592	NA	17.6443	18.4638	18.4407	NA	19.0632	NA	19.7896	20.0292	19.4408	19.0167	NA	NA	NA	NA	NA	NA	NA	NA	NA	NA
O70423	O70423	O70423	AOC3_MOUSE	21	15	Aoc3	Aoc3	Membrane primary amine oxidase	19.6745	20.6714	19.1016	19.4894	20.1825	19.6081	20.1206	19.4174	19.8829	19.2499	19.9316	19.7992	20.7955	20.5165	20.6628	16.9651	16.5077	15.8557	17.162	18.3794	18.0967	18.0009	18.4442	18.6355	18.1851	18.5024	18.2716	19.9742	20.0559	20.265	20.6276	NA	NA	NA	NA	NA	NA	NA	NA	NA	NA
O70433	O70433	O70433	FHL2_MOUSE	36	18	Fhl2	Fhl2	Four and a half LIM domains protein 2	26.604	26.7129	26.0935	26.604	27.4938	26.7771	27.1214	27.0914	25.5696	25.5345	25.7363	25.8741	25.5983	25.8997	25.341	22.953	22.8557	22.3348	22.2506	23.0156	22.7077	22.5915	23.0838	22.7098	23.2434	22.9672	23.7796	22.6929	22.953	22.9171	23.0207	26.604	26.9428	26.5754	26.5045	27.0296	26.4504	26.2803	26.9316	26.1332	26.3222
O70435	O70435	O70435;E0CYL6;E0CZ34;F8WH02	PSA3_MOUSE	14	10	Psma3	Psma3	Proteasome subunit alpha type-3	20.8191	20.1581	20.4375	20.5731	20.9171	20.7553	20.8269	20.7389	21.6757	21.5309	21.4375	21.3321	21.3805	21.3211	21.0951	22.0951	22.0756	22.0854	22.0625	22.2096	22.1332	22.1825	22.0122	22.7574	22.6431	22.7614	22.6497	22.3805	22.58	22.58	22.3699	21.9061	21.7098	21.9566	20.9388	21.654	20.6714	21.632	21.7915	22.1332	22.7119
O70439	O70439	O70439;Q8BH40	STX7_MOUSE	5	5	Stx7	Stx7	Syntaxin-7	20.9742	20.6186	21.1704	20.714	20.7223	20.3538	20.5356	20.6971	21.632	21.265	21.6584	21.5823	21.5638	21.9459	21.5545	19.8111	20.7223	20.1079	20.265	20.5069	20.9951	20.9024	20.8346	21.3376	21.0625	21.0156	21.1765	20.68	21.002	21.0292	20.9171	NA	NA	NA	NA	NA	NA	NA	NA	17.6287	NA
O70443	O70443	O70443	GNAZ_MOUSE	2	2	Gnaz	Gnaz	Guanine nucleotide-binding protein G(z) subunit alpha	NA	NA	NA	NA	NA	NA	NA	NA	NA	NA	NA	NA	NA	NA	17.2747	NA	NA	NA	NA	NA	NA	NA	NA	NA	NA	NA	NA	NA	NA	17.4629	NA	NA	NA	NA	NA	NA	NA	NA	NA	NA	NA
O70456;P61982;P62259;P63101;P68254;P68510;Q9CQV8	O70456	O70456;P61982;P62259;P63101;P68254;P68510;Q9CQV8;A0A2I3BQ03;A2A5N1;D3YXN6;D6REF3;F6WA09	1433B_MOUSE;1433E_MOUSE;1433F_MOUSE;1433G_MOUSE;1433S_MOUSE;1433T_MOUSE;1433Z_MOUSE	4	3	Sfn;Ywhab;Ywhae;Ywhag;Ywhah;Ywhaq;Ywhaz	Sfn	14-3-3 protein sigma	25.2679	25.002	25.3877	25.1946	25.2499	25.3135	25.341	25.3844	26.2133	26.1642	26.1055	25.8741	26.2244	26.3811	26.0874	26.452	26.7517	26.48	26.4551	26.4154	26.3844	26.4738	26.2589	27.17	27.4314	27.217	27.1312	27.1795	27.2891	27.2535	27.0813	25.4138	25.0401	25.5492	25.5433	24.867	25.3273	24.9134	25.48	24.867	25.2133
O70468	O70468	O70468;Q3UIK0;E9Q9T8;Q3TF37	MYPC3_MOUSE	199	105	Mybpc3	Mybpc3	Myosin-binding protein C, cardiac-type	28.9512	29.1507	29.027	29.0813	28.9923	28.8355	29.1065	29.2803	27.8623	27.8682	28.0813	28.0505	27.9595	27.8203	27.8858	23.178	23.0493	22.9795	22.9495	23.5869	23.3511	23.2081	23.5404	23.6649	23.654	23.211	24.2096	23.1348	23.4041	23.3645	23.4676	29.7373	29.17	29.4433	29.7146	29.3388	29.1239	28.9203	28.9428	28.0296	27.7708
O70475	O70475	O70475;D3YXP9	UGDH_MOUSE	13	12	Ugdh	Ugdh	UDP-glucose 6-dehydrogenase	NA	NA	NA	NA	NA	NA	NA	NA	18.7481	18.6904	18.834	18.4805	18.5061	18.5261	18.3119	17.057	17.9269	17.3942	17.8737	17.904	17.9085	18.4651	17.7799	20.002	19.8981	20.1581	19.3701	19.9078	19.8338	19.7312	19.583	18.4226	17.2602	NA	NA	NA	NA	NA	NA	NA	NA
O70480	O70480	O70480;Q8BSN6	VAMP4_MOUSE	1	1	Vamp4	Vamp4	Vesicle-associated membrane protein 4	NA	NA	NA	NA	NA	NA	NA	NA	17.1236	18.553	NA	17.6119	17.8678	NA	17.6842	NA	NA	NA	NA	NA	NA	NA	NA	NA	NA	NA	NA	NA	NA	NA	NA	NA	NA	NA	NA	NA	NA	NA	NA	NA	NA
O70492	O70492	O70492;Q78ZM0;D3Z6Z0	SNX3_MOUSE	4	4	Snx3	Snx3	Sorting nexin-3	19.8366	19.4499	19.5296	19.8172	19.9601	20.2419	19.8603	20.0951	20.7715	20.9951	20.7056	19.8641	21.1015	21.0359	21.0359	20.0426	19.9459	20.1079	20.1206	18.959	19.9742	20.2419	20.265	21.0088	20.7389	20.9742	20.5915	20.3538	21.2989	20.7056	20.343	21.3805	18.189	22.0459	21.8423	22.0122	22.2707	21.714	20.5731	20.5638	NA
O70492;O70493	O70492	O70492;O70493;Q78ZM0;Q3V2H3;Q3TGS7;Q6ZWQ5	SNX12_MOUSE;SNX3_MOUSE	3	2	Snx12;Snx3	Snx12	Sorting nexin-3	19.1829	18.6227	18.8966	19.217	18.8712	18.9608	18.4947	18.8077	19.6321	19.712	19.0147	18.5932	20.1946	19.4601	18.9253	18.5909	19.6131	19.2642	19.1891	18.8014	19.2447	19.4579	18.142	20.1946	19.8258	19.9882	19.5952	19.8362	20.1946	19.9291	19.2304	20.0559	19.5004	20.6186	18.9069	20.1946	19.8039	19.4787	18.0424	19.9169	18.5471
O70493	O70493	O70493;Q3V2H3;Q3TGS7;Q6ZWQ5	SNX12_MOUSE	7	6	Snx12	Snx12	Sorting nexin-12	NA	NA	NA	NA	NA	NA	NA	18.2633	NA	NA	NA	NA	17.7258	17.4952	NA	19.1212	18.4353	18.6057	18.3291	18.2539	18.1453	18.4632	17.6452	19.2451	19.0298	18.6787	18.7727	19.6213	19.9098	19.7386	19.2539	19.5283	19.7289	19.9459	NA	21.4375	21.5261	19.4086	NA	20.6971	18.9981
O70496	O70496	O70496;E9PYL4;F6SUM2	CLCN7_MOUSE	1	1	Clcn7	Clcn7	H(+)/Cl(-) exchange transporter 7	NA	NA	NA	NA	NA	NA	NA	NA	NA	NA	19.4747	19.5484	17.9431	18.9047	19.7367	NA	NA	NA	NA	NA	NA	NA	18.3509	18.402	18.3558	NA	NA	18.4547	NA	NA	NA	NA	NA	NA	NA	NA	NA	NA	NA	NA	NA
O70503	O70503	O70503	DHB12_MOUSE	4	4	Hsd17b12	Hsd17b12	Very-long-chain 3-oxoacyl-CoA reductase	19.6647	19.8558	19.4043	19.1552	19.6879	18.2349	19.4793	19.089	20.6886	20.85	20.8727	20.7796	20.953	20.4067	20.9171	19.1622	18.8646	18.6869	19.2214	19.0409	19.2084	18.8767	18.9948	19.8827	19.7418	20.0426	20.0292	19.7991	19.6668	20.1206	19.5131	18.4745	NA	NA	NA	NA	NA	NA	18.2814	NA	NA
O70507	O70507	O70507;B2RY58	HCN4_MOUSE	2	2	Hcn4	Hcn4	Potassium/sodium hyperpolarization-activated cyclic nucleotide-gated channel 4	NA	NA	NA	NA	NA	NA	NA	NA	NA	NA	NA	NA	17.6175	NA	18.6997	14.6265	NA	NA	NA	NA	NA	NA	NA	NA	NA	NA	NA	NA	NA	17.626	15.9143	NA	NA	NA	NA	NA	NA	NA	NA	NA	NA
O70548	O70548	O70548	TELT_MOUSE	14	10	Tcap	Tcap	Telethonin	22.4273	22.6298	22.2593	22.3778	22.0292	21.7836	22.0625	21.7675	22.3129	22.5961	22.6431	22.5141	22.4324	22.1301	22.1174	18.3259	19.1294	19.0756	19.0588	18.6163	18.7419	19.4498	19.7826	20.3857	20.1946	20.002	20.7876	20.2302	20.1206	19.9601	20.8876	17.9865	NA	17.3547	NA	NA	NA	NA	17.9484	20.3962	NA
O70554;O70555;O70558;O70559;O70562	O70554	O70555;O70558;O70554;O70559;O70562;A9JTY7;G5E8D1	SPR2B_MOUSE;SPR2D_MOUSE;SPR2G_MOUSE;SPR2H_MOUSE;SPR2K_MOUSE	1	1	Sprr2b;Sprr2d;Sprr2g;Sprr2h;Sprr2k	Sprr2b	Small proline-rich protein 2B	NA	NA	NA	NA	NA	NA	NA	NA	NA	NA	NA	NA	NA	NA	NA	NA	NA	NA	NA	NA	NA	NA	NA	NA	NA	NA	NA	NA	NA	NA	NA	NA	NA	NA	NA	NA	NA	NA	NA	NA	NA
O70566	O70566	O70566;E9Q4U7;Q6W4W7	DIAP2_MOUSE	1	1	Diaph2	Diaph2	Protein diaphanous homolog 2	NA	NA	NA	NA	NA	NA	NA	NA	NA	NA	NA	NA	NA	NA	NA	NA	NA	NA	NA	NA	NA	NA	NA	NA	NA	NA	NA	NA	NA	NA	NA	NA	NA	NA	NA	NA	NA	NA	NA	NA	NA
O70571	O70571	O70571	PDK4_MOUSE	19	16	Pdk4	Pdk4	[Pyruvate dehydrogenase (acetyl-transferring)] kinase isozyme 4, mitochondrial	21.4375	20.895	20.8576	21.002	21.6186	21.3752	21.2125	21.6051	22.0459	20.714	20.1946	20.7223	22.1856	20.6096	20.002	21.3857	21.0088	20.9316	20.9098	21.5356	21.2066	21.0691	21.2593	21.2361	18.9054	18.9607	19.1166	21.1395	19.6385	19.4955	20.1946	19.1098	21.2006	21.2707	20.4067	21.2821	21.1946	20.8346	21.3484	NA	17.8384
O70572	O70572	O70572;D6RGM4	NSMA_MOUSE	17	14	Smpd2	Smpd2	Sphingomyelin phosphodiesterase 2	19.2792	19.8889	19.7792	19.5081	19.1201	19.128	18.9303	19.8419	19.8094	19.8909	19.6203	19.9232	20.002	19.5925	19.9316	16.4367	17.7895	16.2615	17.2992	18.2072	18.3383	18.6208	18.7053	18.448	17.9946	17.8644	18.3295	16.3636	NA	18.5626	18.7145	NA	NA	NA	NA	NA	NA	NA	NA	NA	NA
O70585	O70585	O70585;G3UXK0;G3UY34;G3UYM7;G3UZ87;G3UZJ3;Q8C8Z9;Q8K0N0;G3UYK9	DTNB_MOUSE	2	1	Dtnb	Dtnb	Dystrobrevin beta	NA	NA	NA	NA	NA	NA	NA	NA	16.851	16.4876	15.9993	17.1112	16.5743	16.6736	15.491	NA	NA	NA	NA	NA	NA	NA	NA	NA	NA	NA	NA	NA	NA	NA	NA	NA	NA	NA	NA	NA	NA	NA	NA	17.2035	NA
O70585;Q9D2N4	O70585	O70585;Q9D2N4;A0A1Y7VJN9;A0A1Y7VL34;G3UXK0;G3UY34;G3UYM7;G3UZ87;G3UZJ3;Q8C8Z9;Q8CFR5;Q8K0N0;G3UYK9	DTNA_MOUSE;DTNB_MOUSE	4	3	Dtna;Dtnb	Dtna	Dystrobrevin beta	20.0951	20.6971	20.4273	20.1332	20.0156	20.1457	20.3538	19.7833	20.3101	20.6186	20.6628	20.5069	20.5915	20.8269	20.7634	NA	NA	18.1609	17.6476	18.9851	18.3828	18.9708	18.2196	NA	17.5551	NA	18.3689	NA	NA	NA	NA	20.343	20.2419	20.9601	21.2877	20.4375	21.1143	21.1206	20.68	21.1206	19.2404
O70589	O70589	O70589;A0A067XG53;F6Y9I5	CSKP_MOUSE	2	2	Cask	Cask	Peripheral plasma membrane protein CASK	NA	NA	NA	NA	NA	NA	NA	NA	16.6479	16.9192	16.4752	NA	17.2316	17.2689	17.2008	NA	NA	NA	NA	NA	NA	NA	NA	NA	NA	NA	NA	NA	NA	NA	NA	19.0294	NA	NA	NA	NA	NA	NA	NA	NA	NA
O70591	O70591	O70591;F8WJ30	PFD2_MOUSE	6	5	Pfdn2	Pfdn2	Prefoldin subunit 2	19.0315	NA	18.561	NA	18.9536	19.2448	NA	NA	19.8994	19.7322	20.0426	19.2076	19.217	19.4326	19.2021	20.8191	20.8876	20.7876	20.5545	20.5545	20.7876	20.9459	20.8191	21.0088	21.2302	21.3752	21.3211	20.8423	21.3962	21.0756	21.0292	NA	NA	NA	NA	NA	NA	NA	NA	NA	NA
O70622	O70622	O70622	RTN2_MOUSE	9	5	Rtn2	Rtn2	Reticulon-2	23.4041	23.976	23.7182	23.7077	23.3239	23.8385	23.7077	23.7286	24.0105	23.9495	23.8858	23.9495	23.5983	23.5638	23.391	21.9985	21.9098	21.9847	22.2244	22.1363	22.2821	22.1886	22.3129	22.2821	21.8461	22.019	22.2036	21.8689	21.391	21.5261	21.6453	NA	NA	18.7107	18.2993	19.4002	18.1304	18.8858	19.5193	18.9504	NA
O88186	O88186	O88186	GPIX_MOUSE	4	3	Gp9	Gp9	Platelet glycoprotein IX	NA	NA	NA	NA	18.8385	NA	16.2706	NA	NA	NA	NA	NA	NA	20.0691	21.1015	NA	NA	NA	NA	NA	NA	NA	NA	NA	NA	NA	NA	17.873	20.1332	21.1519	18.1556	NA	NA	NA	NA	NA	NA	NA	NA	NA	NA
O88207	O88207	O88207	CO5A1_MOUSE	4	3	Col5a1	Col5a1	Collagen alpha-1(V) chain	22.8802	22.1519	21.4273	20.7876	21.0359	21.0426	21.6628	20.0821	22.6096	22.4324	23.2679	22.4651	22.0951	21.6671	22.0393	NA	NA	NA	NA	NA	NA	NA	NA	NA	NA	NA	NA	NA	NA	NA	NA	NA	NA	17.5011	NA	NA	NA	NA	NA	NA	NA
O88271	O88271	O88271	CFDP1_MOUSE	3	3	Cfdp1	Cfdp1	Craniofacial development protein 1	NA	NA	NA	16.75	15.9969	NA	17.7938	NA	NA	18.2804	18.409	NA	NA	17.5057	NA	18.4929	17.8056	17.4217	17.8515	17.3973	17.7495	18.1596	18.2056	19.234	19.6456	19.8546	19.4431	19.3875	19.4609	19.5849	19.2739	NA	NA	NA	NA	NA	NA	NA	NA	NA	NA
O88291	O88291	O88291;A0A0R4J098	ZN326_MOUSE	2	2	Znf326	Znf326	DBIRD complex subunit ZNF326	17.6366	18.088	17.4187	18.2103	18.3714	18.2795	18.1125	17.8113	19.3405	19.631	19.1778	19.4186	19.0165	18.8758	18.759	NA	NA	NA	NA	NA	NA	NA	NA	NA	NA	NA	NA	18.049	17.2656	17.8307	17.5027	19.4755	NA	NA	18.9235	17.0858	NA	NA	19.1092	19.1902	18.9421
O88322	O88322	O88322;A0A286YCQ5	NID2_MOUSE	52	35	Nid2	Nid2	Nidogen-2	21.8802	21.5961	21.2361	21.0292	21.3538	21.2361	21.502	20.9672	22.4221	22.2905	22.714	22.5754	22.5685	23.0325	22.5568	19.2147	NA	17.6437	17.6895	17.8531	18.3793	18.2956	17.5158	19.3356	19.0332	18.8997	19.3733	18.9691	19.1886	19.477	19.006	19.4173	20.5069	21.3101	22.3857	NA	21.4526	20.4476	20.7955	21.6929	20.1332
O88322;P10493	O88322	O88322;P10493	NID1_MOUSE;NID2_MOUSE	1	1	Nid1;Nid2	Nid1	Nidogen-2	22.1612	22.5165	NA	NA	22.2302	22.1395	22.7056	21.7915	23.1612	23.0723	23.4298	23.214	22.9933	23.2679	22.8689	NA	19.8616	19.6151	19.8118	17.9045	NA	19.6236	19.5451	19.6534	19.9601	20.002	20.3857	20.2989	20.3857	20.0691	20.8727	NA	NA	NA	NA	NA	NA	NA	18.2446	NA	NA
O88325	O88325	O88325	O88325_MOUSE	5	5	Naglu	Naglu	Alpha-N-acetylglucosaminidase	21.2933	NA	NA	NA	NA	NA	NA	NA	16.4085	NA	NA	15.268	NA	NA	NA	NA	NA	NA	NA	16.5782	NA	16.3908	14.5981	17.4541	17.4399	17.5597	17.6595	17.3034	NA	17.0979	15.8489	NA	NA	NA	NA	NA	NA	NA	NA	NA	NA
O88329;P46735	O88329	O88329;P46735;Q7TQD7;E9Q580;E9QNH6	MYO1A_MOUSE;MYO1B_MOUSE	2	2	Myo1a;Myo1b	Myo1a	Unconventional myosin-Ia	NA	NA	NA	NA	NA	NA	NA	NA	NA	NA	NA	NA	NA	NA	NA	NA	NA	NA	NA	NA	NA	NA	NA	NA	NA	NA	NA	NA	NA	NA	NA	19.0319	16.726	19.245	NA	NA	NA	NA	17.7288	17.0634	NA
O88342	O88342	O88342;A0A0J9YU05	WDR1_MOUSE	40	26	Wdr1	Wdr1	WD repeat-containing protein 1	22.8557	22.48	22.7836	22.654	22.5475	22.8346	22.4451	22.6518	22.7955	22.7776	22.6431	22.4349	22.6253	22.8014	22.7695	24.1488	24.2021	24.4362	24.239	24.019	24.1719	24.1015	23.9316	24.3101	24.4551	24.4234	24.317	24.2821	24.632	24.6703	24.2021	22.6757	23.3239	23.2679	22.7574	23.074	22.9847	23.1316	22.9441	22.5069	23.8764
O88343	O88343	O88343;A0A668KM61;A7E1Z5;E9Q8N8;A0A571BE55	S4A4_MOUSE	1	1	Slc4a4	Slc4a4	Electrogenic sodium bicarbonate cotransporter 1	NA	NA	NA	NA	NA	NA	NA	NA	NA	19.8215	NA	17.5864	NA	NA	NA	NA	NA	NA	NA	17.7458	17.1311	NA	NA	17.9839	NA	19.0394	NA	NA	NA	NA	NA	NA	NA	NA	NA	NA	NA	NA	NA	NA	NA
O88351	O88351	O88351;Q5D0E0;A0A0R4J0T4;F6ULQ4;Q3U141	IKKB_MOUSE	1	1	Ikbkb	Ikbkb	Inhibitor of nuclear factor kappa-B kinase subunit beta	NA	NA	NA	NA	NA	NA	NA	NA	NA	15.722	NA	15.839	NA	NA	NA	14.217	NA	NA	NA	NA	NA	NA	NA	15.4395	NA	15.4272	14.2139	12.9269	NA	NA	NA	NA	NA	NA	NA	NA	NA	NA	NA	NA	NA
O88384	O88384	O88384;Q91XH6;F6UHS3	VTI1B_MOUSE	4	4	Vti1b	Vti1b	Vesicle transport through interaction with t-SNAREs homolog 1B	19.6831	19.6818	19.0153	19.5467	19.2696	19.6136	19.0922	19.3849	20.4676	20.5545	19.9459	20.3101	20.3101	20.0292	19.7814	NA	17.4415	18.01	18.4195	17.8832	17.2261	19.6401	17.9259	19.5711	19.0062	19.5017	19.2994	18.9701	18.3902	19.2623	19.2488	NA	NA	NA	NA	NA	NA	NA	NA	NA	NA
O88393	O88393	O88393;A0A0R4J097	TGBR3_MOUSE	2	2	Tgfbr3	Tgfbr3	Transforming growth factor beta receptor type 3	NA	NA	NA	NA	NA	NA	NA	NA	NA	NA	NA	NA	NA	NA	NA	NA	NA	NA	NA	NA	NA	NA	NA	14.9698	NA	14.8468	15.9173	13.5782	NA	13.1904	13.4046	NA	NA	NA	NA	NA	NA	NA	NA	NA	NA
O88425	O88425	O88425;A0A0G2JE30	NDK6_MOUSE	1	1	Nme6	Nme6	Nucleoside diphosphate kinase 6	NA	NA	NA	NA	17.1586	NA	16.6653	NA	17.5861	17.2065	17.6421	17.1981	NA	17.111	16.8157	NA	NA	NA	NA	NA	NA	NA	NA	16.0947	NA	16.7693	NA	NA	NA	NA	18.3494	NA	NA	NA	NA	NA	NA	NA	NA	NA	NA
O88427	O88427	O88427;E9Q6P9;E9Q6E4	CAC1H_MOUSE	1	1	Cacna1h	Cacna1h	Voltage-dependent T-type calcium channel subunit alpha-1H	NA	NA	NA	NA	NA	NA	NA	NA	NA	14.5869	NA	15.2782	NA	NA	16.325	NA	NA	NA	NA	NA	NA	NA	NA	NA	NA	NA	NA	NA	NA	NA	NA	NA	NA	NA	NA	NA	NA	NA	NA	NA	NA
O88428	O88428	O88428;A0A494B923;A0A494BB18	PAPS2_MOUSE	2	1	Papss2	Papss2	Bifunctional 3'-phosphoadenosine 5'-phosphosulfate synthase 2	NA	NA	NA	NA	NA	NA	NA	NA	NA	NA	NA	NA	NA	NA	NA	14.9678	15.1852	14.8076	NA	15.8359	16.5115	16.969	16.862	17.4678	17.0803	16.7285	NA	16.5794	16.0921	15.6239	16.266	NA	NA	NA	NA	NA	NA	NA	NA	NA	NA
O88441	O88441	O88441	MTX2_MOUSE	15	11	Mtx2	Mtx2	Metaxin-2	22.8839	22.8113	23.0037	22.8538	22.9459	22.8746	22.953	23.2679	22.5615	22.4576	22.5961	22.5522	22.5189	22.343	22.6119	22.3129	22.5093	22.0918	22.3752	22.714	22.6584	22.3857	22.6096	21.8764	21.7756	21.6364	21.9134	21.8839	21.714	21.8764	21.9171	20.8651	20.5731	21.2361	21.2244	20.4375	21.2302	20.7389	20.1206	20.6096	17.8656
O88447	O88447	O88447;Q5UE59;Q8CD76;A0A5F8MPZ2;E9Q7C9;Q7TNF4;F6UYN4	KLC1_MOUSE	6	6	Klc1	Klc1	Kinesin light chain 1	17.6741	16.4146	17.2043	17.0735	NA	17.1781	NA	NA	18.3875	18.8357	18.5818	17.2492	18.7865	18.4738	18.7194	19.1769	18.7633	18.9374	19.0541	18.8102	18.7945	18.6233	18.8204	20.002	19.859	19.9091	19.5071	19.5038	19.4855	18.8807	19.2593	NA	NA	16.9571	NA	NA	NA	NA	17.4531	NA	NA
O88447;O88448	O88447	O88447;O88448;Q5UE59;Q8CD76;Q91YS4;A0A5F8MPZ2;D3YXZ3;E9Q7C9;Q7TNF4	KLC1_MOUSE;KLC2_MOUSE	1	1	Klc1;Klc2	Klc1	Kinesin light chain 1	NA	NA	NA	NA	NA	NA	NA	NA	NA	NA	NA	NA	NA	16.4969	NA	NA	NA	NA	NA	NA	NA	NA	NA	NA	19.2175	19.2894	19.7671	NA	18.6309	NA	NA	NA	NA	NA	NA	NA	NA	NA	NA	NA	NA
O88447;O88448;Q9DBS5	O88447	O88447;O88448;Q5UE59;Q8CD76;Q91YS4;Q9DBS5;A0A5F8MPZ2;D3YXZ3;E9Q7C9;Q7TNF4	KLC1_MOUSE;KLC2_MOUSE;KLC4_MOUSE	1	1	Klc1;Klc2;Klc4	Klc1	Kinesin light chain 1	NA	NA	16.7968	NA	NA	NA	14.3692	15.5181	17.6451	17.957	17.8964	17.5451	17.7885	NA	17.2987	16.033	17.016	NA	16.2218	15.5547	16.7991	16.5094	16.9689	17.6462	17.2487	17.4341	18.1808	17.8631	18.1258	18.1766	18.2552	NA	NA	NA	NA	NA	NA	NA	NA	NA	NA
O88447;Q9DBS5	O88447	O88447;O88448;Q5UE59;Q8CD76;Q91YS4;Q9DBS5;A0A5F8MPZ2;D3YXZ3;E9Q7C9;Q7TNF4	KLC1_MOUSE;KLC4_MOUSE	1	1	Klc1;Klc4	Klc1	Kinesin light chain 1	NA	NA	NA	NA	NA	NA	NA	NA	NA	NA	NA	NA	NA	NA	NA	17.4786	NA	18.0186	17.1329	NA	NA	18.0441	NA	NA	18.6977	18.1398	NA	18.1802	18.245	NA	NA	NA	NA	NA	NA	NA	NA	NA	NA	NA	NA
O88448	O88448	O88448;Q5UE59;Q8CD76;Q91YS4;A0A5F8MPZ2;D3YXZ3;E9Q7C9;Q7TNF4	KLC2_MOUSE	4	3	Klc2	Klc2	Kinesin light chain 2	NA	NA	NA	NA	NA	NA	17.9467	NA	NA	NA	NA	NA	NA	NA	NA	16.5806	17.1363	17.4184	17.7138	NA	18.0237	NA	17.0112	17.7167	18.8176	18.0087	NA	NA	17.9401	17.7252	NA	NA	NA	NA	NA	NA	NA	NA	NA	NA	NA
O88448;Q9DBS5	O88448	O88448;Q5UE59;Q8CD76;Q91YS4;Q9DBS5;A0A5F8MPZ2;D3YXZ3;E9Q7C9;Q7TNF4	KLC2_MOUSE;KLC4_MOUSE	3	2	Klc2;Klc4	Klc2	Kinesin light chain 2	NA	NA	NA	NA	NA	NA	NA	NA	NA	NA	NA	NA	NA	NA	17.9977	17.833	18.2524	17.9483	18.6337	18.1932	18.4307	18.6241	18.1932	19.3522	19.0282	18.8088	19.1767	19.2067	19.2484	19.1091	18.9525	20.1332	NA	19.557	19.2306	NA	NA	NA	NA	NA	NA
O88456	O88456	O88456;Q9D7J7;A0A0R4J1C2	CPNS1_MOUSE	11	8	Capns1	Capns1	Calpain small subunit 1	20.5545	20.0156	20.4067	20.68	20.8346	20.7307	20.5165	20.5823	21.3805	21.1332	20.9812	20.8802	21.3538	21.0559	21.0224	21.4726	21.3857	21.1704	21.1886	21.2006	21.2707	21.1457	21.2006	21.654	21.6843	21.8839	21.5165	21.7182	21.632	21.5069	21.1946	20.0821	17.8005	20.002	19.7724	19.8447	20.265	19.5058	20.0156	20.5823	NA
O88487	O88487	O88487;A2BFF9;A2BFF5;A2BFF8;Q3TPJ8	DC1I2_MOUSE	21	15	Dync1i2	Dync1i2	Cytoplasmic dynein 1 intermediate chain 2	20.4273	19.8245	20.3538	20.1581	20.0691	19.9306	20.0426	19.6983	20.4375	20.3962	20.2877	20.2877	20.2535	20.3857	20.3211	19.8317	20.002	19.839	20.2535	20.1206	19.9459	19.9167	19.7479	20.1946	20.3962	20.2184	20.6096	20.895	20.68	20.654	20.7876	21.1332	21.6584	21.7223	21.9882	22.0983	22.2593	22.2036	21.2933	20.8876	21.391
O88492	O88492	O88492;A0A571BEC9	PLIN4_MOUSE	56	37	Plin4	Plin4	Perilipin-4	22.7119	22.8442	22.6736	22.8595	22.44	22.9566	22.9116	22.9654	23.4676	23.6431	23.5983	23.5285	23.4676	23.7796	23.5638	22.3778	22.3988	22.4701	22.5568	22.8746	22.9899	22.7327	22.7451	22.8404	22.7161	22.8423	23.0886	22.7265	23.0275	22.6736	22.5356	22.3619	21.9742	22.3045	22.3017	22.1856	22.3752	22.239	22.0559	21.8461	21.0691
O88507	O88507	O88507	CNTFR_MOUSE	5	3	Cntfr	Cntfr	Ciliary neurotrophic factor receptor subunit alpha	NA	NA	NA	NA	17.1047	NA	NA	NA	19.2119	19.3983	19.1456	19.3595	19.9459	20.0821	19.6183	14.503	NA	NA	14.2098	16.4675	15.9993	15.4779	14.7373	18.8916	19.521	19.0213	19.8949	19.892	19.5186	19.7274	19.6785	NA	NA	NA	NA	NA	NA	NA	NA	NA	NA
O88520	O88520	O88520;A0A494BAG1	SHOC2_MOUSE	2	2	Shoc2	Shoc2	Leucine-rich repeat protein SHOC-2	16.1392	15.6406	15.7891	15.0433	NA	16.4108	NA	13.5497	15.383	16.2682	16.4947	16.4802	17.5734	16.175	16.9929	NA	17.0118	16.0174	NA	15.6013	16.2774	16.3801	16.4373	16.7411	14.2284	16.2744	16.1947	16.5635	16.8814	17.306	NA	NA	NA	NA	NA	NA	NA	NA	NA	NA	NA
O88522	O88522	O88522;Q7TSS3;A3KG38;A3KG40;A3KG41;A3KG44;E9Q2Y3;Q8VC91	NEMO_MOUSE	2	2	Ikbkg	Ikbkg	NF-kappa-B essential modulator	NA	NA	NA	NA	NA	NA	NA	16.9722	NA	18.0075	18.1078	NA	NA	18.1262	NA	17.5312	NA	17.179	NA	NA	NA	NA	NA	18.3856	18.8951	18.0665	18.8787	19.1641	18.2718	18.1006	18.5087	NA	NA	NA	NA	NA	NA	NA	NA	NA	NA
O88531	O88531	O88531	PPT1_MOUSE	10	6	Ppt1	Ppt1	Palmitoyl-protein thioesterase 1	20.1332	19.6959	19.7187	19.6446	20.2989	19.7817	19.764	19.5929	20.4972	20.6714	20.6453	20.3321	20.8346	20.3538	20.4676	20.0951	20.1946	20.1581	20.0559	20.7223	20.5261	20.5638	20.3211	21.0156	20.9672	20.8802	21.0224	20.8423	20.8269	20.895	20.9316	19.0997	NA	17.5225	NA	NA	NA	NA	NA	16.0568	NA
O88532	O88532	O88532	ZFR_MOUSE	9	8	Zfr	Zfr	Zinc finger RNA-binding protein	17.8807	17.1474	17.3129	17.0309	17.3594	16.7002	17.5192	17.1932	18.762	18.95	18.8387	18.9304	18.5635	18.1095	18.5671	NA	NA	NA	NA	18.9925	NA	NA	NA	18.5149	15.7886	14.6451	16.0922	17.3877	17.4146	17.4747	17.3143	18.2055	18.9039	19.4509	19.1728	17.768	17.8716	18.3993	17.7796	18.7332	17.3172
O88533	O88533	O88533	DDC_MOUSE	7	6	Ddc	Ddc	Aromatic-L-amino-acid decarboxylase	17.5869	NA	NA	17.3438	17.9076	18.1462	18.4776	NA	NA	18.4029	NA	18.088	17.8735	17.9403	18.1995	18.4822	18.8469	17.8844	18.4729	19.0301	19.6237	19.4965	19.609	19.2114	18.8786	19.2263	19.2861	19.6627	19.8667	19.6165	19.7629	NA	NA	NA	NA	NA	NA	NA	NA	NA	NA
O88543	O88543	O88543;F6YCA7	CSN3_MOUSE	16	13	Cops3	Cops3	COP9 signalosome complex subunit 3	20.1825	19.574	20.1946	20.0691	20.0426	19.9601	19.9601	19.7871	21.1765	21.0691	20.9601	21.0951	21.2477	21.2419	21.3592	21.0691	20.85	20.6971	20.6971	20.7471	20.8191	20.6886	20.343	20.9024	20.6186	21.0224	20.6096	20.3857	20.2535	20.3538	19.8665	20.0292	18.4309	19.3703	18.1919	20.1704	18.7276	19.3543	18.8598	18.8424	18.1941
O88544	O88544	O88544;D3YV99;D3Z1R9;F6QTS1	CSN4_MOUSE	39	23	Cops4	Cops4	COP9 signalosome complex subunit 4	20.1206	20.0156	20.1946	20.2877	20.0821	20.4874	20.2764	20.3857	21.417	21.5545	21.4825	21.3962	21.5069	21.6231	21.5117	21.5869	21.502	21.4526	21.4476	21.3376	21.4375	21.3538	21.1704	22.1426	22.1206	22.1612	22.0393	21.8346	22.0886	22.019	21.714	21.0493	20.4775	21.2593	19.8716	21.5823	20.4576	NA	21.0559	21.0821	19.0614
O88545	O88545	O88545;D3Z0F5	CSN6_MOUSE	15	11	Cops6	Cops6	COP9 signalosome complex subunit 6	19.4759	19.0185	19.553	19.2666	19.7606	19.9145	19.9882	19.9037	20.9601	20.953	20.8727	20.8191	21.0691	20.9951	20.9459	20.9243	20.8876	21.002	20.953	20.8191	20.8727	20.7876	20.6096	21.1946	21.002	21.1519	20.8346	20.7715	20.7056	20.6006	20.417	19.4765	NA	20.0691	NA	NA	19.3593	20.2764	19.7328	20.3321	NA
O88559	O88559	O88559;A0A0R4J1I3;D3YZC2;F8WHD9	MEN1_MOUSE	1	1	Men1	Men1	Menin	NA	NA	NA	NA	NA	NA	NA	NA	NA	NA	NA	NA	NA	NA	17.3995	NA	NA	NA	NA	NA	NA	NA	NA	NA	NA	NA	NA	NA	NA	NA	NA	NA	NA	NA	NA	NA	NA	NA	NA	NA	NA
O88569	O88569	O88569;A0A0N4SUM2	ROA2_MOUSE	47	27	Hnrnpa2b1	Hnrnpa2b1	Heterogeneous nuclear ribonucleoproteins A2/B1	24.8093	24.7895	24.8904	24.9088	25.1095	25.0526	25.2426	25.0609	25.6096	25.7129	25.6971	25.5638	25.228	25.0148	25.2244	22.3752	22.823	22.5731	22.5189	22.6409	22.7286	22.6453	22.6209	23.7389	23.8385	23.6096	23.9225	24.8576	25.1642	24.8811	24.8142	26.2874	26.4218	25.8788	26.2244	26.1642	25.5522	25.8552	26.0422	24.3376	26.2058
O88569;P49312	O88569	O88569;P49312;Q5EBP8;A0A0N4SUM2	ROA1_MOUSE;ROA2_MOUSE	1	1	Hnrnpa1;Hnrnpa2b1	Hnrnpa1	Heterogeneous nuclear ribonucleoproteins A2/B1	NA	NA	NA	NA	NA	NA	NA	15.1043	NA	NA	14.5818	NA	NA	NA	NA	NA	NA	NA	NA	NA	NA	NA	NA	NA	NA	NA	NA	NA	NA	NA	NA	NA	NA	NA	NA	NA	NA	13.8371	NA	NA	NA
O88587	O88587	O88587	COMT_MOUSE	18	12	Comt	Comt	Catechol O-methyltransferase	21.0493	20.7056	21.1079	20.9951	20.68	20.7715	20.3645	20.4273	21.9207	21.9916	21.8461	21.928	22.1825	21.8269	22.239	22.1581	22.0951	22.2184	22.2707	21.5404	21.7307	21.6364	21.6584	21.7553	21.9098	21.7675	21.7307	22.2155	22.0122	21.9316	21.7675	17.8202	NA	20.2989	NA	NA	17.6974	NA	NA	18.9644	NA
O88597	O88597	O88597	BECN1_MOUSE	1	1	Becn1	Becn1	Beclin-1	NA	NA	NA	NA	NA	NA	NA	NA	NA	NA	15.309	NA	NA	15.8645	NA	NA	NA	NA	NA	14.3629	NA	NA	13.5751	14.7548	NA	NA	NA	15.9242	15.1912	14.4098	15.436	NA	NA	NA	NA	NA	NA	NA	NA	NA	NA
O88623	O88623	O88623	UBP2_MOUSE	2	2	Usp2	Usp2	Ubiquitin carboxyl-terminal hydrolase 2	17.5691	NA	16.0313	NA	17.0665	17.2113	17.3939	16.6776	NA	NA	16.336	17.3057	NA	NA	16.9462	NA	NA	NA	NA	NA	NA	NA	NA	NA	NA	NA	NA	NA	NA	NA	NA	NA	NA	NA	NA	NA	NA	NA	NA	NA	NA
O88653	O88653	O88653	LTOR3_MOUSE	3	2	Lamtor3	Lamtor3	Ragulator complex protein LAMTOR3	19.3755	18.8535	18.8684	19.261	19.1107	19.2835	19.072	18.3742	19.6724	19.8294	19.901	19.7566	19.1256	18.6791	18.9701	18.6841	18.9344	19.622	18.7282	18.9909	19.3425	19.1975	18.9505	19.915	19.6147	19.2948	19.0006	19.4152	18.7749	19.1314	19.3819	NA	NA	NA	NA	NA	NA	NA	NA	NA	NA
O88667	O88667	O88667;Q6PGA2	RAD_MOUSE	5	5	Rrad	Rrad	GTP-binding protein RAD	18.4604	17.7363	18.5342	17.7167	18.8818	17.9673	18.5911	18.2421	19.2223	19.4987	19.2498	19.1652	19.7867	19.6843	19.4762	19.0416	19.0561	18.8454	18.7154	17.9833	18.0718	18.0052	18.2804	18.3026	18.1595	18.8647	18.533	18.3619	18.9572	18.2271	17.918	19.9601	19.5601	20.2535	19.9882	19.7096	19.7025	19.3789	19.9252	20.0156	19.8631
O88668	O88668	O88668;K4DI63	CREG1_MOUSE	2	2	Creg1	Creg1	Protein CREG1	17.8673	17.2419	17.7141	17.6046	17.3544	17.7693	17.8432	17.7152	18.4148	17.885	18.0631	17.3254	18.3542	18.5989	18.5502	18.3679	18.5058	17.0096	18.7544	19.3175	19.0952	19.2483	19.3158	18.8531	19.3285	19.0159	19.152	19.5979	18.829	19.161	19.5606	NA	NA	NA	NA	NA	NA	NA	NA	NA	NA
O88673	O88673	O88673	DGKA_MOUSE	1	1	Dgka	Dgka	Diacylglycerol kinase alpha	NA	NA	NA	NA	NA	NA	NA	NA	NA	17.3609	NA	NA	NA	16.2161	NA	NA	NA	NA	NA	14.1535	NA	NA	NA	14.8599	NA	NA	NA	NA	NA	16.2557	NA	NA	NA	NA	NA	NA	NA	NA	NA	NA	NA
O88685	O88685	O88685;B7ZCF1;A0A087WPH7;F6Q2E3	PRS6A_MOUSE	34	22	Psmc3	Psmc3	26S proteasome regulatory subunit 6A	21.265	20.7796	21.1825	21.0359	21.1457	21.2244	21.1143	20.9672	22.3017	22.3592	22.0886	22.1015	21.9916	22.2506	22.1269	22.4947	22.5165	22.4775	22.4425	22.5165	22.4726	22.5568	22.3457	23.1991	22.9829	23.0723	22.8633	22.4298	22.6141	22.5213	22.4451	22.0526	21.4375	22.1015	21.7389	22.1363	22.2302	22.1673	21.6971	22.3266	22.019
O88696	O88696	O88696	CLPP_MOUSE	15	10	Clpp	Clpp	ATP-dependent Clp protease proteolytic subunit, mitochondrial	22.1519	21.8839	22.0658	22.1704	21.9566	22.1704	22.2564	21.654	21.6497	21.5069	21.6051	21.3156	20.9316	21.3857	21.2302	22.1426	22.2792	22.239	22.2679	22.1704	22.0918	22.3484	22.4601	21.6628	21.9951	21.6886	21.9243	22.0359	21.9916	22.0258	22.343	20.6276	20.7223	20.8423	20.3962	20.3962	21.0756	21.1015	19.8697	20.4775	20.5451
O88700	O88700	E9PZ97;O88700	BLM_MOUSE	1	1	Blm	Blm	RecQ-like DNA helicase BLM	20.1704	NA	NA	NA	NA	20.1079	19.7918	NA	NA	NA	19.8239	NA	19.7261	NA	NA	18.8838	18.6289	18.6606	18.4916	18.0176	16.3129	18.9752	19.4281	18.7144	18.64	17.7588	18.7908	16.2416	17.9444	17.471	17.7039	NA	NA	NA	NA	NA	NA	NA	NA	NA	NA
O88712	O88712	O88712;A0A0J9YU62;A0A0J9YUM4;A0A0J9YUR5;A0A0J9YVI3	CTBP1_MOUSE	12	9	Ctbp1	Ctbp1	C-terminal-binding protein 1	17.6195	NA	18.4346	18.3398	17.4055	18.225	19.9172	17.5156	19.3749	19.8806	19.668	19.3865	19.3445	19.4893	19.659	20.2066	20.4775	20.265	20.4273	20.2764	20.4576	20.6096	20.4273	20.7307	20.4972	20.6186	20.0821	20.6628	20.3645	20.5165	20.5731	NA	NA	NA	NA	19.1576	NA	NA	NA	NA	NA
O88712;P56546	O88712	O88712;P56546;Q91YZ2;A0A0J9YTW3;A0A0J9YU62;A0A0J9YUM4;E9PWQ9;E9Q0T4	CTBP1_MOUSE;CTBP2_MOUSE	4	4	Ctbp1;Ctbp2	Ctbp1	C-terminal-binding protein 1	20.002	19.4509	20.1079	19.8057	19.5983	19.9601	19.9601	19.8282	21.0559	21.1765	20.8269	21.0088	20.8034	21.0156	20.8802	20.7471	20.4874	20.4067	20.7715	19.9459	19.9882	20.2989	20.1825	20.9951	20.6364	21.0625	20.4067	20.8191	20.9316	20.7955	20.8034	NA	NA	NA	NA	NA	NA	NA	NA	NA	NA
O88735	O88735	O88735;D3YWN7;E9QMU3	MAP7_MOUSE	3	3	Map7	Map7	Ensconsin	NA	NA	NA	NA	NA	NA	NA	17.33	NA	NA	NA	NA	NA	NA	NA	NA	NA	NA	NA	NA	NA	NA	NA	NA	NA	NA	NA	NA	NA	NA	NA	18.3333	17.9039	16.6065	NA	NA	NA	NA	NA	NA	17.5344
O88736	O88736	O88736;Q8C5N9	DHB7_MOUSE	3	3	Hsd17b7	Hsd17b7	3-keto-steroid reductase/17-beta-hydroxysteroid dehydrogenase 7	17.5377	17.6775	17.2155	16.9258	16.2849	17.6537	16.694	16.7723	17.458	17.7344	17.6711	16.9864	19.0827	18.5727	18.9702	18.1404	NA	NA	16.7448	NA	NA	NA	NA	NA	NA	NA	NA	17.3475	18.3261	17.742	18.0635	NA	NA	NA	NA	NA	NA	NA	NA	NA	NA
O88738	O88738	O88738;A0A3Q4EH00;S4R1L5;S4R2P8	BIRC6_MOUSE	12	11	Birc6	Birc6	Baculoviral IAP repeat-containing protein 6	17.4795	NA	17.3588	NA	NA	16.6037	16.7931	14.722	18.3092	18.3195	18.07	18.0662	17.8835	17.5388	17.9236	16.6329	15.5363	16.621	16.5148	16.6372	16.0543	15.607	16.0764	17.2571	16.6956	17.0543	16.0062	16.3156	15.5078	NA	NA	NA	NA	NA	NA	NA	NA	NA	NA	NA	NA
O88746	O88746	O88746;Q3UDC3	TOM1_MOUSE	21	16	Tom1	Tom1	Target of Myb1 membrane trafficking protein	20.1704	19.5393	20.0691	20.002	19.7952	19.9316	19.8752	19.5408	21.5356	21.502	21.1825	21.1457	21.4375	21.654	21.4874	21.1395	21.002	20.9812	21.0088	20.9672	21.002	20.9024	20.8802	22.1795	22.2736	22.3619	22.1642	22.155	22.2564	22.1301	21.9882	20.2184	19.7487	20.0156	19.8195	20.2989	19.2304	NA	NA	20.6006	NA
O88783	O88783	O88783	FA5_MOUSE	4	4	F5	F5	Coagulation factor V	NA	NA	NA	NA	NA	NA	NA	NA	NA	NA	NA	NA	NA	NA	NA	NA	NA	NA	NA	NA	NA	NA	NA	NA	NA	NA	NA	NA	17.3375	18.0001	16.8215	NA	NA	NA	NA	NA	NA	NA	NA	NA	NA
O88792	O88792	O88792	JAM1_MOUSE	6	6	F11r	F11r	Junctional adhesion molecule A	18.6946	19.2671	18.9148	18.9629	19.0579	18.8344	19.7113	18.9282	19.8012	19.2949	19.6573	19.2953	18.8406	19.462	19.3642	17.9232	19.161	18.8076	19.1392	18.6353	18.5723	17.7367	18.2427	19.1336	19.6648	19.0377	19.4131	18.8846	19.0166	19.5364	19.4361	NA	NA	NA	NA	NA	NA	NA	NA	NA	NA
O88811	O88811	O88811	STAM2_MOUSE	1	1	Stam2	Stam2	Signal transducing adapter molecule 2	NA	NA	NA	15.2846	NA	NA	NA	NA	NA	NA	NA	NA	NA	NA	NA	16.4025	14.8985	NA	NA	16.2647	15.6501	16.2785	15.6459	16.8945	16.9706	17.0394	16.71	16.9661	16.9552	16.8616	16.6486	NA	NA	NA	NA	NA	NA	NA	NA	NA	NA
O88811;P70297	O88811	O88811;P70297;Q3UGN9;A2ARJ0;B0R0N7	STAM1_MOUSE;STAM2_MOUSE	1	1	Stam;Stam2	Stam	Signal transducing adapter molecule 2	NA	NA	NA	NA	NA	NA	NA	NA	NA	NA	NA	NA	NA	NA	NA	13.711	NA	15.4338	NA	NA	NA	NA	NA	15.754	15.6772	16.826	16.811	17.2837	17.3959	17.8072	17.1568	NA	NA	NA	NA	NA	NA	NA	NA	NA	NA
O88824	O88824	O88824;D3Z4D1	JTB_MOUSE	1	1	Jtb	Jtb	Protein JTB	17.065	16.4965	17.0705	16.6149	16.4258	16.7709	15.978	NA	17.6875	17.9321	16.1598	17.8611	18.2773	17.949	18.5707	16.0825	16.0957	NA	NA	15.9061	NA	14.4444	15.3872	16.547	16.1928	15.7058	16.1238	17.0433	16.5234	16.9136	16.3985	NA	NA	NA	NA	NA	NA	NA	NA	NA	NA
O88829	O88829	O88829;A0A0R4J1J3;A0A0U1RNK2;A0A0U1RPP1	SIAT9_MOUSE	1	1	St3gal5	St3gal5	Lactosylceramide alpha-2,3-sialyltransferase	NA	NA	NA	NA	NA	NA	NA	NA	NA	NA	NA	NA	NA	NA	NA	NA	NA	NA	NA	NA	NA	NA	NA	NA	NA	NA	NA	NA	NA	NA	NA	NA	NA	NA	NA	NA	NA	NA	NA	NA	NA
O88843	O88843	O88843	CRADD_MOUSE	3	3	Cradd	Cradd	Death domain-containing protein CRADD	NA	NA	NA	NA	NA	NA	NA	NA	NA	NA	NA	NA	NA	16.4561	NA	18.6878	18.8839	NA	NA	18.7025	18.2193	18.1013	18.2371	18.1593	18.3757	17.9155	17.9097	17.8701	18.1793	18.5995	17.3934	NA	NA	NA	NA	NA	NA	NA	NA	NA	NA
O88844	O88844	O88844;A0A087WPT4;A0A087WRS9	IDHC_MOUSE	35	22	Idh1	Idh1	Isocitrate dehydrogenase [NADP] cytoplasmic	20.7634	20.0951	20.3752	20.4775	20.0951	20.5165	20.2989	20.654	20.7056	20.5823	20.5638	20.1704	20.343	20.417	20.1581	22.5892	22.7098	22.928	22.9548	22.6779	22.8423	22.7614	22.5731	23.0625	22.8708	23.0658	22.8651	22.9423	23.1015	22.9207	22.8346	21.4874	20.8651	19.8215	20.1079	19.5201	19.0265	20.002	20.1825	20.7955	20.0426
O88844;P54071	O88844	O88844;P54071;A0A087WPT4;A0A087WRS9;A0A0U1RP68;D3YVY3;D6RIL6	IDHC_MOUSE;IDHP_MOUSE	3	2	Idh1;Idh2	Idh1	Isocitrate dehydrogenase [NADP] cytoplasmic	27.217	25.9066	27.4314	27.2625	23.1946	26.976	27.1015	23.48	26.275	26.038	26.0062	25.6264	25.4676	24.8811	25.2353	26.7895	26.7771	26.8504	26.9869	26.515	26.5667	26.632	26.8974	25.5696	25.3376	25.4362	25.5315	25.5983	25.4298	25.6181	25.8881	NA	20.68	22.1395	21.3592	18.9479	20.0951	20.2419	20.9742	19.5026	18.546
O88851	O88851	O88851	RBBP9_MOUSE	15	10	Rbbp9	Rbbp9	Putative hydrolase RBBP9	20.002	21.0951	20.2302	20.7056	20.4476	21.0359	20.2989	20.1457	21.6628	21.3699	21.2006	21.1143	21.6584	21.4676	21.4067	21.9985	22.0393	21.9134	21.85	21.714	21.7634	21.6714	21.5117	23.2535	23.211	23.1825	22.7816	23.5285	23.5045	23.214	22.867	NA	NA	18.2078	NA	NA	NA	NA	NA	18.48	NA
O88876	O88876	O88876;B1ARS9;G5E8W9	DHRS3_MOUSE	1	1	Dhrs3	Dhrs3	Short-chain dehydrogenase/reductase 3	NA	NA	NA	NA	NA	NA	NA	NA	NA	NA	NA	NA	NA	NA	NA	NA	NA	NA	NA	NA	NA	NA	NA	NA	NA	NA	NA	NA	NA	NA	NA	NA	NA	NA	NA	NA	NA	NA	NA	NA	NA
O88878	O88878	O88878;D6RFT9	ZFAN5_MOUSE	1	1	Zfand5	Zfand5	AN1-type zinc finger protein 5	NA	NA	NA	NA	NA	NA	NA	NA	NA	NA	NA	NA	NA	NA	NA	13.4717	NA	14.9099	NA	13.158	13.3407	NA	14.2227	14.6268	14.7633	16.1875	15.9588	15.5963	15.7816	15.5335	15.3791	NA	NA	15.2391	NA	14.1006	NA	NA	NA	NA	NA
O88935	O88935	O88935	SYN1_MOUSE	2	2	Syn1	Syn1	Synapsin-1	NA	NA	NA	NA	NA	NA	NA	NA	NA	17.3705	16.1516	16.519	14.5001	14.2095	18.5922	NA	NA	NA	NA	NA	NA	NA	NA	NA	NA	NA	NA	16.8756	15.3198	16.5122	15.8211	NA	NA	NA	NA	15.2551	NA	NA	15.6517	NA	NA
O88947	O88947	O88947;D3Z215;D3Z521;Q3U3V1	FA10_MOUSE	6	5	F10	F10	Coagulation factor X	NA	NA	16.6146	NA	NA	16.2744	NA	NA	15.9993	17.4589	15.9478	16.5889	NA	16.7413	17.9254	18.6016	18.4717	18.4566	18.2771	17.0747	17.6428	18.0837	17.6466	18.3208	18.7922	18.842	18.3815	18.8094	19.0897	19.5654	18.133	NA	NA	NA	NA	NA	NA	NA	NA	NA	15.9951
O88951;O88952	O88951	O88951;O88952;Q8JZS0;Q3TUM0	LIN7B_MOUSE;LIN7C_MOUSE	2	2	Lin7b;Lin7c	Lin7b	Protein lin-7 homolog B	20.0426	19.8491	19.7833	19.5336	20.0426	19.8606	20.2184	19.8292	20.7955	20.9882	20.7715	20.7955	21.0625	21.2989	20.7056	18.2132	19.3256	19.115	19.4317	18.9719	18.7765	19.1432	19.0966	19.7161	20.0156	20.1946	19.9882	20.1079	20.0156	19.7569	20.4273	21.895	21.9566	22.1363	21.7182	22.3457	22.5451	22.6736	22.1856	22.1673	22.2564
O88952	O88952	O88952	LIN7C_MOUSE	8	5	Lin7c	Lin7c	Protein lin-7 homolog C	19.0638	18.4672	18.847	19.4602	18.9069	19.1487	19.2114	18.7612	19.9277	20.0426	20.0951	19.7053	19.8676	19.6358	19.7983	20.1332	19.6614	20.0156	19.7046	20.7955	19.6575	19.5286	19.9459	19.644	21.0886	20.265	20.6186	20.2302	19.7711	20.2184	20.2184	21.1079	19.6796	20.7715	19.2456	20.7471	21.0224	20.0821	20.5069	20.6006	18.7107
O88958	O88958	O88958;A0A494B9X2;A0A494BB68;D3Z0R5	GNPI1_MOUSE	9	8	Gnpda1	Gnpda1	Glucosamine-6-phosphate isomerase 1	17.8192	17.1934	17.9518	17.3444	17.3815	17.3926	16.6637	16.763	18.3001	17.9978	17.0783	17.8645	16.6872	18.182	18.4389	19.8903	19.9601	19.9105	19.8585	19.4992	19.7572	19.6511	19.4032	20.5356	20.6006	20.5638	20.343	20.0821	20.1825	20.0292	20.0156	NA	NA	NA	NA	NA	NA	NA	NA	NA	NA
O88958;Q9CRC9	O88958	O88958;Q9CRC9;A0A494B9X2;A0A494BB68;D3YWR1;D3Z0R5	GNPI1_MOUSE;GNPI2_MOUSE	3	2	Gnpda1;Gnpda2	Gnpda1	Glucosamine-6-phosphate isomerase 1	18.5874	17.8543	18.0065	17.798	18.1458	18.3764	15.9964	17.7188	NA	NA	NA	NA	NA	NA	NA	19.7609	20.0292	19.6262	19.7765	19.6665	20.1457	19.8635	19.6668	20.0951	20.3538	20.5823	20.3538	20.8269	21.3484	21.391	20.9601	NA	NA	NA	NA	NA	NA	NA	NA	NA	NA
O88967	O88967	O88967	YMEL1_MOUSE	11	11	Yme1l1	Yme1l1	ATP-dependent zinc metalloprotease YME1L1	19.4026	19.6564	19.7521	19.5633	19.4978	19.5112	18.9732	19.1772	19.4658	19.6471	19.7209	19.4571	19.3045	18.7661	19.8046	19.6929	19.4445	19.1754	18.8459	19.7365	19.7514	19.1981	19.4572	19.0796	18.7327	19.1707	19.5094	19.3282	18.9698	19.1855	19.6944	17.993	NA	20.0821	NA	NA	19.4596	18.4897	NA	17.6986	NA
O88968	O88968	O88968	TCO2_MOUSE	5	5	Tcn2	Tcn2	Transcobalamin-2	NA	NA	18.3146	NA	NA	NA	NA	NA	18.439	17.9936	17.8464	18.0851	18.0557	18.1773	18.3109	17.1796	17.2387	16.3892	16.9431	17.8761	17.4359	16.7994	17.2345	19.0917	18.7423	18.8085	19.2643	19.3576	19.4074	19.2936	19.6023	NA	NA	NA	NA	NA	NA	NA	NA	NA	NA
O88983	O88983	O88983;Q9D0J1	STX8_MOUSE	5	4	Stx8	Stx8	Syntaxin-8	17.9105	17.7841	17.4225	17.795	17.8622	17.2142	17.9844	18.0416	18.8998	19.179	19.4179	19.1006	19.298	19.0026	19.139	17.7548	17.5967	17.7267	17.5562	16.7548	17.3418	16.7356	17.331	17.8965	17.7158	18.2246	18.1715	18.0487	17.8897	18.0403	17.6713	NA	NA	NA	NA	NA	NA	NA	NA	NA	NA
O88986	O88986	O88986	KBL_MOUSE	15	12	Gcat	Gcat	2-amino-3-ketobutyrate coenzyme A ligase, mitochondrial	19.4608	18.757	19.3393	18.9626	19.1766	19.8924	19.4212	19.6135	19.5405	19.7535	19.4059	19.4901	19.1388	19.2429	19.2257	19.5849	19.7142	19.7927	19.1556	19.4231	19.8891	19.6668	19.8436	19.7033	20.4067	19.7021	20.2184	20.2989	20.3321	20.3101	20.5915	NA	NA	NA	NA	NA	NA	NA	NA	NA	NA
O88990	O88990	O88990	ACTN3_MOUSE	2	2	Actn3	Actn3	Alpha-actinin-3	NA	NA	NA	NA	NA	NA	NA	NA	NA	NA	NA	NA	NA	NA	NA	NA	NA	NA	NA	20.6096	NA	NA	NA	NA	NA	NA	NA	NA	NA	NA	NA	NA	NA	NA	NA	NA	NA	18.9445	NA	NA	NA
O88990;P57780;Q7TPR4	O88990	O88990;P57780;Q7TPR4;A0A1L1SV25;A1BN54;D3Z0L8;D3Z761;E9Q2W9	ACTN1_MOUSE;ACTN3_MOUSE;ACTN4_MOUSE	2	1	Actn1;Actn3;Actn4	Actn1	Alpha-actinin-3	20.7955	20.6971	20.6714	20.4273	20.7389	21.0691	20.7955	20.7307	21.1143	20.9882	21.0292	21.0886	21.2877	21.2877	21.2244	19.3427	19.6854	19.321	19.2568	19.891	19.8477	19.744	19.1036	20.5356	20.0156	20.5915	20.7955	20.2184	21.0691	21.391	20.5165	21.85	20.7876	21.7955	21.8839	22.1047	22.3857	22.7389	22.0592	21.68	20.6096
O88990;P57780;Q7TPR4;Q9JI91	O88990	O88990;P57780;Q7TPR4;Q9JI91;A0A1L1SV25;A1BN54;E9Q2W9	ACTN1_MOUSE;ACTN2_MOUSE;ACTN3_MOUSE;ACTN4_MOUSE	19	10	Actn1;Actn2;Actn3;Actn4	Actn1	Alpha-actinin-3	26.53	27.1214	26.9539	26.9088	26.7517	26.6865	26.9088	27.1312	26.2768	26.3239	26.5195	26.6181	26.4409	26.5898	26.5225	22.695	23.1047	22.7756	22.8969	23.3239	23.1269	22.7655	22.7715	23.417	23.6096	23.5045	24.0105	22.8764	23.6096	23.5522	23.5522	25.0105	24.1871	24.7745	24.1174	21.8802	22.7119	23.3511	23.7796	24.6096	23.0789
O88990;Q7TPR4;Q9JI91	O88990	O88990;Q7TPR4;Q9JI91;A1BN54;A0A1Y7VMW4	ACTN1_MOUSE;ACTN2_MOUSE;ACTN3_MOUSE	3	2	Actn1;Actn2;Actn3	Actn1	Alpha-actinin-3	19.2381	19.3571	NA	21.2244	18.0266	NA	19.2724	25.1015	NA	19.0032	19.303	20.9812	20.9024	20.9171	20.1332	19.2895	NA	NA	NA	NA	NA	NA	NA	NA	NA	17.2987	20.0691	19.0769	19.7202	19.5197	19.5055	24.48	24.5404	24.7846	24.3444	24.3844	24.7995	24.7895	25.0062	25.7771	25.3444
O88990;Q9JI91	O88990	O88990;Q9JI91	ACTN2_MOUSE;ACTN3_MOUSE	8	5	Actn2;Actn3	Actn2	Alpha-actinin-3	26.0955	26.2856	26.4282	26.2445	26.1927	26.2661	26.0629	26.6998	25.9694	25.8167	26.1293	25.8044	25.8811	25.8504	25.8599	21.2877	21.6231	20.3962	19.6823	21.9207	21.3376	21.1765	21.1079	22.3348	22.3725	22.1916	23.3239	22.1079	22.4476	22.4898	22.3376	23.7389	NA	NA	NA	NA	NA	NA	NA	24.8623	NA
O89001	O89001	O89001	CBPD_MOUSE	5	4	Cpd	Cpd	Carboxypeptidase D	15.3172	NA	16.1069	15.6861	15.9155	15.9759	16.316	15.0254	17.8393	18.1409	18.3011	18.0229	18.0243	17.8318	18.1656	NA	NA	NA	15.3653	NA	NA	14.2059	NA	17.0693	16.3386	16.9104	16.8727	17.2366	16.7627	17.2595	16.36	NA	NA	NA	NA	NA	NA	NA	NA	NA	NA
O89013	O89013	O89013	OBRG_MOUSE	1	1	Leprot	Leprot	Leptin receptor gene-related protein	NA	NA	NA	NA	NA	NA	NA	NA	NA	15.0881	14.8654	15.2903	12.4488	NA	15.21	NA	NA	NA	NA	NA	NA	NA	NA	NA	NA	NA	15.8795	14.2288	14.7458	15.6622	14.0005	NA	NA	NA	NA	NA	NA	NA	NA	NA	NA
O89016	O89016	O89016;A0A1Y7VMF7	ABCD4_MOUSE	2	2	Abcd4	Abcd4	Lysosomal cobalamin transporter ABCD4	NA	NA	NA	NA	NA	NA	NA	NA	17.7025	17.1409	17.0905	17.5412	17.6819	16.2782	17.144	NA	NA	NA	NA	NA	NA	NA	NA	NA	14.9636	NA	NA	15.7722	15.3358	16.2285	14.8598	NA	NA	NA	NA	NA	NA	NA	NA	NA	NA
O89017	O89017	O89017	LGMN_MOUSE	6	4	Lgmn	Lgmn	Legumain	17.4496	16.9512	17.1133	17.5434	18.2732	18.0525	18.0606	17.5359	19.4137	19.2076	18.3828	18.7853	18.8415	19.1356	18.513	18.6016	18.4744	18.9283	18.6856	19.2954	19.0027	19.0929	19.0865	19.9016	19.6503	19.4746	19.6057	19.7283	19.7317	19.5054	19.4701	NA	NA	NA	NA	NA	NA	NA	NA	17.4851	NA
O89020	O89020	O89020	AFAM_MOUSE	12	12	Afm	Afm	Afamin	15.6559	15.3483	18.5799	16.3688	NA	NA	NA	NA	17.2479	18.0901	17.2845	NA	16.7287	18.2496	17.2271	19.7639	19.7942	19.8961	19.6748	18.9424	19.1377	19.2762	19.2833	19.6789	19.9127	20.002	19.7374	19.7248	20.5545	20.2535	18.9893	NA	NA	NA	NA	NA	NA	NA	NA	NA	NA
O89023	O89023	O89023	TPP1_MOUSE	8	6	Tpp1	Tpp1	Tripeptidyl-peptidase 1	20.1457	19.8305	19.519	20.1079	19.839	20.2419	20.002	19.639	20.8113	20.6364	20.6628	20.5545	20.7715	20.9672	20.8346	20.1946	19.724	19.755	19.5632	20.2419	20.4375	20.1206	20.0426	20.8576	21.0625	21.0292	21.2593	21.0224	20.8876	20.9171	21.0886	18.8383	NA	NA	NA	NA	NA	NA	19.712	NA	NA
O89051	O89051	O89051;A0A2I3BPW7	ITM2B_MOUSE	4	4	Itm2b	Itm2b	Integral membrane protein 2B	NA	17.3988	NA	NA	NA	NA	18.2386	NA	18.7304	19.3269	18.8862	19.2979	19.5217	19.6362	18.9912	NA	NA	NA	NA	NA	NA	NA	16.6782	17.9324	18.2042	18.374	18.4736	18.6776	18.5956	18.5739	18.2643	NA	NA	NA	NA	NA	NA	NA	NA	18.1898	NA
O89053	O89053	O89053;G3UYK8;A0A0U1RPY8;D3YW57;D3YXM2;G3UX53	COR1A_MOUSE	14	12	Coro1a	Coro1a	Coronin-1A	18.6636	18.5458	18.8023	18.24	19.549	18.7227	18.8427	17.5362	19.1452	18.9406	18.7837	18.6683	20.4972	20.8423	21.2877	17.2242	17.1911	17.1199	17.647	18.0389	17.8344	17.5121	17.3241	18.3596	17.8532	18.1586	17.5836	19.8118	20.002	20.5545	19.3122	19.9882	17.9583	15.9141	19.2459	20.2184	18.2246	17.6039	17.7329	NA	NA
O89053;Q9WUM4	O89053	O89053;Q9WUM4;G3UYK8	COR1A_MOUSE;COR1C_MOUSE	2	1	Coro1a;Coro1c	Coro1a	Coronin-1A	NA	NA	NA	NA	NA	NA	NA	NA	NA	NA	NA	NA	NA	NA	NA	NA	NA	NA	NA	17.804	NA	NA	NA	17.7982	NA	NA	NA	NA	NA	NA	18.8985	22.2155	20.6714	20.8346	21.1946	21.6409	21.9134	21.3805	20.6453	19.9882	20.7471
O89079	O89079	O89079;D3Z315	COPE_MOUSE	15	11	Cope	Cope	Coatomer subunit epsilon	19.8432	19.4163	19.7807	19.9019	19.7069	19.6848	19.9459	19.502	21.3484	21.4425	21.3211	21.4324	21.5638	21.7013	21.4273	20.3645	20.3857	20.002	20.1946	20.343	20.1206	20.343	19.8096	21.1642	21.0359	21.4626	21.3045	20.5451	20.4476	20.8034	20.4476	19.6596	NA	NA	NA	17.3846	NA	NA	18.9304	19.3131	NA
O89084	O89084	O89084	PDE4A_MOUSE	6	5	Pde4a	Pde4a	cAMP-specific 3',5'-cyclic phosphodiesterase 4A	16.9791	16.8288	16.9768	16.9198	16.8067	16.583	16.7541	16.5132	17.9053	18.2166	17.8489	17.784	18.2076	18.1683	17.9478	16.5048	16.2598	NA	15.9393	NA	NA	14.9782	15.0866	17.3348	16.6344	16.6235	16.9743	16.1051	16.4737	16.0248	15.7801	NA	NA	NA	NA	NA	NA	NA	NA	17.8867	NA
O89086	O89086	O89086;Q8BG13	RBM3_MOUSE	6	4	Rbm3	Rbm3	RNA-binding protein 3	19.6615	19.6652	19.635	19.6106	19.5261	19.8306	19.6704	19.2349	21.1395	21.4221	21.3484	20.9098	20.85	20.85	20.9951	19.2452	19.5115	19.4694	19.4957	19.8274	19.8939	19.7804	19.6677	21.2593	21.4676	21.4825	21.6364	21.823	22.3294	22.0526	21.7265	21.3857	20.9388	20.5823	20.85	20.5451	20.9098	21.0493	20.9388	19.6717	21.5069
O89103	O89103	O89103	C1QR1_MOUSE	15	12	Cd93	Cd93	Complement component C1q receptor	19.7921	19.3858	19.7616	19.5621	19.7123	19.9254	19.5191	19.0145	20.4874	20.0426	19.5974	19.9459	20.0691	19.9316	19.9316	19.166	19.2984	19.2783	19.1256	19.6427	19.5983	19.8082	19.8771	19.7507	19.7722	20.1457	20.0426	19.8624	20.0559	20.3752	20.0691	NA	NA	NA	NA	NA	NA	NA	NA	NA	NA
O89106	O89106	O89106;E9PZ91;E9PVU9;F6SV10	FHIT_MOUSE	2	2	Fhit	Fhit	Bis(5'-adenosyl)-triphosphatase	17.7288	NA	17.1579	16.2715	17.7421	NA	NA	NA	NA	NA	NA	NA	NA	NA	NA	NA	NA	NA	NA	18.149	NA	NA	NA	18.2821	NA	NA	16.4018	18.6183	17.9581	17.6438	18.5731	NA	NA	NA	NA	NA	NA	NA	NA	NA	NA
O89110	O89110	O89110;A0A087WQT6	CASP8_MOUSE	1	1	Casp8	Casp8	Caspase-8	NA	NA	NA	NA	NA	NA	NA	NA	NA	NA	NA	NA	NA	NA	NA	NA	NA	NA	NA	NA	NA	NA	NA	NA	NA	NA	NA	NA	NA	NA	NA	NA	NA	NA	NA	NA	NA	NA	NA	NA	NA
O89112	O89112	O89112;B2KGR2	LANC1_MOUSE	10	8	Lancl1	Lancl1	Glutathione S-transferase LANCL1	19.3336	19.2917	19.0293	19.1037	18.9502	18.8274	18.3877	19.5781	19.6416	19.7711	19.6321	19.631	19.7937	19.3092	19.5308	20.1581	20.2535	20.2989	20.2302	19.7186	20.0691	20.0426	19.888	20.2535	20.6006	20.7553	20.5069	20.3321	20.714	20.5545	20.3752	20.2184	18.7927	19.5588	NA	NA	NA	NA	19.3072	19.18	18.6978
O89114	O89114	O89114;A2AG30	DNJB5_MOUSE	4	4	Dnajb5	Dnajb5	DnaJ homolog subfamily B member 5	18.4288	18.6415	18.7941	17.5901	NA	18.2469	NA	NA	18.4641	NA	NA	NA	NA	NA	NA	NA	NA	NA	NA	NA	NA	NA	NA	NA	NA	NA	NA	NA	NA	NA	NA	19.1413	18.5057	19.0377	NA	15.9514	NA	NA	18.5838	18.9882	NA
O89116	O89116	O89116;A0A286YDF2	VTI1A_MOUSE	1	1	Vti1a	Vti1a	Vesicle transport through interaction with t-SNAREs homolog 1A	NA	NA	14.8862	NA	14.7363	NA	NA	NA	17.8179	16.7308	17.2699	17.6328	17.5656	17.4336	17.2704	NA	NA	NA	NA	NA	NA	NA	NA	NA	NA	16.6101	NA	15.4368	NA	NA	NA	NA	NA	NA	NA	NA	NA	NA	NA	NA	NA
P00015;P62897	P00015	P00015;P62897	CYC2_MOUSE;CYC_MOUSE	6	3	Cycs;Cyct	Cycs	Cytochrome c, testis-specific	27.3992	27.5826	27.7895	27.8081	27.8799	27.8623	27.8974	28.1937	27.3745	27.17	27.2535	26.976	27.0505	26.6595	26.7895	28.0401	27.976	28.003	27.9923	28.4394	28.1164	28.217	28.217	27.3828	27.5165	27.5165	27.7453	26.5536	26.8385	26.5898	26.9869	27.9259	28.2714	26.8264	28.3066	26.3645	28.189	27.2625	27.0813	25.2926	25.7594
P00158	P00158	P00158	CYB_MOUSE	3	3	Mt-Cyb	Mt-Cyb	Cytochrome b	21.4874	21.9916	21.7995	21.9061	21.3101	21.68	21.4874	21.3592	21.0951	21.1269	20.8034	21.1079	20.7955	19.9178	20.654	21.4476	21.1269	21.0156	21.417	20.6628	20.953	21.743	20.9098	19.2707	19.3504	19.7151	19.4804	19.2346	18.8411	18.9286	20.1206	19.0141	NA	NA	NA	NA	NA	NA	NA	NA	NA
P00329	P00329	P00329	ADH1_MOUSE	21	13	Adh1	Adh1	Alcohol dehydrogenase 1	19.5431	18.8139	18.7464	18.8756	19.7347	19.6189	18.6628	18.8889	21.0886	20.3101	20.0156	19.9742	22.0526	21.4626	21.502	21.3484	20.5451	20.5165	20.7307	21.6714	21.1457	21.1642	21.0821	23.2229	22.5568	22.5189	22.654	24.2891	23.9406	23.8093	23.2096	23.5045	14.0579	NA	NA	17.4835	NA	NA	NA	19.1459	NA
P00397	P00397	P00397	COX1_MOUSE	6	3	Mtco1	Mtco1	Cytochrome c oxidase subunit 1	23.7077	23.5045	23.5404	23.9316	23.9225	23.6971	23.4676	23.3101	22.9847	22.7715	22.7735	22.8461	22.8708	22.0122	22.3645	23.8576	23.1143	23.5522	23.3511	23.0476	23.4425	22.9933	23.181	22.2877	22.7836	22.3619	22.7935	22.5165	22.0156	22.3017	22.3778	NA	NA	21.1015	NA	NA	NA	NA	NA	NA	NA
P00405	P00405	P00405	COX2_MOUSE	16	9	Mtco2	Mtco2	Cytochrome c oxidase subunit 2	27.6181	27.8799	27.8799	27.9146	27.6798	27.7325	27.6865	27.9031	27.3578	27.2535	27.3153	27.2445	26.9977	26.6865	26.9869	27.726	27.5315	27.2445	27.4707	27.391	27.3662	27.2625	27.524	26.632	26.5898	26.574	26.7389	27.019	26.8504	26.965	27.2353	24.4041	24.1332	23.9584	23.9847	24.7182	24.2463	23.8288	24.7745	22.9423	20.4874
P00416	P00416	P00416	COX3_MOUSE	3	1	mt-Co3	mt-Co3	Cytochrome c oxidase subunit 3	22.7286	24.1015	22.1015	23.654	22.6518	22.2036	23.4041	23.1269	22.0592	22.2244	22.8269	22.1765	22.6628	22.2621	22.5892	23.4551	22.9847	22.5615	22.7895	22.3073	22.5189	22.1488	22.7856	21.6364	22.3778	22.1765	22.6096	22.002	21.7675	21.928	22.1795	19.4116	18.1512	19.5931	18.7168	19.9236	18.8052	18.384	19.9459	17.6609	NA
P00493	P00493	P00493	HPRT_MOUSE	12	9	Hprt1	Hprt1	Hypoxanthine-guanine phosphoribosyltransferase	18.7744	17.7929	18.2443	18.1891	17.4663	17.8979	17.3675	16.2069	18.6484	19.1932	19.0869	18.2442	19.2238	19.281	19.2959	19.9742	20.3857	20.5545	20.2764	20.3211	19.9882	20.4375	20.1206	20.8576	20.9951	20.8727	20.5069	21.0625	21.2933	21.1015	20.8651	NA	NA	NA	NA	NA	NA	NA	NA	NA	NA
P00687	P00687	P00687;D3YYQ5	AMY1_MOUSE	3	2	Amy1	Amy1	Alpha-amylase 1	NA	NA	NA	NA	NA	NA	NA	NA	NA	NA	NA	NA	NA	NA	NA	NA	15.0673	13.5949	NA	NA	NA	NA	NA	NA	NA	NA	15.0877	NA	15.5223	15.5458	14.1616	19.2693	NA	NA	NA	NA	NA	NA	NA	NA	NA
P00848	P00848	P00848	ATP6_MOUSE	4	2	Mtatp6	Mtatp6	ATP synthase subunit a	19.8751	19.6431	19.7625	19.5454	19.4579	19.4607	18.7742	19.5961	19.7925	16.7732	18.7066	18.8103	18.1035	18.5319	18.9996	19.5055	19.7241	19.2398	19.9459	18.9352	19.4338	18.9242	19.3606	19.252	20.0691	19.8524	19.8866	20.2535	20.0292	20.1946	19.8025	NA	NA	NA	NA	NA	NA	NA	NA	NA	NA
P00920	P00920	P00920	CAH2_MOUSE	21	11	Ca2	Ca2	Carbonic anhydrase 2	22.2036	22.0325	22.2593	22.3101	22.2244	22.9006	22.2564	22.3348	22.5915	22.4092	22.7119	22.5165	22.5522	22.6929	23.0641	23.9847	24.3975	24.3444	24.558	24.5812	25.0105	24.3645	24.3031	24.5983	24.3578	24.8904	24.8717	24.6811	24.895	25.4298	24.7594	22.0658	20.9812	21.502	21.6497	20.1946	20.9672	21.2302	18.4856	22.2736	20.5545
P01027	P01027	P01027	CO3_MOUSE	113	74	C3	C3	Complement C3	21.6971	21.4972	21.5117	21.7223	21.1457	21.4726	21.2764	21.5545	22.0691	22.0821	22.1673	22.0918	22.1206	22.4726	22.3778	22.8014	23.0476	22.8327	23.0122	22.5475	22.6736	22.5938	22.7512	23.1658	23.1581	23.0886	23.0241	23.2961	23.6209	23.417	22.5568	21.9847	21.0886	21.2302	20.9812	20.9882	21.0951	21.0951	21.1395	21.1332	20.7955
P01029	P01029	P01029	CO4B_MOUSE	19	18	C4b	C4b	Complement C4-B	20.2184	21.7955	21.9098	17.5064	20.4476	21.1079	22.0691	19.3249	20.4576	20.5165	20.9459	20.5165	21.6714	20.9098	21.3645	20.85	20.5356	20.4676	20.7056	20.8034	20.5451	20.5915	20.6096	20.6971	21.0559	20.4476	20.7553	21.2244	20.9316	21.3752	21.85	18.6965	NA	NA	NA	NA	NA	16.8383	18.8524	NA	NA
P01325	P01325	P01325	INS1_MOUSE	2	1	Ins1	Ins1	Insulin-1	19.9742	NA	NA	NA	18.2438	NA	NA	NA	17.2899	NA	19.4333	19.705	NA	NA	NA	NA	NA	NA	NA	NA	15.8111	NA	NA	NA	16.4519	NA	NA	NA	NA	NA	NA	NA	18.0523	18.7304	18.6328	21.1206	19.6556	20.1581	NA	NA	23.2821
P01592	P01592	P01592	IGJ_MOUSE	1	1	Jchain	Jchain	Immunoglobulin J chain	NA	NA	NA	NA	NA	NA	NA	NA	NA	NA	NA	NA	NA	18.8402	NA	NA	NA	NA	NA	NA	NA	NA	NA	17.9569	NA	NA	NA	17.4974	NA	NA	NA	18.9761	17.8822	NA	NA	NA	NA	NA	NA	NA	NA
P01631	P01631	P01631	KV2A7_MOUSE	1	1	NA	NA	Ig kappa chain V-II region 26-10	NA	NA	16.6977	NA	NA	NA	NA	NA	NA	NA	NA	NA	NA	NA	NA	NA	NA	18.2478	NA	NA	NA	17.1392	NA	NA	NA	17.7555	NA	NA	NA	19.1854	NA	NA	NA	NA	NA	NA	NA	NA	NA	NA	NA
P01633	P01633	P01633;A0A140T8Q3	KV5A1_MOUSE	2	2	Igkv6-17	Igkv6-17	Immunoglobulin kappa chain variable 6-17	NA	NA	NA	NA	NA	NA	NA	NA	NA	20.654	NA	NA	NA	NA	20.714	NA	20.7056	19.3941	20.1079	20.002	20.4775	19.7979	20.2535	21.0224	21.4775	20.8423	20.9601	NA	21.391	20.654	20.5638	NA	NA	NA	NA	NA	NA	NA	NA	NA	NA
P01831	P01831	P01831;A0A1L1SUX8	THY1_MOUSE	8	5	Thy1	Thy1	Thy-1 membrane glycoprotein	19.2558	19.8557	NA	17.8859	19.283	19.2066	19.495	19.4199	20.4972	20.3101	20.3962	19.9459	20.0292	17.8991	18.595	18.2786	18.6048	19.413	18.8451	19	20.1825	18.6834	18.9787	20.1581	19.2453	18.8583	19.1034	18.3748	17.0499	17.9729	18.3058	20.0691	20.0426	NA	19.3088	20.417	21.1825	20.9316	21.1581	21.654	20.5638
P01837	P01837	P01837;A0A5H1ZRK8	IGKC_MOUSE	7	5	Igkc	Igkc	Immunoglobulin kappa constant	20.0691	19.8194	20.6096	20.8423	20.3857	20.6096	20.8802	20.7389	20.9243	20.4972	20.4874	20.1825	20.68	21.3211	21.0625	21.4476	21.8913	21.9847	21.8614	21.7915	21.8073	21.7796	21.9672	21.9916	22.0625	22.5285	22.2989	22.1765	22.7161	22.5189	21.9916	19.6229	21.1946	17.2881	19.7365	19.6491	20.9316	21.0625	19.7599	19.918	20.5069
P01867	P01867	P01867;A0A075B5P3;A0A0A6YVP0	IGG2B_MOUSE	11	9	Ighg2b	Ighg2b	Immunoglobulin heavy constant gamma 2B	20.714	20.7796	20.8269	20.7634	20.343	20.6276	20.5545	20.3962	21.4874	20.953	21.3699	20.7389	21.4221	21.5261	21.3645	21.7512	22.3348	22.2535	22.0122	21.7553	22.1143	22.002	21.953	22.6562	22.6865	22.8054	22.58	22.7895	23.3376	23.2184	22.3778	21.8073	22.0122	21.2302	21.68	21.5869	21.3156	21.0625	21.2593	20.6364	21.4476
P01868;P01869	P01868	P01868;P01869;A0A075B5P4;A0A0A6YWR2	IGH1M_MOUSE;IGHG1_MOUSE	6	5	Ighg1	Ighg1	Ig gamma-1 chain C region secreted form	20.68	20.9171	21.8727	21.3962	20.1704	20.4775	21.743	20.4775	21.1581	21.343	22.1047	21.1143	20.5638	21.7634	22.58	21.9423	22.632	23.1704	22.5708	21.4576	21.9566	22.9189	21.9388	22.5846	23.0156	23.6649	23.0674	22.6714	23.5638	24.0772	22.6736	21.654	22.2006	22.5892	22.0054	21.4067	20.68	22.7035	21.1704	18.3779	20.3101
P01872	P01872	P01872;A0A075B6A0;A0A075B5P6	IGHM_MOUSE	19	14	Ighm	Ighm	Immunoglobulin heavy constant mu	20.7223	20.0691	19.2191	19.4563	20.7471	18.8835	19.8416	19.673	21.0821	20.5069	20.2066	20.0951	21.4118	22.1015	21.417	20.9812	20.6276	20.5915	20.2184	20.9171	20.4273	20.2419	20.1206	21.5638	21.1143	20.714	20.6006	21.4526	21.4726	21.2933	20.5069	22.4751	22.5261	21.8423	21.1825	21.9352	21.1457	21.3376	21.68	22.0493	22.0559
P01887	P01887	P01887	B2MG_MOUSE	4	4	B2m	B2m	Beta-2-microglobulin	21.7098	21.1704	21.3266	21.1269	21.3321	19.9882	21.3805	20.9388	21.85	21.5731	21.895	21.7876	21.9672	21.8987	21.6628	20.68	20.4576	20.5915	20.7389	20.9459	20.5451	20.8802	20.7715	21.6757	21.5165	21.4221	21.6186	21.6671	21.8839	22.155	21.6364	NA	18.9005	19.4775	19.4207	19.4594	18.8541	NA	19.2357	20.7307	19.8168
P01895;P01898;P01899;P01901;P04223;P14426	P01895	E9PX63;O19441;P01895;P01897;P01898;P01899;P01900;P01901;P03991;P04223;P14426;P14428;P14429;P14430;P79568;Q8HWB2;P01896;A0A0B4J1G3;A0A494B9G8;A0A494BA33;A7VMS6;E9Q0G4;G3UXE9;G3UZP7;Q3TH01;A0A494B9G2;A0A494BAT0;E9PWT4;E9QJR9	HA10_MOUSE;HA11_MOUSE;HA13_MOUSE;HA1B_MOUSE;HA1K_MOUSE;HA1Y_MOUSE	2	1	H2-D1;H2-K1;H2-Q10	H2-D1	H-2 class I histocompatibility antigen, alpha chain (Fragment)	21.5117	21.0886	20.85	20.895	20.714	19.9882	20.6453	19.6946	21.6186	21.1457	21.3156	21.4118	21.6628	21.0951	21.4775	20.8423	20.0559	20.4874	21.0756	20.4576	20.6186	20.7955	21.0224	22.0821	21.3484	21.7471	21.8269	22.0756	22.1795	22.5285	21.953	18.649	17.8969	18.5629	NA	NA	NA	NA	NA	19.514	NA
P01895;P01899;P14427	P01895	P01895;P01897;P01899;P01900;P14427;Q8HWB2;G3UZP7	HA11_MOUSE;HA14_MOUSE;HA1Y_MOUSE	1	1	H2-D1	H2-D1	H-2 class I histocompatibility antigen, alpha chain (Fragment)	NA	NA	NA	NA	19.651	NA	NA	NA	20.5261	19.7668	20.5915	20.265	20.4273	20.4067	20.3321	19.0214	NA	18.5647	19.1609	19.2221	NA	NA	NA	20.1825	NA	19.812	19.7722	19.7387	19.8306	20.1946	20.1206	NA	NA	NA	NA	NA	NA	NA	NA	NA	NA
P01898	P01898	P01898	HA10_MOUSE	11	7	H2-Q10	H2-Q10	H-2 class I histocompatibility antigen, Q10 alpha chain	NA	18.5186	17.707	18.2727	17.4431	17.7232	18.1304	18.3337	18.5798	18.2499	18.7978	18.2373	17.6876	19.074	19.0729	18.856	19.6958	19.5403	19.044	18.491	18.9761	19.2496	19.3154	19.1853	19.7419	19.8894	19.8957	19.5776	19.8572	20.4576	19.9113	19.5139	NA	NA	NA	NA	NA	NA	NA	NA	NA
P01898;P01899	P01898	E9PX63;O19441;P01898;P01899;Q4KN81;Q8HWB2;V9GXI4;V9GXR0;A7VMS6;E9Q0G4;G3UXE9;G3UZP7	HA10_MOUSE;HA11_MOUSE	1	1	H2-D1;H2-Q10	H2-D1	H-2 class I histocompatibility antigen, Q10 alpha chain	20.1206	19.7186	19.6638	19.7328	19.9123	19.4561	19.7749	19.6859	20.265	19.9295	20.2764	20.1332	20.2989	20.5069	20.4375	18.3472	19.2092	19.1805	19.1163	19.2879	18.4459	19.6793	19.2867	20.0156	19.5915	20.1825	20.1332	20.265	20.1079	20.6364	20.0821	NA	NA	NA	NA	NA	NA	NA	NA	NA	NA
P01899	P01899	P01897;P01899;G3UZP7	HA11_MOUSE	11	8	H2-D1	H2-D1	H-2 class I histocompatibility antigen, D-B alpha chain	21.0821	20.2419	20.654	19.9601	20.1946	19.7968	20.0156	20.343	21.0292	20.7796	20.9316	21.1015	21.1015	21.0359	21.0426	18.786	17.9222	19.0944	19.1018	19.2929	18.9515	18.1861	18.4817	20.3101	19.4107	19.5987	19.5579	20.343	20.265	20.5165	20.1206	NA	NA	NA	NA	NA	NA	NA	NA	NA	NA
P01899;P01901;P04223	P01899	P01899;P01900;P01901;P03991;P04223;P14428;Q8HWB2;A0A494BA33;G3UZP7;Q3TH01;A0A494BAT0;G3UXW2	HA11_MOUSE;HA1B_MOUSE;HA1K_MOUSE	2	1	H2-D1;H2-K1	H2-D1	H-2 class I histocompatibility antigen, D-B alpha chain	18.4722	NA	NA	NA	18.8539	NA	17.1768	NA	17.8821	18.1311	18.5907	18.2842	18.8899	18.4805	17.84	15.4778	NA	NA	15.715	17.5305	16.6175	16.4727	17.2517	19.046	18.1322	18.2155	18.2639	19.051	18.7733	18.9192	18.5947	NA	NA	NA	NA	NA	NA	NA	NA	NA	NA
P01901	P01901	P01901;A0A494BA33;Q3TH01;A0A494BAT0;G3UXW2	HA1B_MOUSE	4	3	H2-K1	H2-K1	H-2 class I histocompatibility antigen, K-B alpha chain	19.3521	19.0342	18.5598	18.7084	17.8514	16.8973	18.0275	17.7435	19.4609	18.5666	18.7393	19.0222	18.5791	18.8534	19.2481	16.5988	NA	NA	14.2126	16.3809	13.9074	NA	15.3664	17.8717	17.1477	18.0201	18.0309	18.4027	18.5229	18.7223	18.1706	NA	NA	NA	NA	NA	NA	NA	NA	NA	NA
P01901;P01902	P01901	P01901;P01902;A0A494BA33;Q3TH01;A0A494BAT0;G3UXW2	HA1B_MOUSE;HA1D_MOUSE	1	1	H2-K1	H2-K1	H-2 class I histocompatibility antigen, K-B alpha chain	NA	NA	NA	NA	17.7425	NA	17.9042	17.3878	18.7001	18.8699	19.3596	18.8905	19.3567	19.3807	18.9227	NA	14.5034	16.002	16.9925	NA	NA	NA	NA	16.6532	18.2993	NA	18.2979	18.5803	18.237	18.1605	18.5438	NA	NA	NA	NA	NA	NA	NA	NA	NA	NA
P01901;P04223	P01901	P01901;P03991;P04223;P14428;A0A0B4J1G3;A0A494B9G8;A0A494BA33;Q3TH01	HA1B_MOUSE;HA1K_MOUSE	1	1	H2-K1	H2-K1	H-2 class I histocompatibility antigen, K-B alpha chain	17.8642	16.7244	16.6345	16.6754	17.3833	16.3535	17.0037	16.9071	18.283	18.0758	18.072	18.1697	18.6362	18.4663	18.3126	NA	14.8924	16.6071	16.4524	16.9951	16.1614	NA	16.0322	18.4171	17.8368	18.1798	17.9738	18.3103	17.9428	18.0713	17.7797	NA	NA	NA	NA	NA	NA	NA	NA	NA	NA
P01901;P04223;P14426	P01901	P01901;P03991;P04223;P14426;P14428;A0A494BA33;Q3TH01;A0A494BAT0;G3UXW2	HA13_MOUSE;HA1B_MOUSE;HA1K_MOUSE	2	2	H2-D1;H2-K1	H2-D1	H-2 class I histocompatibility antigen, K-B alpha chain	18.6718	17.7842	17.935	17.7072	18.2149	17.2465	17.8708	17.4809	18.6762	18.3647	18.4536	18.0288	18.9062	18.3418	18.4395	NA	NA	NA	NA	NA	NA	NA	NA	NA	16.829	18.4304	17.9152	17.9004	NA	17.8382	NA	NA	NA	NA	NA	NA	NA	NA	NA	NA	NA
P01901;P14426	P01901	P01901;P14426;P14429;P14430;P14431;P79568;A0A494BA33;Q3TH01;A0A494BAT0;E9PWT4;E9QJR9;G3UXW2;L7N260	HA13_MOUSE;HA1B_MOUSE	1	1	H2-D1;H2-K1	H2-D1	H-2 class I histocompatibility antigen, K-B alpha chain	19.7568	17.8293	18.4076	18.4041	18.6824	NA	18.4575	NA	19.3785	19.1818	19.2887	19.429	19.9459	19.593	19.647	16.8116	15.6177	NA	NA	17.6118	17.2195	17.1962	17.7689	19.2571	18.5719	19.067	19.0234	19.5184	19.206	19.6218	19.0363	NA	NA	NA	NA	NA	NA	NA	NA	NA	NA
P01902	P01902	P01902	HA1D_MOUSE	1	1	H2-K1	H2-K1	H-2 class I histocompatibility antigen, K-D alpha chain	NA	NA	NA	NA	NA	NA	NA	NA	NA	NA	NA	NA	NA	NA	NA	NA	NA	NA	NA	NA	NA	NA	NA	NA	NA	NA	NA	NA	NA	NA	NA	24.1488	22.0122	20.1825	20.3321	20.265	19.6616	18.5925	16.4584	17.139	18.4242
P01942	P01942	P01942;Q91VB8	HBA_MOUSE	22	11	Hba	Hba	Hemoglobin subunit alpha	30.4032	30.099	30.099	30.2979	30.3828	31.0017	30.362	30.3724	30.6964	30.4334	30.5014	30.6458	30.6022	30.6198	31.1901	32.0349	32.3383	31.8974	32.0927	32.2591	32.5709	32.0737	32.0609	32.4751	32.4605	32.4823	32.6154	32.2786	32.5132	32.9259	32.4032	30.341	29.066	29.673	28.8294	27.7064	28.9869	28.5128	28.2535	28.8415	27.391
P02088	P02088	P02088;A8DUK4;E9Q223	HBB1_MOUSE	12	8	Hbb-b1	Hbb-b1	Hemoglobin subunit beta-1	27.2979	27.1604	27.2714	27.341	27.2353	28.141	27.341	27.189	27.6931	27.6663	27.8564	27.7129	27.463	27.7833	28.3109	28.6865	29.4413	29.2869	29.747	29.6022	29.9539	29.4785	29.726	29.766	29.6005	29.6561	29.8711	29.5754	29.3992	30.1239	29.3174	26.5711	24.9847	25.228	24.4738	22.8404	23.391	22.5069	22.1363	22.2679	23.0641
P02088;P02089	P02088	P02088;P02089	HBB1_MOUSE;HBB2_MOUSE	11	6	Hbb-b1;Hbb-b2	Hbb-b1	Hemoglobin subunit beta-1	29.7864	29.4374	29.3578	29.6441	29.788	30.4433	29.6612	29.7629	30.2308	29.9677	30.0349	30.0349	29.9117	29.9539	30.5664	31.4775	31.7252	31.362	31.5343	31.8271	31.7652	31.525	31.4967	31.8119	31.7573	31.6798	31.6458	31.3568	31.9045	32.2759	31.9643	28.7802	27.8858	28.463	26.9428	25.8264	27.3992	27.0813	26.7129	27.8142	25.7871
P02089	P02089	P02089	HBB2_MOUSE	2	1	Hbb-b2	Hbb-b2	Hemoglobin subunit beta-2	NA	NA	20.7471	NA	NA	NA	NA	NA	NA	NA	NA	NA	NA	NA	NA	NA	NA	NA	NA	NA	NA	NA	NA	NA	NA	NA	NA	NA	NA	NA	NA	NA	NA	NA	NA	NA	NA	NA	NA	NA	NA
P02463	P02463	P02463;F7CK55;Q63ZW6	CO4A1_MOUSE	16	8	Col4a1	Col4a1	Collagen alpha-1(IV) chain	24.2317	23.895	23.5754	23.1348	23.5869	23.4676	23.0207	22.9864	24.1946	24.2244	24.2679	24.1795	24.1488	23.6431	24.0275	18.3381	18.0545	18.3708	17.8821	18.2675	17.821	18.1594	18.1786	19.4528	19.4402	19.0743	20.0426	18.7286	18.4962	19.0718	18.8094	18.682	19.399	18.3665	18.1408	19.336	20.3752	17.1791	19.3262	19.5127	19.1294
P02468	P02468	P02468;F8VQJ3	LAMC1_MOUSE	109	63	Lamc1	Lamc1	Laminin subunit gamma-1	25.0275	24.8764	24.6264	24.4362	24.6153	24.6431	24.9225	24.391	24.918	24.9716	25.2856	25.1015	24.9088	25.1371	24.7695	21.953	22.1856	21.9243	22.0325	21.6929	21.8461	21.7471	22.0625	21.7715	22.0459	22.1015	22.6364	22.0122	22.2989	22.1519	22.4041	22.882	23.0886	22.9742	22.8113	22.3538	22.632	22.3962	22.5892	22.7348	22.867
P02469	P02469	P02469;E9QN70	LAMB1_MOUSE	92	57	Lamb1	Lamb1	Laminin subunit beta-1	24.3778	24.1174	24.019	23.8288	23.9495	24.0443	24.2463	23.8093	23.8858	23.976	24.2679	24.1253	23.6757	23.9134	23.6096	21.3484	21.7307	21.2707	21.5117	21.0625	21.343	21.3101	21.6714	20.9243	21.4576	21.6096	21.9637	21.1765	21.5685	21.417	21.7265	22.3805	22.8913	22.5451	22.3484	22.3294	22.8014	22.3484	22.3294	22.1581	22.9495
P02535	P02535	P02535;A2A513	K1C10_MOUSE	16	13	Krt10	Krt10	Keratin, type I cytoskeletal 10	24.1565	20.6006	19.9205	20.1079	22.0592	20.0691	19.2303	22.0789	25.2961	22.5823	22.2448	21.8191	22.4041	21.1581	20.4476	18.458	21.7471	23.2961	22.8152	22.0088	22.0691	23.7492	20.3538	22.7756	20.953	22.7244	22.9812	21.1825	23.0037	20.7223	21.5069	28.4976	21.8034	25.2207	24.4105	23.895	20.7223	24.7389	23.4425	25.1135	24.3239
P02535;P08730	P02535	P02535;P08730;A2A513	K1C10_MOUSE;K1C13_MOUSE	3	2	Krt10;Krt13	Krt10	Keratin, type I cytoskeletal 10	21.8651	18.0162	NA	18.7966	19.3832	18.8978	NA	20.5069	23.0443	20.4874	19.4859	19.3971	21.0756	20.2535	18.4739	17.947	20.6006	22.0493	21.1581	21.0886	21.6006	22.3266	19.0708	22.5522	18.6152	21.7223	21.8307	19.9081	21.5869	19.9218	20.68	28.463	20.0951	24.4362	23.1174	19.2758	18.2506	23.2679	23.48	23.5285	21.5165
P02535;P08730;Q61414	P02535	P02535;P08730;A6BLY7;Q61414;A2A513;B1AQ77	K1C10_MOUSE;K1C13_MOUSE;K1C15_MOUSE	1	1	Krt10;Krt13;Krt15	Krt10	Keratin, type I cytoskeletal 10	NA	NA	NA	NA	NA	NA	NA	NA	NA	NA	NA	NA	NA	NA	NA	NA	NA	NA	NA	NA	NA	NA	NA	NA	NA	NA	NA	NA	NA	NA	NA	24.7129	NA	23.8288	23.632	22.0983	20.7307	24.5225	20.8576	22.1581	23.019
P02535;Q61414;Q61781;Q9Z2K1	P02535	P02535;Q61781;Q8VCW2;Q9Z2K1;Q9Z320;Q61414;A2A513;B1AQ77	K1C10_MOUSE;K1C14_MOUSE;K1C15_MOUSE;K1C16_MOUSE	2	1	Krt10;Krt14;Krt15;Krt16	Krt10	Keratin, type I cytoskeletal 10	23.7796	20.0292	19.0198	19.7679	20.1457	18.9113	18.5164	21.2877	24.867	22.0088	21.7594	21.1079	22.2155	20.2989	19.9601	18.5625	21.8346	23.5983	22.0526	22.7307	21.5823	23.8385	19.4708	23.6209	20.3211	22.538	23.3778	20.7796	22.9388	21.9171	21.7715	29.1459	19.8783	26.632	25.4984	25.4457	22.019	24.989	24.1871	24.7594	25.7024
P03888	P03888	P03888	NU1M_MOUSE	10	6	Mtnd1	Mtnd1	NADH-ubiquinone oxidoreductase chain 1	22.3699	22.4676	22.2821	22.5285	22.5662	22.1886	22.3321	22.5592	22.0918	22.0292	22.2184	22.2877	22.3239	21.5961	21.743	22.5662	21.7512	21.7796	21.9812	21.6497	21.6453	21.3538	21.8839	20.7471	20.8802	20.953	21.2244	20.85	20.7307	20.4874	20.9742	19.6304	16.4683	19.3775	NA	NA	NA	NA	20.1581	NA	NA
P03893	P03893	P03893	NU2M_MOUSE	5	4	mt-Nd2	mt-Nd2	NADH-ubiquinone oxidoreductase chain 2	19.9459	20.6096	20.5069	20.3211	20.0951	20.002	19.1032	19.9459	19.3668	18.9661	19.2095	19.4896	19.0641	18.499	19.2847	20.5731	20.0821	20.1457	20.6006	18.6409	19.5732	19.1509	19.7106	18.6806	18.2592	18.5383	18.5491	18.214	18.3378	18.4151	18.4473	NA	NA	NA	NA	NA	NA	NA	NA	NA	NA
P03899	P03899	P03899	NU3M_MOUSE	2	1	mt-Nd3	mt-Nd3	NADH-ubiquinone oxidoreductase chain 3	24.2096	NA	NA	22.6475	23.391	NA	NA	24.0935	22.239	23.087	23.4676	22.5165	23.4923	22.9024	23.2535	22.1642	23.48	23.4551	23.5638	23.4298	23.5983	23.2288	23.48	NA	22.7715	22.6736	22.9225	NA	22.8538	NA	23.2821	19.7642	NA	19.1015	21.1765	21.7389	20.85	20.714	21.4726	NA	NA
P03903	P03903	P03903	NU4LM_MOUSE	1	1	Mtnd4l	Mtnd4l	NADH-ubiquinone oxidoreductase chain 4L	17.5039	17.8479	16.6448	17.7068	16.8769	16.7447	16.8329	16.5475	NA	NA	NA	NA	NA	NA	NA	16.3687	NA	NA	16.2411	15.273	16.5279	NA	NA	NA	NA	NA	NA	15.9094	15.3812	15.956	16.1421	NA	NA	NA	NA	NA	NA	NA	NA	NA	NA
P03911	P03911	P03911	NU4M_MOUSE	14	8	Mtnd4	Mtnd4	NADH-ubiquinone oxidoreductase chain 4	24.0772	24.1253	24.0105	24.0772	23.7594	24.1174	24.1174	24.0526	23.3511	23.3511	23.0772	23.391	23.4041	22.953	23.1581	24.3778	24.1332	24.239	24.4488	23.7895	23.976	23.6431	23.9134	22.44	22.58	22.6276	22.9777	22.7389	22.7955	22.9061	22.8171	21.7594	22.1825	22.2419	21.4923	22.7161	23.0122	22.2764	21.8987	20.0156	18.4103
P03921	P03921	P03921	NU5M_MOUSE	14	8	Mtnd5	Mtnd5	NADH-ubiquinone oxidoreductase chain 5	22.848	22.6141	22.6822	22.7077	22.5475	22.8385	22.4996	22.5869	22.1916	21.9134	22.1976	22.2155	22.1704	21.6929	21.9061	22.2096	22.1765	22.0756	22.2821	21.8614	21.9707	21.8423	21.9316	21.4375	21.7182	21.3484	21.6276	21.8689	21.4972	21.7265	21.7182	19.6666	19.8679	20.4476	20.1079	19.8865	20.1825	21.0625	21.2361	NA	NA
P03930	P03930	P03930	ATP8_MOUSE	2	2	Mtatp8	Mtatp8	ATP synthase protein 8	24.9134	25.0732	25.0854	25.1871	25.2926	25.2926	24.8623	25.1757	24.9271	24.9043	24.9539	24.4984	24.2891	24.5285	24.8288	25.3712	25.3578	25.1604	25.2426	25.5841	25.5926	25.6403	25.5898	25.4953	25.5463	25.3204	25.4394	25.4645	25.417	25.5638	25.8997	21.7348	22.1301	23.4041	22.3184	21.0886	22.8913	22.1795	22.7655	22.7077	19.2167
P03953	P03953	P03953	CFAD_MOUSE	13	7	Cfd	Cfd	Complement factor D	19.1701	19.3362	18.3385	18.508	17.9216	17.5909	19.5521	18.9251	19.6306	19.5064	19.2129	18.6458	19.5888	20.4972	19.273	21.6096	21.9024	21.7471	21.5545	21.4972	21.4676	21.1519	21.2535	22.2448	22.239	22.2244	21.8839	21.9098	22.5285	22.2273	20.9672	NA	NA	18.5468	NA	NA	NA	NA	NA	NA	NA
P03958	P03958	P03958	ADA_MOUSE	2	1	Ada	Ada	Adenosine deaminase	NA	NA	NA	NA	NA	NA	NA	NA	NA	NA	NA	NA	NA	NA	NA	15.5841	NA	NA	NA	16.3748	NA	15.273	NA	NA	NA	17.0439	16.7895	18.2416	18.3012	18.3564	18.253	NA	NA	NA	NA	NA	NA	NA	NA	NA	NA
P04104	P04104	P04104	K2C1_MOUSE	5	3	Krt1	Krt1	Keratin, type II cytoskeletal 1	21.1581	NA	NA	NA	NA	NA	NA	19.6739	23.1332	20.2184	17.5103	16.7057	19.3485	NA	20.6096	NA	19.2233	23.1825	19.4833	21.4375	21.3699	21.5261	19.6757	21.4676	18.7702	21.502	21.4526	19.6642	20.1457	20.2302	19.858	27.3494	19.3198	24.9716	25.4831	24.9628	23.4923	25.2207	23.7182	24.0275	26.019
P04104;P07744;P11679;P50446;Q3TTY5;Q3UV17;Q6IFZ6;Q6IME9;Q6NXH9;Q8VED5;Q922U2;Q99M73;Q9DCV7;Q9R0H5;Q9Z331	P04104	P04104;P07744;P11679;P50446;Q3TTY5;Q8BGZ7;Q922U2;Q9R0H5;Q9Z331;Q6IFZ6;Q6IME9;Q6NXH9;Q8VED5;Q99M73;Q9DCV7;Q3UV17;Q6IFZ9;E9Q1Z0;Q3UV11;Q6IFZ8;A0A2R8VHP3	K22E_MOUSE;K22O_MOUSE;K2C1B_MOUSE;K2C1_MOUSE;K2C4_MOUSE;K2C5_MOUSE;K2C6A_MOUSE;K2C6B_MOUSE;K2C71_MOUSE;K2C72_MOUSE;K2C73_MOUSE;K2C79_MOUSE;K2C7_MOUSE;K2C8_MOUSE;KRT84_MOUSE	2	1	Krt1;Krt2;Krt4;Krt5;Krt6a;Krt6b;Krt7;Krt71;Krt72;Krt73;Krt76;Krt77;Krt79;Krt8;Krt84	Krt1	Keratin, type II cytoskeletal 1	22.3831	NA	NA	NA	19.9459	NA	NA	20.0559	23.3778	21.5213	21.5213	21.3045	21.6929	21.265	20.4067	NA	20.953	22.5404	20.7307	21.9847	21.1206	22.6141	18.7198	21.7876	20.265	21.8191	21.7876	20.2419	21.8839	20.7955	20.6628	27.7645	20.5731	24.8142	24.2821	24.7796	22.3266	25.1946	23.0325	25.0732	26.2114
P04104;P07744;P11679;P50446;Q3TTY5;Q3UV17;Q6IFZ6;Q6IME9;Q6NXH9;Q8VED5;Q922U2;Q9DCV7	P04104	P04104;P07744;P11679;P50446;Q3TTY5;Q8BGZ7;Q922U2;Q9R0H5;Q9Z331;Q6IFZ6;Q6IME9;Q6NXH9;Q8VED5;Q99M73;Q9DCV7;Q3UV17;Q6IFZ9;E9Q1Z0;Q3UV11	K22E_MOUSE;K22O_MOUSE;K2C1B_MOUSE;K2C1_MOUSE;K2C4_MOUSE;K2C5_MOUSE;K2C6A_MOUSE;K2C72_MOUSE;K2C73_MOUSE;K2C79_MOUSE;K2C7_MOUSE;K2C8_MOUSE	1	1	Krt1;Krt2;Krt4;Krt5;Krt6a;Krt7;Krt72;Krt73;Krt76;Krt77;Krt79;Krt8	Krt1	Keratin, type II cytoskeletal 1	NA	NA	NA	NA	NA	NA	NA	NA	NA	NA	NA	NA	NA	NA	NA	NA	NA	NA	NA	NA	NA	NA	NA	NA	NA	NA	NA	NA	NA	NA	NA	19.9459	NA	NA	NA	NA	NA	NA	NA	NA	NA
P04104;P11679;P50446;Q3TTY5;Q6IFZ6;Q8VED5;Q922U2	P04104	P04104;P11679;P50446;Q3TTY5;Q8BGZ7;Q922U2;Q9Z331;Q6IFZ6;Q8VED5;Q3UV11;A0A2R8VHP3	K22E_MOUSE;K2C1B_MOUSE;K2C1_MOUSE;K2C5_MOUSE;K2C6A_MOUSE;K2C79_MOUSE;K2C8_MOUSE	3	2	Krt1;Krt2;Krt5;Krt6a;Krt77;Krt79;Krt8	Krt1	Keratin, type II cytoskeletal 1	NA	NA	NA	NA	NA	NA	NA	15.7071	16.6468	NA	NA	NA	NA	NA	NA	NA	NA	NA	NA	NA	NA	NA	NA	NA	NA	NA	NA	NA	15.5253	NA	NA	22.0526	NA	19.1261	17.845	19.8013	15.5937	19.1912	17.6541	18.3036	18.6738
P04104;P11679;P50446;Q3TTY5;Q6IFZ6;Q8VED5;Q922U2;Q9Z331	P04104	P04104;P11679;P50446;Q3TTY5;Q8BGZ7;Q922U2;Q9Z331;Q6IFZ6;Q8VED5;Q3UV11;A0A2R8VHP3	K22E_MOUSE;K2C1B_MOUSE;K2C1_MOUSE;K2C5_MOUSE;K2C6A_MOUSE;K2C6B_MOUSE;K2C79_MOUSE;K2C8_MOUSE	1	1	Krt1;Krt2;Krt5;Krt6a;Krt6b;Krt77;Krt79;Krt8	Krt1	Keratin, type II cytoskeletal 1	NA	NA	NA	NA	NA	NA	NA	15.163	15.6654	NA	NA	NA	NA	NA	NA	NA	NA	14.3799	NA	13.2564	15.0603	15.2951	NA	14.2153	NA	NA	NA	NA	NA	NA	NA	22.2905	NA	18.0351	NA	18.1123	NA	18.3506	16.384	17.1251	18.0394
P04104;Q6IFZ6;Q6NXH9;Q9R0H5	P04104	P04104;Q9R0H5;Q6IFZ6;Q6NXH9;Q6IFZ9	K2C1B_MOUSE;K2C1_MOUSE;K2C71_MOUSE;K2C73_MOUSE	4	2	Krt1;Krt71;Krt73;Krt77	Krt1	Keratin, type II cytoskeletal 1	24.2317	20.5823	20.1206	20.714	22.3017	NA	20.654	22.7634	25.3376	23.5638	22.7695	22.58	23.0275	21.2125	21.7013	18.338	22.4476	24.4923	22.4676	23.9495	23.976	24.417	21.9171	24.1174	21.1015	23.7286	23.9847	21.8839	23.4425	23.0625	22.6453	29.805	22.1238	25.6971	25.3031	25.4266	23.4923	25.2463	24.1795	24.4041	26.4425
P04117	P04117	P04117	FABP4_MOUSE	16	9	Fabp4	Fabp4	Fatty acid-binding protein, adipocyte	26.2944	26.0995	26.2535	26.2961	26.0212	26.3578	26.391	26.2909	25.848	25.5955	25.7466	25.2207	24.9716	25.0854	25.0401	27.7958	27.9705	28.4823	28.2077	28.1361	28.2399	28.3367	27.9923	27.9203	27.3662	27.8974	27.6458	27.2535	27.17	27.1795	27.4551	24.4362	24.5404	25.7077	23.6865	24.0935	24.2961	24.7945	23.5045	24.6096	23.5983
P04186	P04186	P04186;B8JJN0;B8JJM5;B8JJM6;F6VQX8;F6XQ00;B8JJM3;F6W2T4;H3BK95	CFAB_MOUSE	25	18	Cfb	Cfb	Complement factor B	18.3704	18.8101	19.0929	19.2189	NA	18.9008	17.4959	NA	18.8717	18.6562	18.261	18.2787	18.4491	18.6409	18.7828	19.8025	19.8863	19.8995	20.1704	19.4273	19.7712	19.8324	20.002	19.9882	20.2764	20.417	20.3962	20.4576	20.8191	20.8191	19.9742	19.7138	18.9442	NA	18.6847	NA	19.098	18.8552	19.9158	NA	NA
P04202	P04202	P04202	TGFB1_MOUSE	3	3	Tgfb1	Tgfb1	Transforming growth factor beta-1 proprotein	22.1269	21.2593	21.6757	21.5069	20.5165	21.2707	20.9882	19.4281	20.9243	20.9243	20.7389	20.5261	20.9459	21.2302	20.895	23.3511	23.181	22.5983	22.8932	22.7348	22.8519	22.8385	22.6606	22.8764	23.3101	23.2405	22.928	23.2821	22.8249	22.6992	22.2933	17.49	19.4146	20.4375	NA	NA	NA	NA	NA	NA	NA
P04247	P04247	P04247;A0A2R8W6F8	MYG_MOUSE	37	16	Mb	Mb	Myoglobin	27.5969	27.2891	27.632	27.5754	27.2077	27.6181	27.217	26.6998	27.6458	27.4707	27.2353	26.8974	27.0914	27.1115	27.1312	29.0164	29.1866	29.2285	28.9259	28.4785	28.7613	28.8203	28.7227	29.1065	29.1189	28.8945	28.94	28.7676	29.0243	28.7771	28.3745	26.5014	26.976	27.4073	26.5682	25.6375	26.0732	26.3745	25.3612	25.7155	26.2225
P04444	P04444	P04444;P04443	HBBZ_MOUSE	3	2	Hbb-bh1	Hbb-bh1	Hemoglobin subunit beta-H1	NA	17.8032	NA	NA	18.2028	18.1942	17.4888	16.7383	18.4773	20.0691	17.0205	19.7622	20.0821	19.1672	19.7494	20.2066	20.3101	19.3155	19.1975	19.5247	19.89	19.3134	18.8649	19.903	20.4874	20.3962	20.4676	20.5069	20.4676	21.1143	20.5165	16.6684	NA	NA	NA	NA	NA	NA	NA	NA	NA
P04627	P04627	P04627;E9Q0P8	ARAF_MOUSE	3	3	Araf	Araf	Serine/threonine-protein kinase A-Raf	NA	NA	NA	14.8012	NA	NA	NA	NA	17.7441	18.289	17.4629	17.5751	18.0621	17.6212	17.4219	NA	NA	NA	NA	NA	NA	NA	NA	NA	16.2481	17.586	NA	NA	NA	NA	NA	16.5589	15.9016	NA	NA	NA	NA	NA	NA	NA	NA
P04627;Q99N57	P04627	P04627;P28028;Q99N57;A0A7N4FLU7;A0A0N4SWH5;B1AUP0	ARAF_MOUSE;RAF1_MOUSE	2	2	Araf;Raf1	Araf	Serine/threonine-protein kinase A-Raf	NA	NA	NA	NA	NA	NA	NA	NA	17.7555	17.3294	17.182	18.0939	17.2214	NA	17.7036	NA	NA	16.0928	NA	15.5558	NA	NA	NA	NA	NA	NA	NA	NA	NA	NA	NA	NA	NA	NA	NA	NA	NA	NA	NA	NA	NA
P04919	P04919	P04919	B3AT_MOUSE	33	23	Slc4a1	Slc4a1	Band 3 anion transport protein	21.9388	22.0951	21.9352	22.0658	22.1795	22.6562	22.0559	22.2961	22.7369	22.7098	22.8895	23.1457	22.6497	22.7056	23.9134	22.8034	22.7715	22.2764	22.6409	22.6606	23.3645	22.6757	22.5309	22.5754	21.7594	22.4247	22.1519	22.4247	22.1457	23.7077	22.7895	22.741	21.7995	21.6453	21.2006	21.9812	22.6757	21.417	21.8307	21.2764	19.6024
P04925	P04925	P04925	PRIO_MOUSE	3	3	Prnp	Prnp	Major prion protein	18.2693	18.2888	18.1401	18.3697	18.0373	17.3447	18.425	18.0996	NA	NA	NA	18.8397	NA	NA	NA	17.2787	17.5363	17.3943	17.4885	17.3011	16.8202	17.4787	17.2929	17.6784	18.4319	17.9001	16.882	17.4277	18.045	18.6054	17.4143	NA	NA	15.7442	NA	NA	NA	NA	18.0984	NA	NA
P05063	P05063	P05063	ALDOC_MOUSE	2	2	Aldoc	Aldoc	Fructose-bisphosphate aldolase C	18.2465	17.8325	18.4192	18.1761	NA	17.2931	NA	NA	NA	NA	NA	NA	NA	NA	NA	20.8034	20.6096	20.2302	20.6971	18.182	19.882	20.1946	19.6453	20.2764	20.5069	20.3538	20.1079	19.8151	20.002	19.9253	20.0559	NA	NA	NA	NA	NA	NA	NA	NA	NA	NA
P05063;P05064	P05063	P05063;P05064;A6ZI44;D3YWI1	ALDOA_MOUSE;ALDOC_MOUSE	13	6	Aldoa;Aldoc	Aldoa	Fructose-bisphosphate aldolase C	23.5522	23.1734	23.4676	23.3645	23.0641	23.5165	23.1174	23.417	23.2679	23.4298	23.2096	22.9423	23.3511	23.3645	23.3376	25.2643	25.3645	25.6012	25.3612	25.0526	25.4202	25.2891	25.2353	25.2499	25.8927	25.8717	25.5754	25.3612	25.8504	25.5165	25.4984	21.1395	20.0156	20.1079	20.2184	19.9316	19.6467	19.6361	19.7647	19.2577	NA
P05063;P05064;Q91Y97	P05063	P05063;P05064;Q91Y97;A6ZI46;A6ZI44;A6ZI47;D3YWI1;Q9CPQ9	ALDOA_MOUSE;ALDOB_MOUSE;ALDOC_MOUSE	2	1	Aldoa;Aldob;Aldoc	Aldoa	Fructose-bisphosphate aldolase C	25.1681	24.6811	25.1371	25.0935	24.6757	25.2571	24.8288	24.8764	25.2499	25.5463	25.3477	25.002	25.4008	25.417	25.4583	27.463	27.524	27.4154	27.341	27.019	27.2891	27.1507	27.1015	27.4073	27.9595	27.8682	27.5969	27.3494	27.8385	27.632	27.3494	23.9933	24.0105	24.558	23.0576	21.6051	23.48	23.3778	22.6231	22.9225	21.632
P05064	P05064	P05064;A6ZI44	ALDOA_MOUSE	50	29	Aldoa	Aldoa	Fructose-bisphosphate aldolase A	26.0526	25.8974	26.0084	25.9672	25.3975	25.9803	25.8019	25.7077	26.1488	26.3239	26.0874	25.7771	26.0547	26.1546	26.0732	27.7389	27.8504	27.8324	27.8385	27.3745	27.726	27.6663	27.5754	27.6798	28.0453	28.1795	27.9372	27.976	28.4433	28.1015	27.9595	24.8764	25.0691	25.726	24.6375	23.8288	24.8576	24.8288	23.9495	23.9672	24.4614
P05125	P05125	P05125	ANF_MOUSE	15	8	Nppa	Nppa	Natriuretic peptides A	18.9902	NA	NA	22.9225	NA	20.6453	23.4425	20.6186	30.4234	30.1604	30.3303	30.0737	29.7195	29.8279	29.6337	19.6054	19.7716	19.2735	22.4676	17.6571	NA	22.4247	20.1079	30.1115	29.7692	29.8916	30.2077	30.196	30.0479	29.995	30.2193	22.4874	21.3484	20.1825	22.1976	22.3239	NA	22.1825	20.5165	28.003	26.8385
P05132	P05132	P05132	KAPCA_MOUSE	9	7	Prkaca	Prkaca	cAMP-dependent protein kinase catalytic subunit alpha	20.6276	20.3752	20.5823	20.6886	19.8307	20.3321	20.4775	20.5069	20.6276	20.5356	20.3645	20.2989	20.5823	20.2764	20.4874	21.0691	21.3805	21.4526	21.4221	21.1704	21.3538	21.2419	21.1395	20.9098	20.6886	20.7796	20.3101	20.7471	20.68	20.6096	20.5356	20.654	18.8104	19.6424	NA	NA	NA	NA	NA	NA	NA
P05132;P68181	P05132	P05132;P68181	KAPCA_MOUSE;KAPCB_MOUSE	10	8	Prkaca;Prkacb	Prkaca	cAMP-dependent protein kinase catalytic subunit alpha	22.1734	21.9423	21.9882	22.1269	21.7675	22.3101	22.1488	22.1581	22.4092	22.4144	22.4526	22.417	22.48	22.4451	22.4041	22.9134	22.8895	22.7056	22.7735	22.895	23.0275	22.928	22.7223	22.5309	22.4221	22.7307	22.3672	22.5498	22.4996	22.4476	22.3805	21.9061	22.6736	22.2155	22.4221	22.6971	22.9134	22.417	21.4825	20.6364	21.9601
P05201	P05201	P05201	AATC_MOUSE	56	33	Got1	Got1	Aspartate aminotransferase, cytoplasmic	26.3083	25.7208	26.0854	25.9539	25.7415	26.1927	25.918	25.8264	26.2803	26.3959	26.2408	25.8528	26.0169	26.1927	25.9203	28.1263	28.0711	28.003	27.9146	27.6865	27.9372	27.8682	27.7325	28.2353	28.4823	28.5165	28.2308	28.2308	28.4433	28.203	27.9428	24.4041	24.1946	25.3376	23.4923	22.6886	23.3239	23.4425	23.417	23.4923	23.48
P05202	P05202	P05202	AATM_MOUSE	69	38	Got2	Got2	Aspartate aminotransferase, mitochondrial	28.3066	27.976	28.3153	28.258	28.4234	28.5969	28.3109	28.5128	28.0349	27.8445	27.8799	27.604	27.2262	26.7129	27.17	28.8019	28.9372	29.0349	29.003	29.1483	29.1214	29.1015	29.3088	28.5718	28.7676	28.5389	28.9787	28.7958	28.6181	28.604	29.0531	25.2426	25.5463	26.1449	25.1565	23.9043	25.275	25.2714	24.5812	24.8142	24.2244
P05214	P05214	P05214;P68369	TBA3_MOUSE	2	1	Tuba3a	Tuba3a	Tubulin alpha-3 chain	NA	NA	NA	NA	NA	NA	NA	NA	NA	NA	NA	NA	NA	NA	NA	16.8444	NA	17.2246	18.321	18.0208	18.4564	18.8359	18.5437	18.9755	19.1532	19.0665	18.8979	19.2923	19.8013	20.2066	19.1967	NA	NA	NA	NA	NA	NA	NA	NA	NA	NA
P05366	P05366	P05366	SAA1_MOUSE	3	3	Saa1	Saa1	Serum amyloid A-1 protein	NA	NA	NA	NA	NA	NA	NA	NA	NA	NA	NA	NA	NA	NA	NA	NA	NA	NA	NA	NA	NA	NA	NA	NA	NA	NA	NA	NA	NA	NA	NA	17.7709	NA	NA	NA	NA	NA	NA	NA	NA	NA
P05480;P08103;P25911;P39688;Q04736	P05480	P05480;P08103;P25911;P39688;Q04736;F6UND7;D3YZ57	FYN_MOUSE;HCK_MOUSE;LYN_MOUSE;SRC_MOUSE;YES_MOUSE	1	1	Fyn;Hck;Lyn;Src;Yes1	Fyn	Proto-oncogene tyrosine-protein kinase Src	18.2434	17.9651	17.4415	17.7293	18.5381	18.0351	18.2187	18.0936	18.5992	18.9407	18.9838	18.579	19.3264	18.9101	19.0052	17.0884	16.6979	16.6225	16.8541	17.5896	17.0957	16.9723	17.2529	18.1476	17.985	17.9695	18.0209	18.5858	18.5463	18.7453	18.5336	18.0016	NA	NA	NA	NA	NA	NA	NA	NA	NA
P05480;P08103;P25911;Q04736	P05480	P05480;P08103;P25911;Q04736;F6UND7	HCK_MOUSE;LYN_MOUSE;SRC_MOUSE;YES_MOUSE	1	1	Hck;Lyn;Src;Yes1	Hck	Proto-oncogene tyrosine-protein kinase Src	18.97	19.0133	NA	NA	19.2047	18.91	18.9856	19.1054	19.1257	18.9047	19.8112	19.5372	19.9742	20.0821	20.0426	NA	NA	17.3325	17.131	NA	NA	NA	NA	18.6301	18.4317	18.7033	17.8334	18.8244	19.3496	19.8083	19.093	NA	NA	18.391	NA	19.3092	NA	NA	19.2797	18.7965	NA
P05480;P39688;Q04736	P05480	P05480;P39688;Q04736;D3YZ57	FYN_MOUSE;SRC_MOUSE;YES_MOUSE	2	2	Fyn;Src;Yes1	Fyn	Proto-oncogene tyrosine-protein kinase Src	NA	NA	NA	NA	NA	NA	NA	NA	NA	NA	NA	NA	NA	NA	NA	18.8311	NA	NA	17.7027	19.0945	18.9286	18.5735	18.5033	19.7063	18.3448	19.7056	18.9719	20.1581	19.9459	20.1206	19.7058	NA	NA	NA	NA	NA	NA	NA	NA	NA	19.0876
P05622	P05622	E9QN12;P05622	PGFRB_MOUSE	3	3	Pdgfrb	Pdgfrb	Platelet-derived growth factor receptor beta	NA	NA	NA	NA	NA	NA	NA	NA	NA	NA	NA	NA	NA	15.3784	NA	NA	NA	NA	NA	NA	NA	NA	NA	13.9944	NA	15.1817	15.3501	16.5076	15.6408	16.5096	16.5973	NA	NA	NA	NA	NA	NA	NA	NA	NA	NA
P05784	P05784	P05784	K1C18_MOUSE	8	8	Krt18	Krt18	Keratin, type I cytoskeletal 18	NA	NA	NA	NA	NA	NA	NA	NA	19.6579	19.6328	19.5198	19.5757	19.6438	19.6767	18.8108	NA	NA	NA	NA	NA	NA	NA	NA	18.6521	17.7301	17.9874	17.9504	17.7469	17.6277	16.6795	NA	21.343	NA	NA	NA	NA	16.8979	NA	NA	20.3321	NA
[truncated: 5,236 more rows]
[truncated: 6 more columns]

## Sheet: Supp Table 1
Supp Table 1 - Protein identifications per region and fraction after 66.67% valid-value filtering.
[truncated: 13 more rows]

[truncated: 18 more sheets: Supp Table 2, Supp Table 3, Supp Table 4, Supp Table 5, Supp Table 6, Supp Table 7, Supp Table 8, Supp Table 9, Supp Table 10, Supp Table 11, Supp Table 12, Supp Table 13, Supp Table 14, Supp Table 15, Supp Table 16, Supp Table 17, Supp Table 18, Supp Table 19]
